# Supplementary material for: Unraveling proteome changes and potential regulatory proteins of bovine follicular Granulosa cells by mass spectrometry and multi-omics analysis
Source: Proteome Sci. 2019 Oct 25;17:4. doi: 10.1186/s12953-019-0152-1 (PMC6815045; doi:10.1186/s12953-019-0152-1)
Supplement: Supplementary file 1 — Table S1. List of proteins (3409) expressed in DF and SF from the 30,321 peptides (FDR ≤ 0.01). [file 12953_2019_152_MOESM1_ESM.xlsx]

## Sheet: Sheet1
Table S1. List of proteins (3,409) expressed in DF and SF from the 30,321 peptides (FDR≤0.01).
uniprot	protein name	gene name	Peptides	Sequence coverage [%]	Mol. weight [kDa]	Intensity DF17	Intensity DF3	Intensity DF8	Intensity SF17	Intensity SF3	Intensity SF8	DF mean	SF mean	DF/SF	P-value
A0JN39	Coatomer subunit beta	COPB1	27	42.8	107.13	145570000	726460000	634110000	653320000	375010000	404810000	5.02047e+08	4.77713e+08	1.05094	0.454663
A0JN52	Splicing factor 3B subunit 3	SF3B3	34	40.1	135.58	296650000	505340000	285810000	807560000	446320000	279070000	362600000	5.10983e+08	0.709612	0.217907
A0JNC1	Phosphatidate cytidylyltransferase 2	CDS2	2	8.5	51.356	23812000	96399000	36381000	50271000	4661300		5.21973e+07	27466150	1.90042	0.257169
A0JNG0	Transmembrane protei168	TMEM168	1	1.3	79.784				5889600			#DIV/0!	5889600	#DIV/0!	#DIV/0!
A0JNJ5	Myosilight chai1/3, skeletal muscle isoform	MYL1	2	14.6	20.932	218860000	55631000	134940000	54122000	251720000	288810000	136477000	1.98217e+08	0.688522	0.257988
A0JNK3	Serine protease HTRA2, mitochondrial	HTRA2	6	14.2	49.163	34547000	67004000	37808000	46006000	52112000		46453000	49059000	0.94688	0.429702
A1A4H6	Probable ATP-dependent RNA helicase DDX27	DDX27	1	1.2	87.086			1000300		4849900	4705000	1000300	4777450	0.209379	#DIV/0!
A1A4I9	E3 UFM1-proteiligase 1	UFL1	6	13.1	89.382	28166000	11370000	20575000	30851000	36542000	16518000	20037000	2.79703e+07	0.716366	0.180143
A1A4J1	ATP-dependent 6-phosphofructokinase, liver type	PFKL	23	47.3	85.291	51593000	258220000	169580000	487000000	297880000	163540000	1.59798e+08	316140000	0.505465	0.116374
A1A4J8	ProteiSCO1 homolog, mitochondrial	SCO1	3	24.9	33.657	26581000	7191700	11302000	91262000	77207000	49201000	15024900	7.25567e+07	0.207078	0.00684736
A1A4K3	DNA damage-binding protei1	DDB1	27	34.8	126.93	55380000	262590000	232340000	592080000	339770000	135510000	1.83437e+08	3.55787e+08	0.51558	0.15305
A1A4K8	Splicing factor U2AF 35 kDa subunit	U2AF1	11	52.7	27.701	168630000	141630000	119580000	401020000	278520000	170390000	143280000	283310000	0.505736	0.0544829
A1A4M2	ER membrane proteicomplex subunit 10	EMC10	3	19.8	27.425	17313000						17313000	#DIV/0!	#DIV/0!	#DIV/0!
A1A4P4	Growth arrest and DNA damage-inducible proteins-interacting protei1	GADD45GIP1	2	9	25.746				22743000			#DIV/0!	22743000	#DIV/0!	#DIV/0!
A1A4P5	Prefoldisubunit 2	PFDN2	3	24.7	16.648		31853000		48976000	31114000		31853000	40045000	0.79543	#DIV/0!
A1A4Q2	Prolyl-tRNA synthetase associated domain-containing protei1	PRORSD1	3	24.6	18.972					16072000		#DIV/0!	16072000	#DIV/0!	#DIV/0!
A1A4Q9	U8 snoRNA-decapping enzyme	NUDT16	7	55.9	21.398		28731000	7495100	24506000	53780000		18113050	39143000	0.46274	0.182416
A1A4R1	Histone H2A type 2-C	HIST2H2AC	11	67.4	13.988	750780000	949280000	588310000	722570000	64536000	84697000	762790000	290601000	2.62487	0.0602337
A1L504	Lipase maturatiofactor 2	LMF2	9	21.6	79.265	125730000	232740000	130870000	181120000	149340000	55667000	1.63113e+08	128709000	1.2673	0.269604
A1L5A6	Proteasomal ubiquitireceptor ADRM1	ADRM1	3	12	41.954		13747000	15966000	8773700	7786600	816400	14856500	5.79223e+06	2.5649	0.0363878
A2I7M9	SerpiA3-2	SERPINA3-2	23	56.9	46.236	7253600	16590000	11920000	31446000		11667000	11921200	21556500	0.553021	0.161168
A2VDK6	Wiskott-Aldrich syndrome proteifamily member 2	WASF2	2	6.5	54.03	4616900	2886800	6748400	6717600			4750700	6717600	0.707202	#DIV/0!
A2VDK9	Vacuolar ATPase assembly integral membrane proteiVMA21	VMA21	1	11.9	11.366	12876000	35619000	52680000	27567000			33725000	27567000	1.22338	#DIV/0!
A2VDL8	Proteitransport proteiSec23A	SEC23A	28	54.3	86.673	197810000	617340000	350520000	543060000	272340000	274800000	3.88557e+08	363400000	1.06923	0.438281
A2VDN0	Integral membrane protei2C	ITM2C	2	11.8	30.673				22679000			#DIV/0!	22679000	#DIV/0!	#DIV/0!
A2VDN6	Splicing factor 3A subunit 1	SF3A1	15	27.6	88.785	91408000	234660000	64915000	256420000	243130000	40640000	1.30328e+08	1.80063e+08	0.723788	0.300051
A2VDP1	E3 ubiquitin-proteiligase BRE1A	RNF20	4	8.4	113.66	27569000				4554500	3078400	27569000	3816450	7.22373	#DIV/0!
A2VDS0	Phosphoribosyl pyrophosphate synthase-associated protei2	PRPSAP2	5	26	40.714	4207200		25355000	24545000	24936000		14781100	24740500	0.597445	0.222871
A2VDZ9	Vesicle-associated membrane protein-associated proteiB	VAPB	11	44.4	27.158	236970000	502010000	277460000	485710000	320580000	109320000	3.38813e+08	3.05203e+08	1.11012	0.408879
A2VE08	Importisubunit alpha-5	KPNA1	5	15.8	60.193	5343200		2741800	43138000	3371000	5491500	4042500	17333500	0.233219	0.242176
A2VE10	ProteiCASC4	CASC4	6	22.9	43.199		75698000	16656000	143070000			46177000	143070000	0.322758	#DIV/0!
A2VE13	ProteiMAL2	MAL2	2	18.2	19.146		43813000	28146000	38512000	48192000		35979500	43352000	0.829939	0.253665
A2VE14	SUMO-activating enzyme subunit 1	SAE1	10	48.6	38.305	29397000	113030000	144140000	286070000	117720000	82306000	9.55223e+07	162032000	0.589528	0.202719
A2VE21	Coatomer subunit gamma-2	COPG2	9	17.6	97.564			9711300		11016000	18292000	9711300	14654000	0.662706	#DIV/0!
A2VE39	Cap-specific mRNA (nucleoside-2-O-)-methyltransferase 1	CMTR1	2	2.8	95.141				5612900			#DIV/0!	5612900	#DIV/0!	#DIV/0!
A2VE47	ADP-dependent glucokinase	ADPGK	14	45.7	54.085	348080000	326730000	346590000	830190000	1002000000	328690000	3.40467e+08	7.20293e+08	0.472678	0.0666889
A2VE52	ligoribonuclease, mitochondrial	REXO2	6	32.1	26.885	44607000	50592000	25101000	33083000	27969000	161650000	40100000	74234000	0.540184	0.242472
A2VE53	Inhibitor of nuclear factor kappa-B kinase-interacting protein	IKBIP	14	40.4	39.215	106700000	257320000	137340000	605590000	283820000	115150000	167120000	3.34853e+08	0.499084	0.16449
A2VE99	Septin-11	42989	12	34.6	48.991	50870000	119940000	40477000	209180000	92319000	108890000	70429000	1.36796e+08	0.514846	0.103857
A3KMV2	UV excisiorepair proteiRAD23 homolog A	RAD23A	1	3.3	39.589					9839100		#DIV/0!	9839100	#DIV/0!	#DIV/0!
A3KMV5	Ubiquitin-like modifier-activating enzyme 1	UBA1	35	48.3	117.83	281270000	613510000	429050000	909470000	677750000	891910000	4.41277e+08	8.26377e+08	0.53399	0.0169744
A3KN05	m-AAA protease-interacting protei1, mitochondrial	MAIP1	1	3.4	32.94		5041300	5868700				5455000	#DIV/0!	#DIV/0!	#DIV/0!
A3KN22	NEDD8-conjugating enzyme Ubc12	UBE2M	4	25.7	20.9		15586000	11998000	54950000	26570000	15261000	13792000	3.22603e+07	0.427522	0.156934
A4FUA8	F-actin-capping proteisubunit alpha-1	CAPZA1	10	51	32.931	261900000	261470000	278620000	372720000	428100000	450590000	267330000	4.17137e+08	0.640869	0.00163184
A4FUC0	39S ribosomal proteiL37, mitochondrial	MRPL37	2	7.1	48.052			5726800	40246000			5726800	40246000	0.142295	#DIV/0!
A4FUF0	Putative oxidoreductase GLYR1	GLYR1	7	23	60.556	43664000	28286000	16467000	88218000	31115000		2.94723e+07	59666500	0.493951	0.145231
A4FUH1	Torsin-2A	TOR2A	3	13.4	36.169		15530000		24171000	4770300		15530000	14470650	1.07321	#DIV/0!
A4FUI1	Coiled-coil domain-containing protei58	CCDC58	5	51.4	16.708	25625000	21338000	12455000	148820000	60122000	8819200	19806000	7.25871e+07	0.272859	0.134083
A4FUI2	Small nuclear ribonucleoproteiE	SNRPE	4	56.5	10.803	222010000	263310000	279630000	486310000	376670000	210020000	2.54983e+08	3.57667e+08	0.712908	0.139683
A4FV08	Glucosamine-6-phosphate isomerase 1	GNPDA1	3	18.3	32.58	4078400					15518000	4078400	15518000	0.262817	#DIV/0!
A4FV37	Caveolae-associated protei3	CAVIN3	2	15.8	27.487	32576000		6270200			5658300	19423100	5658300	3.43267	#DIV/0!
A4FV45	Transmembrane protei214	TMEM214	6	15.3	77.015	9085100		11974000	108750000	16334000	26328000	10529550	5.04707e+07	0.208627	0.184219
A4FV54	Ras-related proteiRab-8A	RAB8A	3	17.9	23.684			6808600	3063700	16233000	11675000	6808600	10323900	0.659499	#DIV/0!
A4FV61	Zinc finger protei512	ZNF512	4	11.3	64.683	45267000						45267000	#DIV/0!	#DIV/0!	#DIV/0!
A4FV84	mRNA turnover protei4 homolog	MRTO4	2	20.1	27.526	11355000			17300000			11355000	17300000	0.656358	#DIV/0!
A4FV97	Ribosomal L1 domain-containing protei1	RSL1D1	3	7.7	53.076	74379000				146870000	9883100	74379000	78376550	0.948996	#DIV/0!
A4IF63	Tripartite motif-containing protei2	TRIM2	3	5.9	81.475					5406800		#DIV/0!	5406800	#DIV/0!	#DIV/0!
A4IF87	Dihydroxyacetone phosphate acyltransferase	GNPAT	2	4.6	77.663	2600800	2896500	16506000	10045000			7.33443e+06	10045000	0.730158	#DIV/0!
A4IF97	Myosiregulatory light chai12B	MYL12B	10	62.6	19.692	621560000	180400000	435260000	168190000	70123000	638020000	4.12407e+08	292111000	1.41181	0.304387
A4IFA7	Carbonyl reductase family member 4	CBR4	5	33.3	25.269		16505000	35511000	20426000			26008000	20426000	1.27328	#DIV/0!
A4IFB1	Serrate RNA effector molecule homolog	SRRT	22	29.8	100.57	82359000	190460000	124420000	348990000	399500000	59337000	132413000	2.69276e+08	0.491738	0.141701
A4IFD2	Forkhead box proteiP1	FOXP1	3	5.6	75.121				27654000			#DIV/0!	27654000	#DIV/0!	#DIV/0!
A4IFD7	Zinc transporter 7	SLC30A7	4	14.9	41.745	11201000	84597000	67767000	80066000	22260000		5.45217e+07	51163000	1.06565	0.465634
A4IFE3	Beta-centractin	ACTR1B	5	16.8	42.294	5079000						5079000	#DIV/0!	#DIV/0!	#DIV/0!
A4IFH5	Alanine aminotransferase 1	GPT	7	21.8	55.275		42365000	16736000	152300000	38199000		29550500	95249500	0.310243	0.188966
A4IFJ5	Cytosolic phospholipase A2	PLA2G4A	1	3.2	85.349					5144700		#DIV/0!	5144700	#DIV/0!	#DIV/0!
A4IFL0	Mitochondrial import inner membrane translocase subunit Tim23	TIMM23	3	38.3	21.827	15869000		4771100	85128000	6496900		10320050	45812450	0.225267	0.232852
A4IFN5	Fat storage-inducing transmembrane protei2	FITM2	2	12.2	29.715		6715500	14884000	33796000			10799750	33796000	0.319557	#DIV/0!
A5D7A0	EF-hand domain-containing proteiD2	EFHD2	5	23.6	26.918	32475000		3278000		15806000	23112000	17876500	19459000	0.918675	0.462923
A5D7D1	Alpha-actinin-4	ACTN4	56	69.6	104.93	2852900000	864160000	1657100000	1710000000	1210100000	2453500000	1.79139e+09	1791200000	1.0001	0.499897
A5D7E2	Transmembrane 9 superfamily member 4	TM9SF4	7	14.8	74.366	84793000	107550000	89301000	241870000	109150000	52249000	9.38813e+07	134423000	0.698402	0.256732
A5D7H3	Choline transporter-like protei2	SLC44A2	5	9.6	80.026	53003000	8515700	17307000	23306000			2.62752e+07	23306000	1.1274	#DIV/0!
A5D7L5	Zinc transporter ZIP14	SLC39A14	5	17.1	53.933	30575000			427220000	62734000		30575000	244977000	0.124808	#DIV/0!
A5D7N3	Transmembrane protei11, mitochondrial	TMEM11	3	17.2	21.478	33922000	64592000	68124000	36686000	30674000		55546000	33680000	1.64923	0.110591
A5D989	Elongatiofactor 1-delta	EEF1D	14	55.4	31.141	254560000	690820000	418390000	1330100000	1018400000	664940000	454590000	1004480000	0.452563	0.0377401
A5PJF6	Inactive hydroxysteroid dehydrogenase-like protei1	HSDL1	4	21.2	37.013	25603000	5650000	6726900	19605000			1.266e+07	19605000	0.645752	#DIV/0!
A5PJI5	ATPase ASNA1	ASNA1	13	67.2	38.792	96999000	241030000	198650000	400810000	159250000	67850000	178893000	2.09303e+08	0.854707	0.396234
A5PJN2	ERO1-like proteialpha	ERO1A	14	46.6	54.296	12345000	39498000	29701000	295440000	38045000	35025000	2.71813e+07	1.22837e+08	0.22128	0.165833
A5PJQ2	Scavenger receptor class A member 5	SCARA5	1	3	53.452				41024000			#DIV/0!	41024000	#DIV/0!	#DIV/0!
A5PJT0	Metallo-beta-lactamase domain-containing protei2	MBLAC2	2	7.5	31.257		8609900	13025000				10817450	#DIV/0!	#DIV/0!	#DIV/0!
A5PJV8	Mitotic-spindle organizing protei2	MZT2	1	8.2	15.891				9891100	4666600		#DIV/0!	7278850	#DIV/0!	#DIV/0!
A5PJZ1	Calcium-binding mitochondrial carrier proteiSCaMC-1	SLC25A24	14	41.7	53.284	242820000	149890000	123290000	193620000	49509000	125810000	172000000	1.2298e+08	1.39861	0.212291
A5PJZ5	Nuclear pore complex proteiNup93	NUP93	20	32.8	93.457	106680000	196490000	148770000	199610000	92393000		1.50647e+08	146001500	1.03182	0.467311
A5PK45	Procollagegalactosyltransferase 1	COLGALT1	31	54.9	71.546	585990000	1131900000	777160000	2671600000	1746400000	556040000	8.31683e+08	1.65801e+09	0.501614	0.130838
A5PK65	D-dopachrome decarboxylase	DDT	2	16.9	12.877				12637000		11630000	#DIV/0!	12133500	#DIV/0!	#DIV/0!
A5PKG6	Ubiquiticonjugatiofactor E4 A	UBE4A	3	3.1	122.59			7494900	23295000			7494900	23295000	0.321739	#DIV/0!
A5PKI3	ProteiFAM3C	FAM3C	5	27.8	24.796	76083000	141510000	118370000	209030000	77819000	38874000	1.11988e+08	1.08574e+08	1.03144	0.476712
A6BMK7	Sialidase-1	NEU1	6	23.6	45.432	5921200	35116000		60020000	51348000	38766000	20518600	5.00447e+07	0.410006	0.0581463
A6H767	Nucleosome assembly protei1-like 1	NAP1L1	10	45.5	45.376	116400000	63198000	58070000	337800000	214980000	207220000	7.92227e+07	2.53333e+08	0.312721	0.00982857
A6H769	0S ribosomal proteiS7	RPS7	10	55.2	22.127	182020000	391200000	344900000	818580000	390860000	434020000	306040000	547820000	0.558651	0.0911683
A6H772	Serine/threonine-proteiphosphatase 4 catalytic subunit	PPP4C	4	16	35.08				25680000	12096000	8433900	#DIV/0!	15403300	#DIV/0!	#DIV/0!
A6H773	Transmembrane protei70, mitochondrial	TMEM70	5	36.2	28.139	103630000			92214000			103630000	92214000	1.1238	#DIV/0!
A6H784	ProteiSCO2 homolog, mitochondrial	SCO2	1	11.3	29.789					7622300		#DIV/0!	7622300	#DIV/0!	#DIV/0!
A6H7B5	COP9 signalosome complex subunit 3	COPS3	5	18.4	47.799	9719600	55533000	24140000	71832000	31382000	28342000	2.97975e+07	43852000	0.679502	0.255247
A6H7G2	Drebrin-like protein	DBNL	10	31.9	47.722	46531000	10093000	17421000	62450000	56806000	136620000	2.46817e+07	85292000	0.289378	0.0482759
A6H7H1	Constitutive coactivator of PPAR-gamma-like protei1	FAM120A	6	8.3	121.55	6477300	12064000	10549000	27803000	11253000	7512600	9.69677e+06	1.55229e+07	0.624676	0.208849
A6H7I5	Dynamin-2	DNM2	4	5.1	97.835			4415200			4913500	4415200	4913500	0.898586	#DIV/0!
A6QL72	Metastasis-associated proteiMTA3	MTA3	3	6.9	67.207		22655000	21828000	31505000	21492000		22241500	26498500	0.839349	0.243002
A6QL88	Phosphatidylinositide phosphatase SAC1	SACM1L	12	31.3	67.092	30507000	115480000	79687000	119310000	17134000		7.52247e+07	68222000	1.10265	0.448346
A6QLA4	Methionine aminopeptidase 1	METAP1	5	28	43.183	13086000	19604000	13373000	23682000	76185000	9782100	1.53543e+07	36549700	0.420095	0.17802
A6QLC6	ProteiYIPF6	YIPF6	2	10.6	26.184							#DIV/0!	#DIV/0!	#DIV/0!	#DIV/0!
A6QLG5	0S ribosomal proteiS9	RPS9	11	34.5	22.591	145550000	172890000	189750000	234410000	177550000	236250000	1.69397e+08	216070000	0.78399	0.0571418
A6QLI0	Mammaliaependymin-related protei1	EPDR1	5	23.3	26.485	139670000	76699000	82310000	47678000	180410000	183340000	9.95597e+07	1.37143e+08	0.725957	0.243159
A6QLN9	voWillebrand factor A domain-containing protei1	VWA1	7	36.3	43.737	115570000	14322000	62063000	254130000	27434000	44905000	63985000	108823000	0.587973	0.299173
A6QLP7	Translocon-associated proteisubunit alpha	SSR1	4	21	32.054	223860000	475110000	388100000	660680000	95990000	71495000	3.62357e+08	276055000	1.31262	0.34843
A6QLU1	Glycerol-3-phosphate dehydrogenase, mitochondrial	GPD2	15	36.2	80.762	170950000	82658000	80018000	93281000	179980000	26690000	1.11209e+08	9.99837e+07	1.11227	0.422033
A6QLY2	Glutathioneroxidase 7	GPX7	5	51.6	20.908	86398000	282140000	150470000	472110000	482380000	79614000	1.73003e+08	3.44701e+08	0.501891	0.150317
A6QLY4	Isochorismatase domain-containing protei1	ISOC1	5	23.2	32.115	4589200	17210000	25469000	9245300	21073000	30244000	1.57561e+07	2.01874e+07	0.780489	0.316587
A6QLY7	Pre-B-cell leukemia transcriptiofactor-interacting protei1	PBXIP1	19	29.6	80.257	255320000	361910000	204070000	614540000	381430000	150690000	2.73767e+08	382220000	0.716254	0.243419
A6QLZ1	ProteiMGARP	MGARP	3	9.2	24.888		1846100	2318000	3601900	652870		2082050	2127385	0.97869	0.489269
A6QNL7	CX3C chemokine receptor 1	CX3CR1	1	2.5	40.848			3794900				3794900	#DIV/0!	#DIV/0!	#DIV/0!
A6QNT8	Proteitransport proteiSec24A	SEC24A	4	5.1	120.1		12956000	21675000	8844600		1643900	17315500	5244250	3.30181	0.0831554
A6QP55	Sideroflexin-3	SFXN3	4	19	35.707	19138000						19138000	#DIV/0!	#DIV/0!	#DIV/0!
A6QPI6	Mitochondrial import receptor subunit TOM22 homolog	TOMM22	5	65.7	15.292	116280000	207250000	212930000	185670000	79061000	71315000	178820000	1.12015e+08	1.59639	0.11978
A6QPN6	Gamma-interferon-inducible lysosomal thiol reductase	IFI30	6	40.6	27.49	64463000	261010000	167220000	71623000		14692000	164231000	43157500	3.80539	0.105339
A6QPQ5	39S ribosomal proteiL1, mitochondrial	MRPL1	3	14.8	36.656	7812400	7675800	9679000	64983000	6697700		8.38907e+06	35840350	0.234068	0.147938
A6QPT7	Endoplasmic reticulum aminopeptidase 2	ERAP2	1	1.4	109.72	3446100						3446100	#DIV/0!	#DIV/0!	#DIV/0!
A6QPY0	Dolichyl-diphosphooligosaccharide--proteiglycosyltransferase 48 kDa subunit	DDOST	18	60.6	48.791	1244500000	2462800000	1717000000	3770400000	1001200000	808070000	1808100000	1859890000	0.972154	0.480979
A6QPY8	tidyl-prolyl cis-trans isomerase NIMA-interacting 4	PIN4	3	39.7	13.903		8244400	8331500		16422000	12061000	8287950	14241500	0.581958	0.0560399
A6QQ59	Keratinocyte-associated protei2	KRTCAP2	1	12.5	14.678		10467000					10467000	#DIV/0!	#DIV/0!	#DIV/0!
A6QQF5	Quinone oxidoreductase-like protei2	2 SV	1	5.4	37.668							#DIV/0!	#DIV/0!	#DIV/0!	#DIV/0!
A6QQJ3	ipherin	PRPH	6	8.3	53.63		57043000		30427000			57043000	30427000	1.87475	#DIV/0!
A6QQT9	Acetolactate synthase-like protein	ILVBL	10	32.4	68.109	77431000	113330000	74346000	199350000	96180000	61626000	88369000	119052000	0.742272	0.258474
A6QQW8	BRISC and BRCA1-A complex member 2	BABAM2	2	6.3	43.56				14548000			#DIV/0!	14548000	#DIV/0!	#DIV/0!
A6QR16	RNA-binding proteiwith serine-rich domai1	RNPS1	6	24.6	34.196	130590000	115130000	117810000	219810000	120950000	50058000	1.21177e+08	1.30273e+08	0.930177	0.43151
A6QR46	Ras-related proteiRab-6B	RAB6B	11	45.2	23.461		5103900		23458000			5103900	23458000	0.217576	#DIV/0!
A6QR55	Ubiquiticarboxyl-terminal hydrolase 4	USP4	2	5.1	108.51					9063600	4302500	#DIV/0!	6683050	#DIV/0!	#DIV/0!
A7E3Q8	Plastin-3	PLS3	16	36.8	70.797	68779000		22337000	13834000	39146000	376210000	45558000	1.43063e+08	0.318446	0.283164
A7E3W2	Galectin-3-binding protein	LGALS3BP	17	38.6	62.126	63832000	33225000	49039000	1485000000	257890000	324800000	4.86987e+07	689230000	0.0706566	0.0916062
A7E3W5	Synaptogyrin-2	SYNGR2	1	4.5	25.139	13488000	113740000	38386000	68470000	36860000		5.52047e+07	52665000	1.04822	0.477057
A7MAZ5	istone H1.3	HIST1H1D	11	33.9	22.153	245640000	126240000	138140000	366100000	939300000	548170000	1.70007e+08	6.17857e+08	0.275156	0.0305306
A7MB16	Eukaryotic translatioinitiatiofactor 3 subunit B	EIF3B	15	28.2	88.918	16545000	77394000	100900000	79376000	227300000	100660000	6.49463e+07	1.35779e+08	0.478325	0.124555
A7MB28	ProteiNDRG3	NDRG3	9	42.4	41.251		146800000	62649000	216920000		9204100	104724500	113062050	0.926257	0.47373
A7MB35	Pyruvate dehydrogenase E1 component subunit alpha, somatic form, mitochondrial	PDHA1	12	42.8	43.387	172550000	173470000	215760000	304080000	127610000	70878000	187260000	1.67523e+08	1.11782	0.398297
A7MB45	Acyl-CoA synthetase short-chaifamily member 3, mitochondrial	ACSS3	20	44.5	74.804	132130000	632560000	474440000	375470000	123280000		4.13043e+08	249375000	1.65631	0.248701
A7MB62	Actin-related protei2	ACTR2	13	41.6	44.76	133940000	29372000	48987000	66192000	64770000	308300000	7.07663e+07	1.46421e+08	0.483308	0.216967
A7MB78	Glycoge[starch] synthase, muscle	GYS1	1	3.3	83.813		5989800					5989800	#DIV/0!	#DIV/0!	#DIV/0!
A7MB80	General transcriptiofactor II-I	GTF2I	15	23.6	110.12	27563000	15087000	65187000	177280000	55419000	21146000	3.59457e+07	84615000	0.424814	0.191502
A7MBC0	N-acetylglucosamine-6-phosphate deacetylase	AMDHD2	1	5.1	43.495							#DIV/0!	#DIV/0!	#DIV/0!	#DIV/0!
A7MBC2	Pyridoxal-dependent decarboxylase domain-containing protei1	PDXDC1	4	7.4	86.614		35001000	9104800	31727000			22052900	31727000	0.695083	#DIV/0!
A7MBG0	Adenylosuccinate synthetase isozyme 2	ADSS	2	5.9	50.156					7852900	26799000	#DIV/0!	17325950	#DIV/0!	#DIV/0!
A7MBI7	Catechol O-methyltransferase	COMT	6	33.5	30.484	71538000	54164000	35240000	39660000		8719900	5.36473e+07	24189950	2.21775	0.0980541
A7MBJ5	Cullin-associated NEDD8-dissociated protei1	CAND1	35	43.5	136.37	161390000	562530000	373390000	388040000	318960000	219080000	365770000	3.08693e+08	1.1849	0.336799
A7YVD7	NADH dehydrogenase (ubiquinone) complex I, assembly factor 6	NDUFAF6	3	15.9	38.102	7467500	19928000					13697750	#DIV/0!	#DIV/0!	#DIV/0!
A7YW98	Arginine--tRNA ligase, cytoplasmic	RARS	19	42.6	75.56	78036000	157120000	169360000	297970000	246190000	169070000	1.34839e+08	2.37743e+08	0.567161	0.0471998
A7YWC4	ATPase family AAA domain-containing protei3	ATAD3	13	31.7	66.106	113910000	184860000	135450000	437210000	114950000	43653000	144740000	1.98604e+08	0.728786	0.341876
A7YWE4	Delta-1-pyrroline-5-carboxylate dehydrogenase, mitochondrial	ALDH4A1	3	9.4	61.495	17980000	44029000	27231000	8846200	29043000		2.97467e+07	18944600	1.57019	0.223744
A7YWU3	Ribonuclease P proteisubunit p40	RPP40	1	5.9	34.095				5633700			#DIV/0!	5633700	#DIV/0!	#DIV/0!
A7YY55	Very-long-chai(3R)-3-hydroxyacyl-CoA dehydratase 3	HACD3	9	30.9	43.133	157380000	273180000	247380000	397420000	116230000	67508000	225980000	1.93719e+08	1.16653	0.390646
A7YY75	NucleoporiSEH1	SEH1L	6	29.7	39.64		57667000	20286000	64210000	13467000		38976500	38838500	1.00355	0.498452
A7Z035	Clathriinteractor 1	CLINT1	7	17	70.521	14079000	9005300	28934000	98299000	31800000	22930000	1.73394e+07	5.10097e+07	0.339924	0.120846
A8YXY3	SelenoproteiF	SELENOF	5	27.2	17.974	23077000	102310000	102100000	156350000	71664000	48093000	75829000	9.20357e+07	0.823909	0.360068
A8YXZ8	Mitochondrial import receptor subunit TOM5 homolog	TOMM5	3	49	6.0352		24822000		42168000			24822000	42168000	0.588645	#DIV/0!
D3K0R6	Plasma membrane calcium-transporting ATPase 4	ATP2B4	13	15.8	133.79	31648000	37369000		15095000	10707000	16861000	34508500	14221000	2.42659	0.00390487
E1B7Q7	E3 ubiquitin-proteiligase TRIP12	TRIP12	2	1.5	220.39				6683900	8236600	13815000	#DIV/0!	9578500	#DIV/0!	#DIV/0!
E1BD52	Transmembrane protei245	TMEM245	5	7.1	96.121		9643200			1740200		9643200	1740200	5.54143	#DIV/0!
E1BLK7	Mitochondria-eating protein	SPATA18	1	3.2	60.583	25635000	32272000	30524000	59155000	51043000	40226000	29477000	5.01413e+07	0.587878	0.0119686
E1BNQ4	ATP-dependent (S)-NAD(P)H-hydrate dehydratase	NAXD	7	35	34.809	14250000	9982200	23772000	34411000	147950000	18357000	16001400	66906000	0.239162	0.141058
E1BP36	MMS19 nucleotide excisiorepair proteihomolog	MMS19	1	2.2	113.11					5352200		#DIV/0!	5352200	#DIV/0!	#DIV/0!
E1BPN0	Polynucleotide 5-hydroxyl-kinase NOL9	NOL9	6	14.7	78.132	8215600		15681000	18553000			11948300	18553000	0.644009	#DIV/0!
E1BPQ1	Forkhead box proteiO1	FOXO1	5	13	66.355		26428000	8131400	7348500	11806000		17279700	9577250	1.80424	0.249649
F1MH07	[F-actin]-methionine sulfoxide oxidase MICAL1	MICAL1	1	0.8	118.69	4874700			3654900	14847000	61573000	4874700	2.66916e+07	0.18263	#DIV/0!
F1MJM0	DBIRD complex subunit ZNF326	ZNF326	14	35.1	64.844	75584000	198450000	115320000	272060000	133400000	81862000	1.29785e+08	1.62441e+08	0.798967	0.326558
F1MK05	E3 ubiquitin-proteiligase RNF170	RNF170	1	5.4	29.689		6188900					6188900	#DIV/0!	#DIV/0!	#DIV/0!
F1MMS9	Integrialpha-3	ITGA3	3	5	116.41		20060000		29953000			20060000	29953000	0.669716	#DIV/0!
F1N4E5	Torsin-1A-interacting protei1	TOR1AIP1	3	7.2	67.467	23371000	41771000	16849000	136230000	29423000		2.73303e+07	82826500	0.329971	0.134197
F1N5C8	Ectonucleotide pyrophosphatase/phosphodiesterase family member 6	ENPP6	12	37.8	50.495	206660000		55424000		15365000	37287000	131042000	26326000	4.97766	0.152042
F1N5S9	FUN14 domain-containing protei1	FUNDC1	1	11	17.172		30101000					30101000	#DIV/0!	#DIV/0!	#DIV/0!
F6QV99	ATPase family AAA domain-containing protei1	ATAD1	9	41	40.774	34650000	192630000	132730000	339910000	34684000		1.20003e+08	187297000	0.640711	0.318169
G3N131	istone H1.1	HIST1H1A	8	38.1	22.1	195820000		62026000	194190000	251310000	126180000	128923000	190560000	0.676548	0.216702
O02675	Dihydropyrimidinase-related protei2	DPYSL2	31	72.9	62.277	932920000	2481200000	1703400000	2479700000	1311100000	1541300000	1705840000	1.77737e+09	0.959757	0.453282
O02691	3-hydroxyacyl-CoA dehydrogenase type-2	HSD17B10	17	86.6	27.14	1154400000	1566000000	1516500000	2311000000	1653500000	825830000	1412300000	1.59678e+09	0.884469	0.351063
O02703	poptosis regulator BAX	BAX	5	30.2	21.259	14564000	74445000		89309000	18042000		44504500	53675500	0.82914	0.431
O02741	Ubiquitin-like proteiISG15	ISG15	3	35.7	17.31	21841000	8589800	4351400				1.15941e+07	#DIV/0!	#DIV/0!	#DIV/0!
O18789	0S ribosomal proteiS2	RPS2	11	37.9	31.235	284400000	298110000	343670000	647240000	344990000	421640000	3.08727e+08	471290000	0.655067	0.0767811
O18870	urvival motor neuroprotein	SMN1	1	7.3	31.326				28488000	25534000	14566000	#DIV/0!	2.28627e+07	#DIV/0!	#DIV/0!
O18879	Glutathione S-transferase A2	GSTA2	13	61.4	25.717					15033000		#DIV/0!	15033000	#DIV/0!	#DIV/0!
O18956	Ectonucleoside triphosphate diphosphohydrolase 1	ENTPD1	1	3.9	58.113	19744000		7951400				13847700	#DIV/0!	#DIV/0!	#DIV/0!
O19094	oxisomal carnitine O-octanoyltransferase	CROT	2	6	70.263	7146000		14609000				10877500	#DIV/0!	#DIV/0!	#DIV/0!
O41515	Microtubule-associated proteins 1A/1B light chai3B	MAP1LC3B	1	11.2	14.704			6371300	9625300		13216000	6371300	11420650	0.557875	#DIV/0!
O46375	Transthyretin	TTR	9	71.4	15.727	334120000	2484200000	1954200000	1436100000	204960000	1351700000	1590840000	9.97587e+08	1.59469	0.239024
O46629	Trifunctional enzyme subunit beta, mitochondrial	HADHB	28	66.9	51.345	1545100000	2410000000	1641800000	3567900000	1661600000	863410000	1.86563e+09	2030970000	0.918592	0.427428
O62654	Desmin	DES	31	61.5	53.531	1494600000	438560000	820950000	138300000		585490000	9.18037e+08	361895000	2.53675	0.144132
O77588	Procollagen-lysine,2-oxoglutarate 5-dioxygenase 1	PLOD1	25	47.2	83.486	340150000	403040000	346980000	2223900000	899240000	200430000	363390000	1.10786e+09	0.328012	0.139073
O77784	Isocitrate dehydrogenase [NAD] subunit beta, mitochondrial	IDH3B	15	50.1	42.497	245090000	525090000	320700000	814120000	367210000	129890000	3.63627e+08	4.37073e+08	0.831958	0.376192
O77834	roxiredoxin-6	PRDX6	16	65.2	25.067	406300000	680500000	529220000	844630000	1113100000	640970000	5.38673e+08	8.66233e+08	0.621857	0.0534636
O97725	NADH dehydrogenase [ubiquinone] 1 alpha subcomplex subunit 12	NDUFA12	9	73.8	17.089	114660000	109980000	142020000	424730000	183190000	132650000	122220000	2.46857e+08	0.495105	0.120632
O97764	eta-crystallin	CRYZ	5	27.9	35.382	15542000	82629000	56709000	138810000	72313000	28388000	5.16267e+07	79837000	0.646651	0.247262
P00125	ytochrome c1, heme protein, mitochondrial	CYC1	7	29.8	35.296	458050000	440960000	341390000	1059400000	523210000	393490000	4.13467e+08	658700000	0.627701	0.150898
P00126	Cytochrome b-c1 complex subunit 6, mitochondrial	UQCRH	3	57.1	10.624	190990000	174710000	206390000	482950000	352720000	214670000	1.90697e+08	3.50113e+08	0.544671	0.0552241
P00129	Cytochrome b-c1 complex subunit 7	UQCRB	9	64	13.476	159550000	153140000	134090000	541160000	391900000	272420000	1.48927e+08	4.01827e+08	0.370624	0.0158723
P00130	Cytochrome b-c1 complex subunit 9	UQCR10	2	37.5	7.4575	19213000	27571000	62814000		4784000		3.65327e+07	4784000	7.63643	#DIV/0!
P00171	Cytochrome b5	CYB5A	6	47.8	15.329	744450000	2032500000	1220500000	1352900000	414100000	110200000	1.33248e+09	6.25733e+08	2.12947	0.126755
P00189	Cholesterol side-chaicleavage enzyme, mitochondrial	CYP11A1	42	66.2	60.332	2116900000	4179500000	3624600000	22414000000	759820000	1376500000	3307000000	8183440000	0.404109	0.266177
P00423	Cytochrome c oxidase subunit 4 isoform 1, mitochondrial	COX4I1	9	40.8	19.571	441420000	451640000	306050000	1316400000	751810000	309410000	3.99703e+08	792540000	0.504332	0.127003
P00426	Cytochrome c oxidase subunit 5A, mitochondrial	COX5A	8	55.3	16.735	736720000	471900000	712710000	2024100000	965970000	775700000	6.40443e+08	1.25526e+09	0.510209	0.0983859
P00428	Cytochrome c oxidase subunit 5B, mitochondrial	COX5B	9	56.6	13.834	444320000	301320000	275050000	1425400000	775770000	586410000	340230000	9.29193e+08	0.366156	0.0428579
P00429	Cytochrome c oxidase subunit 6B1	COX6B1	11	77.9	10.156	415570000	389700000	380850000	1167500000	800280000	477520000	3.95373e+08	815100000	0.485061	0.0516546
P00430	Cytochrome c oxidase subunit 7C, mitochondrial	COX7C	2	28.6	7.3306				68609000	789040		#DIV/0!	34699020	#DIV/0!	#DIV/0!
P00432	Catalase	CAT	21	56	59.915	377700000	403690000	332440000	788750000	391500000	206920000	3.71277e+08	462390000	0.802951	0.313059
P00435	Glutathioneroxidase 1	GPX1	15	81	22.659	1142600000	2470300000	1868100000	2275000000	1818600000	1118000000	1827000000	1737200000	1.05169	0.434447
P00442	Superoxide dismutase [Cu-Zn]	SOD1	8	90.8	15.682	27389000	572460000	249790000	362540000	431120000	376280000	283213000	389980000	0.726224	0.27009
P00514	cAMP-dependent proteikinase type I-alpha regulatory subunit	PRKAR1A	3	10.8	42.892						56681000	#DIV/0!	56681000	#DIV/0!	#DIV/0!
P00515	cAMP-dependent proteikinase type II-alpha regulatory subunit	PRKAR2A	11	43.4	45.093	39560000	61917000	55910000	109570000	76725000	63208000	5.24623e+07	8.31677e+07	0.630802	0.0576126
P00517	cAMP-dependent proteikinase catalytic subunit alpha	PRKACA	7	32.2	40.619	58487000	34884000	57217000	47797000	39153000	25069000	50196000	3.73397e+07	1.34431	0.136608
P00570	Adenylate kinase isoenzyme 1	AK1	1	7.2	21.664	1140900					4617500	1140900	4617500	0.247082	#DIV/0!
P00586	Thiosulfate sulfurtransferase	TST	4	21.2	33.295		25314000			33819000		25314000	33819000	0.748514	#DIV/0!
P00735	Prothrombin	F2	33	52	70.505	359760000	3536700000	1900500000	1861900000	108400000	700880000	1932320000	8.90393e+08	2.17019	0.189
P00741	oagulatiofactor IX	F9	5	21.4	52.045		33159000	18609000				25884000	#DIV/0!	#DIV/0!	#DIV/0!
P00743	Coagulatiofactor X	F10	7	25.8	54.51	8405700	381020000	291560000	30444000		29208000	2.26995e+08	29826000	7.61065	0.133515
P00745	VitamiK-dependent proteiC (Fragment)	PROC	2	7.7	51.297		26139000					26139000	#DIV/0!	#DIV/0!	#DIV/0!
P00829	ATP synthase subunit beta, mitochondrial	ATP5B	38	82.6	56.283	12239000000	20003000000	19770000000	31888000000	16589000000	10862000000	1.73373e+10	1.97797e+10	0.876523	0.368339
P00847	ATP synthase subunit a	MT-ATP6	1	6.2	24.788	15433000	49239000	46009000	35425000	1943400		3.68937e+07	18684200	1.97459	0.200805
P00921	Carbonic anhydrase 2	CA2	6	39.2	29.113	285070000		114590000	39953000		49655000	199830000	44804000	4.46009	0.10553
P00974	Pancreatic trypsiinhibitor	1 SV	3	29	10.903	1907300000	39160000	1388300000	1469300000	2080900000	1771400000	1.11159e+09	1.77387e+09	0.626646	0.160094
P01035	Cystatin-C	CST3	2	31.8	16.265	4919300					23107000	4919300	23107000	0.212892	#DIV/0!
P01044	Kininogen-1	KNG1	18	36.2	68.889	85342000	1503200000	784340000	579260000	98996000	260280000	7.90961e+08	3.12845e+08	2.52828	0.165709
P01045	Kininogen-2	KNG2	18	30	68.709		619080000	325180000	56015000	59301000	98958000	472130000	7.14247e+07	6.61018	0.0182395
P01096	ATPase inhibitor, mitochondrial	ATPIF1	5	23.9	12.301		2047300	2174200	2997000	4890700		2110750	3943850	0.5352	0.0965644
P01131	Low-density lipoproteireceptor	LDLR	7	10.8	92.868				97890000			#DIV/0!	97890000	#DIV/0!	#DIV/0!
P01252	Prothymosialpha	PTMA	3	25.5	12.072	131790000	129030000	101530000	499370000	539020000	337410000	1.20783e+08	458600000	0.263374	0.00282324
P01888	Beta-2-microglobulin	B2M	1	14.4	13.677	15548000	29850000	11990000	18084000			1.91293e+07	18084000	1.0578	#DIV/0!
P01966	emoglobisubunit alpha	HBA	12	85.9	15.184	68099000000	10637000000	35482000000	27240000000	5677400000	23841000000	3.80727e+10	1.89195e+10	2.01235	0.172851
P02070	emoglobisubunit beta	HBB	20	95.9	15.954	73938000000	12596000000	35636000000	39410000000	8242000000	27494000000	4.07233e+10	2.50487e+10	1.62577	0.23914
P02253	istone H1.2	HIST1H1C	11	35.2	21.355	6209100000	1731500000	1675800000	4807700000	3986300000	3553100000	3.20547e+09	4115700000	0.778839	0.293865
P02316	Non-histone chromosomal proteiHMG-14	HMGN1	4	37.6	10.831	725620	2984300	612470	5562600	7456400		1.4408e+06	6509500	0.221338	0.0127215
P02453	Collagealpha-1(I) chain	COL1A1	17	14.3	138.94	18455000000	820670000	6593500000	310510000	554860000	2265700000	8.62306e+09	1043690000	8.26209	0.110328
P02465	Collagealpha-2(I) chain	COL1A2	14	12.4	129.06	1447000000	70865000	443910000	19125000	41494000	197920000	653925000	8.61797e+07	7.58793	0.121426
P02510	Alpha-crystalliB chain	CRYAB	8	69.1	20.037						746360000	#DIV/0!	746360000	#DIV/0!	#DIV/0!
P02639	ProteiS100-A1	S100A1	1	22.3	10.518			6434700		9345000	8833000	6434700	9089000	0.707966	#DIV/0!
P02694	Retinol-binding protei1	RBP1	9	67.4	15.823	108890000	112850000	118590000	532060000	388030000	488550000	1.13443e+08	4.69547e+08	0.241602	0.000567099
P02721	ATP synthase-coupling factor 6, mitochondrial	ATP5J	8	57.4	12.532	910050000	87737000	176980000	810160000	329940000	641850000	391589000	5.93983e+08	0.659259	0.265882
P02722	ADP/ATP translocase 1	SLC25A4	20	53	32.967	34346000	98684000	73992000	19803000	162000000	45016000	6.90073e+07	7.56063e+07	0.912719	0.448268
P03910	NADH-ubiquinone oxidoreductase chai4	MT-ND4	1	4.4	52.099	3700500	5456700	11404000	52052000	2810800		6.85373e+06	27431400	0.24985	0.174623
P03929	ATP synthase protei8	MT-ATP8	3	50	7.9365		219150000	79244000	12645000	27996000	160400000	149197000	6.70137e+07	2.22637	0.189694
P04038	Cytochrome c oxidase subunit 6C	COX6C	4	40.5	8.6101	286270000	321220000	247390000	1171600000	514430000	375370000	284960000	6.87133e+08	0.414708	0.0890296
P04272	AnnexiA2	ANXA2	37	79.9	38.612	6691500000	1729100000	3986300000	2110200000	1786300000	10201000000	4.13563e+09	4.69917e+09	0.880078	0.432379
P04394	NADH dehydrogenase [ubiquinone] flavoprotei2, mitochondrial	NDUFV2	10	53	27.307	216530000	221230000	178410000	650850000	243580000	122780000	205390000	339070000	0.605745	0.225633
P04896	Guanine nucleotide-binding proteiG(s) subunit alpha isoforms short	GNAS	8	28.7	45.708	94818000	26882000	41121000	152590000	60851000	59837000	5.42737e+07	9.10927e+07	0.595807	0.188349
P04973	Clathrilight chaiA	CLTA	3	7.4	26.723		38532000		70518000	37476000	40182000	38532000	49392000	0.780126	#DIV/0!
P04975	Clathrilight chaiB	CLTB	2	7.9	25.082		28721000	10266000	16897000	64527000		19493500	40712000	0.478815	0.246739
P05131	cAMP-dependent proteikinase catalytic subunit beta	PRKACB	5	20.5	40.593	11697000	15708000	11603000		7440200	13919000	1.30027e+07	10679600	1.21752	0.246252
P05185	Steroid 17-alpha-hydroxylase/17,20 lyase	CYP17A1	17	42.8	57.243	284050000		87269000	5907500	77182000	104820000	185659500	62636500	2.96408	0.116606
P05630	ATP synthase subunit delta, mitochondrial	ATP5D	2	17.3	17.612	169970000	223420000	107220000	80143000	340710000	224570000	166870000	215141000	0.775631	0.294967
P05631	ATP synthase subunit gamma, mitochondrial	ATP5C1	18	69.8	33.072	848060000	1353200000	1225800000	2722200000	829320000	705850000	1.14235e+09	1.41912e+09	0.804971	0.350344
P05786	Keratin, type II cytoskeletal 8	KRT8	49	80.3	53.627	794710000	635010000	646390000	399450000	4022700000	17973000000	6.92037e+08	7465050000	0.0927036	0.137395
P06623	2,3-cyclic-nucleotide 3-phosphodiesterase	CNP	6	25	44.875	20147000	19587000	5573700	5150600		15425000	1.51026e+07	10287800	1.46801	0.277009
P06643	Hemoglobisubunit epsilon-4	HBE4	1	6.8	16.514	19960000	11051000		50688000			15505500	50688000	0.305901	#DIV/0!
P06868	Plasminogen	PLG	45	63.3	91.215	98004000	183000000	103840000	163230000		71954000	1.28281e+08	117592000	1.0909	0.42079
P07107	Acyl-CoA-binding protein	DBI	12	94.3	10.044	267120000	2063100000	1029200000	2447400000	1040100000	732310000	1.11981e+09	1.4066e+09	0.796107	0.359276
P07224	VitamiK-dependent proteiS	PROS1	8	16.3	75.132		134900000	60148000	39516000			97524000	39516000	2.46796	#DIV/0!
P07470	Cytochrome c oxidase subunit 7A1, mitochondrial	COX7A1	1	16.2	9.0624	89777000	72542000	54309000	266800000	55037000	27920000	7.22093e+07	1.16586e+08	0.619367	0.295796
P07514	NADH-cytochrome b5 reductase 3	CYB5R3	20	79.7	34.121	1542000000	1060900000	1182500000	1284500000	929450000	728360000	1261800000	980770000	1.28654	0.132932
P07552	Cytochrome b-c1 complex subunit 10	UQCR11	1	21.4	6.5195	11089000	19716000	12740000	22175000	16508000	12078000	14515000	1.69203e+07	0.857844	0.287287
P07688	CathepsiB	CTSB	9	36.1	36.661	1196700000	1109700000	808840000	740150000	579070000	1388000000	1.03841e+09	9.02407e+08	1.15072	0.322667
P07994	Inhibialpha chain	INHA	10	39.2	38.809	48730000	382620000	186260000	4616700000	358840000		205870000	2487770000	0.0827528	0.123571
P07995	Inhibibeta A chain	INHBA	21	53.6	47.521	2049500	217420000	105550000	2145700000		69919000	1.0834e+08	1107809500	0.0977964	0.144497
P08037	Beta-1,4-galactosyltransferase 1	B4GALT1	5	17.9	44.842				99233000			#DIV/0!	99233000	#DIV/0!	#DIV/0!
P08165	NADPH:adrenodoxioxidoreductase, mitochondrial	FDXR	30	72.6	54.338	871700000	3193100000	2090600000	4749500000	1456700000	428830000	2051800000	2.21168e+09	0.927712	0.45919
P08166	Adenylate kinase 2, mitochondrial	AK2	18	81.7	26.496	360480000	283460000	334710000	936790000	741290000	216420000	3.26217e+08	631500000	0.516574	0.115453
P08169	Cation-independent mannose-6-phosphate receptor	IGF2R	68	41.6	274.53	1169700000	434110000	700920000	551380000	774860000	1442600000	7.68243e+08	9.22947e+08	0.832381	0.337825
P08239	Guanine nucleotide-binding proteiG(o) subunit alpha	GNAO1	4	14.4	40.066	10274000						10274000	#DIV/0!	#DIV/0!	#DIV/0!
P08728	Keratin, type I cytoskeletal 19	KRT19	17	46.9	43.884	32428000	638420000	249300000	11454000	49026000	95882000	306716000	5.21207e+07	5.88473	0.113947
P08760	GTP:AMP phosphotransferase AK3, mitochondrial	AK3	7	41	25.671	55773000	19433000	60707000		33247000		4.53043e+07	33247000	1.36266	#DIV/0!
P08814	Parathymosin	PTMS	2	22.5	11.457				22179000	44349000	82357000	#DIV/0!	4.96283e+07	#DIV/0!	#DIV/0!
P09487	Alkaline phosphatase, tissue-nonspecific isozyme	ALPL	6	19.8	57.192	56417000		4419200	4660600			30418100	4660600	6.52665	#DIV/0!
P09867	Heterogeneous nuclear ribonucleoproteiA1	HNRNPA1	23	60.6	34.196	1354700000	2518800000	2512500000	5266800000	3806500000	1976300000	2.12867e+09	3683200000	0.577939	0.102431
P0C8B3	EKC/KEOPS complex subunit GON7	GON7	3	55	10.966		22800000	14723000		13702000		18761500	13702000	1.36925	#DIV/0!
P10096	lyceraldehyde-3-phosphate dehydrogenase	GAPDH	31	88.3	35.868	3860400000	9879800000	7116100000	16447000000	9427700000	11585000000	6952100000	1.24866e+10	0.556766	0.0552534
P10103	High mobility group proteiB1	HMGB1	19	57.7	24.908	1941300000	2510800000	1857000000	5042000000	5465600000	3046600000	2.10303e+09	4.51807e+09	0.465472	0.0177305
P10575	Glutaredoxin-1	GLRX	3	38.7	11.783						27966000	#DIV/0!	27966000	#DIV/0!	#DIV/0!
P10790	Fatty acid-binding protein, heart	FABP3	1	6.8	14.779		7637700	7030300	9876200	7665500		7334000	8770850	0.836179	0.168354
P10881	pus La proteihomolog	SSB	15	41.1	46.533	159960000	151410000	268720000	388490000	448400000	234760000	1.93363e+08	3.57217e+08	0.541305	0.0455746
P11017	Guanine nucleotide-binding proteiG(I)/G(S)/G(T) subunit beta-2	GNB2	17	67.4	37.331	1142600000	659760000	951260000	1598900000	875880000	867280000	9.17873e+08	1114020000	0.823929	0.261216
P11019	V-type protoATPase subunit E 1	ATP6V1E1	4	20.8	26.139	14338000	16387000	20926000	63023000	74360000	102430000	17217000	7.99377e+07	0.21538	0.00307988
P11024	NAD(P) transhydrogenase, mitochondrial	NNT	38	40.5	113.85	1623300000	1976900000	1780900000	3494000000	2851900000	1116900000	1793700000	2487600000	0.721056	0.194069
P11064	Low molecular weight phosphotyrosine proteiphosphatase	ACP1	4	45.6	18.054		43437000	37158000	93713000	45038000	39543000	40297500	5.94313e+07	0.678051	0.227403
P11116	Galectin-1	LGALS1	13	94.1	14.744	4206600000	1812800000	3038500000	5213500000	4149200000	3856500000	3019300000	4406400000	0.685208	0.0799318
P11179	Dihydrolipoyllysine-residue succinyltransferase component of 2-oxoglutarate dehydrogenase complex, mitochondrial	DLST	14	34.1	48.972	419600000	595940000	472960000	891860000	427230000	377120000	4.96167e+08	5.65403e+08	0.877545	0.353924
P11181	Lipoamide acyltransferase component of branched-chaialpha-keto acid dehydrogenase complex, mitochondrial	DBT	12	35.3	53.409	127010000	180840000	217020000	213740000	163670000	30617000	1.74957e+08	136009000	1.28636	0.277632
P11456	Cation-dependent mannose-6-phosphate receptor	M6PR	9	42.3	31.201	235310000	550590000	260080000	593030000	273540000	330420000	348660000	3.98997e+08	0.873842	0.369708
P11966	Pyruvate dehydrogenase E1 component subunit beta, mitochondrial	PDHB	15	47.9	39.126	415560000	446050000	440270000	561010000	506060000	237820000	433960000	4.34963e+08	0.997693	0.496248
P12234	Phosphate carrier protein, mitochondrial	SLC25A3	15	42	40.139	488960000	1057500000	596960000	1426700000	695180000	519660000	7.14473e+08	8.80513e+08	0.811428	0.319628
P12344	Aspartate aminotransferase, mitochondrial	GOT2	29	70.9	47.513	1458600000	3123400000	2724500000	3888500000	2355500000	1471000000	2435500000	2.57167e+09	0.947051	0.441361
P12624	Myristoylated alanine-rich C-kinase substrate	MARCKS	2	16.5	31.664			21462000		2700900		21462000	2700900	7.94624	#DIV/0!
P12763	Alpha-2-HS-glycoprotein	AHSG	9	32	38.418	232630000	1996600000	1170800000	789230000	198150000	411540000	1.13334e+09	4.66307e+08	2.43047	0.141424
P13135	Calpaismall subunit 1	CAPNS1	16	66.2	27.931	241270000	216810000	104670000	157030000	181870000	589460000	1.87583e+08	3.09453e+08	0.606176	0.225927
P13213	SPARC	SPARC	9	46.2	34.613	119200000		10272000	16801000	91689000	525940000	64736000	2.11477e+08	0.306114	0.26648
P13214	AnnexiA4	ANXA4	25	73.4	35.888	982540000	1159100000	1253500000	1876500000	1116200000	1088100000	1.13171e+09	1.36027e+09	0.831979	0.222612
P13271	Cytochrome b-c1 complex subunit 8	UQCRQ	4	36.6	9.7201	89692000	145190000	143260000	191890000	150360000	33976000	1.26047e+08	1.25409e+08	1.00509	0.495271
P13272	Cytochrome b-c1 complex subunit Rieske, mitochondrial	UQCRFS1	9	53.3	29.546	231310000	286210000	210650000	610340000	198910000	166200000	2.42723e+08	325150000	0.746496	0.299664
P13619	ATP synthase F(0) complex subunit B1, mitochondrial	ATP5F1	17	53.5	28.821	769110000	799530000	792820000	2203300000	1288000000	593940000	7.87153e+08	1.36175e+09	0.578047	0.142596
P13620	ATP synthase subunit d, mitochondrial	ATP5H	14	80.1	18.692	1049000000	1563500000	1153900000	2664100000	1135700000	805920000	1.25547e+09	1535240000	0.817766	0.330968
P13621	ATP synthase subunit O, mitochondrial	ATP5O	15	70.9	23.319	1093200000	1524200000	1387900000	2449100000	1289300000	644930000	1335100000	1461110000	0.913757	0.413934
P13696	Phosphatidylethanolamine-binding protei1	PEBP1	17	84.5	20.985	771310000	1640300000	1273200000	1655000000	1934100000	1384600000	1228270000	1657900000	0.740859	0.111197
P13753	BOLA class I histocompatibility antigen, alpha chaiBL3-7	2 SV	4	17.3	41.512	119500000	10217000	33220000	28308000	13755000	52414000	5.43123e+07	3.14923e+07	1.72462	0.275643
P13909	Plasminogeactivator inhibitor 1	SERPINE1	6	21.9	45.371						128730000	#DIV/0!	128730000	#DIV/0!	#DIV/0!
P14893	3 beta-hydroxysteroid dehydrogenase/Delta 5-->4-isomerase	HSD3B	16	56	42.219	792410000	2683700000	1718500000	1684600000	53298000	512150000	1.73154e+09	750016000	2.30867	0.125188
P15103	Glutamine synthetase	GLUL	2	8.8	42.031			18316000		11883000		18316000	11883000	1.54136	#DIV/0!
P15246	Protein-L-isoaspartate(D-aspartate) O-methyltransferase	PCMT1	5	42.7	24.565	52841000	21375000	48639000	130180000	112330000	80182000	4.09517e+07	107564000	0.380719	0.00975532
P15497	ApolipoproteiA-I	APOA1	39	77	30.276	660070000	12639000000	8235800000	3483400000	704310000	2152100000	7178290000	2113270000	3.39677	0.115506
P15690	NADH-ubiquinone oxidoreductase 75 kDa subunit, mitochondrial	NDUFS1	35	64.9	79.441	937660000	830380000	732940000	2551000000	1152400000	630330000	833660000	1.44458e+09	0.577096	0.174482
P17248	Tryptophan--tRNA ligase, cytoplasmic	WARS	8	24.6	53.811	29156000	12981000	9460400		9853900	61075000	1.71991e+07	35464450	0.484968	0.220601
P17694	NADH dehydrogenase [ubiquinone] iron-sulfur protei2, mitochondrial	NDUFS2	18	57	52.555	177420000	179720000	228790000	825830000	170480000	95811000	195310000	3.6404e+08	0.536506	0.2541
P17697	Clusterin	CLU	11	31.2	51.113	139730000	262820000	144730000	190040000		194970000	1.82427e+08	192505000	0.947646	0.429297
P18203	ptidyl-prolyl cis-trans isomerase FKBP1A	FKBP1A	5	82.4	11.909	83413000	100750000	91251000	102200000	14076000	128140000	9.18047e+07	81472000	1.12682	0.390903
P18246	Gap junctioalpha-1 protein	GJA1	17	52.7	43.187	314060000	978350000	447700000	9914400000	941810000	34172000	5.80037e+08	3.63013e+09	0.159784	0.194517
P18341	Transforming growth factor beta-1	TGFB1	1	2.6	44.409							#DIV/0!	#DIV/0!	#DIV/0!	#DIV/0!
P18902	Retinol-binding protei4	RBP4	5	40.4	21.068	23656000	133750000	60675000	273340000	151710000	63557000	7.26937e+07	162869000	0.446332	0.130314
P19035	ApolipoproteiC-III	APOC3	6	54.2	10.692	133030000	1193000000	646580000	940400000	235140000	287560000	6.57537e+08	487700000	1.34824	0.339395
P19120	Heat shock cognate 71 kDa protein	HSPA8	46	69.7	71.24	4668500000	9263300000	7278000000	17134000000	11769000000	9214500000	7.06993e+09	1.27058e+10	0.556432	0.0519422
P19427	Dermatopontin	DPT	5	42.3	24.012	176370000	20085000	67348000			22104000	8.79343e+07	22104000	3.97821	#DIV/0!
P19483	ATP synthase subunit alpha, mitochondrial	ATP5A1	46	72.7	59.719	986430000	603050000	743700000	2055500000	446810000	327390000	7.77727e+08	9.43233e+08	0.824533	0.392683
P19534	Cadherin-2 (Fragment)	CDH2	10	18	96.845	144220000	42337000	54639000	71873000	129760000	152900000	8.03987e+07	1.18178e+08	0.68032	0.199973
P19803	Rho GDP-dissociatioinhibitor 1	ARHGDIA	7	58.3	23.421	170210000	245760000	240640000	618980000	677000000	862150000	218870000	7.19377e+08	0.30425	0.00146385
P19858	L-lactate dehydrogenase A chain	LDHA	23	78.9	36.597	319380000	1788800000	1068500000	3658600000	1330900000	949720000	1.05889e+09	1979740000	0.534865	0.192949
P20000	Aldehyde dehydrogenase, mitochondrial	ALDH2	25	64.2	56.652	788930000	807230000	809260000	623070000	599530000	410710000	8.01807e+08	5.44437e+08	1.47273	0.00945485
P20004	Aconitate hydratase, mitochondrial	ACO2	45	64.1	85.358	1761100000	3772800000	2828400000	4832700000	2242600000	1098100000	2.78743e+09	2.72447e+09	1.02311	0.481093
P20072	AnnexiA7	ANXA7	12	31.1	49.94	163280000	292310000	121690000	295110000	155300000	181560000	1.92427e+08	2.10657e+08	0.913461	0.3994
P20414	Metalloproteinase inhibitor 1	TIMP1	1	7.7	23.031						16673000	#DIV/0!	16673000	#DIV/0!	#DIV/0!
P20821	Glycine cleavage system H protein, mitochondrial	GCSH	4	45.1	18.791	75392000	318750000	237260000	731560000	302720000	29576000	2.10467e+08	3.54619e+08	0.593503	0.270938
P21282	V-type protoATPase subunit C 1	ATP6V1C1	2	9.4	43.985		17654000	5907800				11780900	#DIV/0!	#DIV/0!	#DIV/0!
P21398	Amine oxidase [flavin-containing] A	MAOA	15	41.4	59.757	395220000	263580000	354400000	574540000	43331000	63794000	3.37733e+08	2.27222e+08	1.48636	0.284226
P21752	Thymosibeta-10	TMSB10	4	83.3	4.8054		97282000	144450000	157400000	271720000	845420000	120866000	4.24847e+08	0.284493	0.17511
P21782	leiotrophin	PTN	1	9.5	18.902						10191000	#DIV/0!	10191000	#DIV/0!	#DIV/0!
P21793	Decorin	DCN	15	41.7	39.879	1872100000	360210000	788300000	39396000	45025000	680070000	1006870000	2.5483e+08	3.95114	0.102628
P21809	Biglycan	BGN	11	38.8	41.59	438750000		168630000			14537000	303690000	14537000	20.8908	#DIV/0!
P21839	2-oxoisovalerate dehydrogenase subunit beta, mitochondrial	BCKDHB	9	40.1	42.935	60368000	128380000	106430000	128470000	62249000	21571000	9.83927e+07	7.07633e+07	1.39045	0.248584
P21856	Rab GDP dissociatioinhibitor alpha	GDI1	25	69.8	50.565	74849000	509110000	381460000	417920000	194390000	151040000	3.21806e+08	254450000	1.26471	0.341358
P22027	ATP synthase subunit s, mitochondrial	ATP5S	2	19	23.293	15475000	72556000		19095000	24325000		44015500	21710000	2.02743	0.258931
P22292	Mitochondrial 2-oxoglutarate/malate carrier protein	SLC25A11	13	57	34.171	318340000	603630000	500930000	774330000	303110000	204460000	474300000	427300000	1.10999	0.410524
P22439	Pyruvate dehydrogenase proteiX component	PDHX	6	15.8	53.885	20720000	40447000	31942000	102810000	20273000	26392000	3.10363e+07	49825000	0.622907	0.26356
P22600	Ferrochelatase, mitochondrial	FECH	7	29.8	46.934	32401000	48446000	47158000	43099000	142870000	7837200	4.26683e+07	6.46021e+07	0.660479	0.309531
P23004	Cytochrome b-c1 complex subunit 2, mitochondrial	UQCRC2	22	63.4	48.148	1098700000	1592300000	1575800000	3694500000	1645000000	1041800000	1.42227e+09	2127100000	0.668641	0.218983
P23356	Ubiquiticarboxyl-terminal hydrolase isozyme L1	UCHL1	12	67.9	28.335	477470000	1626800000	906650000	1372500000	2466300000	1998800000	1003640000	1.94587e+09	0.51578	0.0553219
P23934	NADH dehydrogenase [ubiquinone] iron-sulfur protei6, mitochondrial	NDUFS6	5	66.9	13.413	86892000	76982000	71322000	199150000	143000000	87838000	7.83987e+07	1.43329e+08	0.546983	0.0580119
P23935	NADH dehydrogenase [ubiquinone] 1 alpha subcomplex subunit 5	NDUFA5	7	67.2	13.315	163020000	74755000	114530000	436350000	171730000	144850000	117435000	2.50977e+08	0.467912	0.119203
P23956	V-type protoATPase 16 kDa proteolipid subunit	ATP6V0C	1	11.6	15.72	54496000	92445000	118120000	114840000	53773000	58391000	8.83537e+07	75668000	1.16765	0.331248
P25326	CathepsiS	CTSS	2	8.8	37.176	24156000					13365000	24156000	13365000	1.80741	#DIV/0!
P25708	NADH dehydrogenase [ubiquinone] flavoprotei1, mitochondrial	NDUFV1	25	66.2	50.651	331970000	399880000	310070000	901680000	397440000	304400000	3.47307e+08	5.34507e+08	0.649771	0.187295
P25712	NADH dehydrogenase [ubiquinone] flavoprotei3, mitochondrial	NDUFV3	1	21.1	11.856				48288000			#DIV/0!	48288000	#DIV/0!	#DIV/0!
P26201	Platelet glycoprotei4	CD36	3	10	52.94	54542000	76093000	53716000		56473000		6.14503e+07	56473000	1.08814	#DIV/0!
P26452	40S ribosomal proteiSA	RPSA	18	64.1	32.884	880710000	2609600000	1800600000	2645300000	2232600000	1961100000	1.76364e+09	2.27967e+09	0.773638	0.19573
P26779	rosaposin	PSAP	19	42.9	58.051	2185400000	1248200000	1803500000	2213600000	836170000	3590800000	1745700000	2.21352e+09	0.788652	0.303725
P26882	tidyl-prolyl cis-trans isomerase D	PPID	9	31.1	40.62	16213000	47070000	52447000	46011000	66667000	64932000	3.85767e+07	5.92033e+07	0.651596	0.0950285
P26884	ptidyl-prolyl cis-trans isomerase FKBP3	FKBP3	15	54	25.191	36753000	582690000	262360000	345260000	719760000	251610000	2.93934e+08	4.38877e+08	0.669742	0.267142
P27214	AnnexiA11	ANXA11	14	29	54.018	95920000	177040000	185110000	310020000	125940000	285220000	152690000	2.40393e+08	0.635167	0.122209
P28339	DNA polymerase delta catalytic subunit	POLD1	2	3	123.71					11190000		#DIV/0!	11190000	#DIV/0!	#DIV/0!
P28782	ProteiS100-A8	S100A8	2	30.3	10.46	15272000		6550900			9280600	10911450	9280600	1.17573	#DIV/0!
P28800	Alpha-2-antiplasmin	SERPINF2	11	31.1	54.71	140820000	694990000	369830000	353250000	23789000	225600000	401880000	2.0088e+08	2.0006	0.171712
P28801	Glutathione S-transferase P	GSTP1	13	90	23.613	1037900000	2346100000	2002800000	3106400000	2209700000	1382800000	1795600000	2.23297e+09	0.804132	0.263891
P29105	Hippocalcin-like protei1	HPCAL1	2	13	22.285	25344000		7556200		7573900	12204000	16450100	9888950	1.66348	0.274674
P31404	V-type protoATPase catalytic subunit A	ATP6V1A	16	37.4	68.343	66872000	99092000	91406000	225690000	112030000	140450000	85790000	159390000	0.53824	0.0534374
P31408	V-type protoATPase subunit B, braiisoform	ATP6V1B2	10	36.8	56.576	55598000	97685000	64642000	215030000	145830000	160410000	7.26417e+07	1.73757e+08	0.418065	0.00740546
P31800	Cytochrome b-c1 complex subunit 1, mitochondrial	UQCRC1	23	55.8	52.735	950560000	1278300000	978190000	2398400000	1691500000	832160000	1.06902e+09	1.64069e+09	0.651567	0.14308
P31976	Ezrin	EZR	27	46.1	68.759	104040000	471250000	402570000	334490000	288540000	318150000	3.25953e+08	3.13727e+08	1.03897	0.459706
P32007	ADP/ATP translocase 3	SLC25A6	25	60.4	32.877	679830000	998530000	1138500000	1989400000	668420000	836720000	9.38953e+08	1.16485e+09	0.806075	0.316146
P32876	ATP synthase F(0) complex subunit C1, mitochondrial	ATP5G1	2	27.9	14.222	35272000	51571000	25343000	674880			3.73953e+07	674880	55.4103	#DIV/0!
P33046	Cathelicidin-4	CATHL4	1	11.1	16.479							#DIV/0!	#DIV/0!	#DIV/0!	#DIV/0!
P33097	Aspartate aminotransferase, cytoplasmic	GOT1	11	41.4	46.398	5663600	85911000	42196000	49409000	55322000	84904000	44590200	6.32117e+07	0.705411	0.254132
P33433	istidine-rich glycoprotei(Fragments)	HRG	5	14.9	44.47	29993000	88467000	41109000	62768000	20734000	59409000	5.31897e+07	47637000	1.11656	0.408351
P33672	Proteasome subunit beta type-3	PSMB3	9	51.2	22.993	65684000	162920000	119640000	160360000	191050000	92714000	1.16081e+08	1.48041e+08	0.784114	0.236747
P33946	ER lumeprotein-retaining receptor 1	KDELR1	1	9	24.574		20042000	15834000				17938000	#DIV/0!	#DIV/0!	#DIV/0!
P34933	Heat shock-related 70 kDa protei2	HSPA2	16	23.9	69.739	18390000		36248000	47689000	34334000	37517000	27319000	3.98467e+07	0.685603	0.117308
P34942	NADH dehydrogenase [ubiquinone] 1 alpha subcomplex subunit 10, mitochondrial	NDUFA10	14	63.3	39.263	315920000	227620000	188940000	667120000	198740000	127690000	244160000	3.31183e+08	0.737235	0.321007
P34943	NADH dehydrogenase [ubiquinone] 1 alpha subcomplex subunit 9, mitochondrial	NDUFA9	16	46.6	42.848	202620000	338250000	187960000	702580000	136910000	35249000	2.42943e+08	2.9158e+08	0.833197	0.415301
P34955	Alpha-1-antiproteinase	SERPINA1	18	46.4	46.103	377030000	3409300000	2436300000	1858000000	302700000	1273400000	2074210000	1144700000	1.81201	0.203123
P35376	Follicle-stimulating hormone receptor	FSHR	6	11.4	78.084							#DIV/0!	#DIV/0!	#DIV/0!	#DIV/0!
P35466	ProteiS100-A4	S100A4	2	19.8	11.807	48300000					33233000	48300000	33233000	1.45337	#DIV/0!
P35604	Coatomer subunit zeta-1	COPZ1	5	35	20.228	15381000	61292000	65849000	157290000	121150000	109770000	4.75073e+07	1.29403e+08	0.367126	0.00956844
P35605	Coatomer subunit beta	COPB2	37	57.1	102.39	237560000	848080000	533420000	840640000	444180000	471890000	5.39687e+08	585570000	0.921643	0.421692
P35705	Thioredoxin-dependentroxide reductase, mitochondrial	PRDX3	11	55.6	28.195	1109800000	1368500000	1452700000	1803100000	1010400000	553830000	1.31033e+09	1.12244e+09	1.16739	0.323146
P35720	Succinate dehydrogenase cytochrome b560 subunit, mitochondrial	SDHC	2	14.2	18.389	7592500	36248000					21920250	#DIV/0!	#DIV/0!	#DIV/0!
P37980	Inorganic pyrophosphatase	PPA1	3	16.3	32.814			25715000	10697000	6435500		25715000	8566250	3.0019	#DIV/0!
P38409	Guanine nucleotide-binding proteisubunit alpha-11	GNA11	10	41.2	42.07	78422000	17929000	77829000	111370000	31898000	25720000	58060000	5.63293e+07	1.03072	0.480981
P38447	Endonuclease G, mitochondrial	ENDOG	9	44.8	32.261	64170000	97312000	115590000	554980000	345660000	29489000	9.23573e+07	310043000	0.297886	0.114538
P38573	Uroplakin-1b	UPK1B	4	22.3	29.73	9003500	30377000	31352000	107680000	112290000		23577500	109985000	0.21437	0.00143438
P39872	0S ribosomal proteiL3	RPL3	14	33.7	46.023	264800000	123440000	133970000	274690000	349030000	688860000	174070000	4.37527e+08	0.39785	0.0617282
P40673	High mobility group proteiB2	HMGB2	15	45.9	24.033	440390000	1064800000	571920000	1166000000	1496900000	426040000	692370000	1.02965e+09	0.672435	0.206337
P40682	V-type protoATPase subunit S1	ATP6AP1	2	6.2	51.781		9788900		21425000			9788900	21425000	0.456891	#DIV/0!
P41500	Acylphosphatase-1	ACYP1	2	16.8	11.432		17756000		32294000	6265100		17756000	19279550	0.920976	#DIV/0!
P41541	General vesicular transport factor p115	USO1	20	32	107.51	8842300	145700000	143820000	209350000	87248000	104440000	99454100	1.33679e+08	0.743975	0.297194
P41976	Superoxide dismutase [Mn], mitochondrial	SOD2	5	38.7	24.638	389880000	524920000	491740000	147750000	241670000	164650000	4.68847e+08	184690000	2.53856	0.00234246
P42028	NADH dehydrogenase [ubiquinone] iron-sulfur protei8, mitochondrial	NDUFS8	6	35.4	23.896	176540000	133700000	124960000	427950000	302640000	174620000	1.45067e+08	3.01737e+08	0.480772	0.0522276
P42029	NADH dehydrogenase [ubiquinone] 1 alpha subcomplex subunit 8	NDUFA8	12	79.1	20.091	268240000	219710000	255340000	688220000	389530000	203590000	2.47763e+08	4.27113e+08	0.580088	0.137451
P42891	Endothelin-converting enzyme 1	ECE1	26	44.2	85.516	184990000	848990000	669120000	1958400000	437430000	227650000	567700000	8.74493e+08	0.649176	0.312488
P42899	60S acidic ribosomal proteiP2	RPLP2	10	95.7	11.702	733020000	1911200000	1509600000	2889800000	1880000000	1522000000	1.38461e+09	2.09727e+09	0.660196	0.127203
P43896	Elongatiofactor Ts, mitochondrial	TSFM	8	40.8	36.602	50338000	96370000	48619000	269780000	211470000	40280000	65109000	1.73843e+08	0.374527	0.0992442
P45879	Voltage-dependent anion-selective channel protei1	VDAC1	21	87.6	30.74	3149400000	4880000000	4692400000	6577700000	2503400000	2007200000	4240600000	3696100000	1.14732	0.371408
P46195	Guanylate kinase	GUK1	4	36.9	21.91	23746000	27220000	20665000	46257000	55200000		23877000	50728500	0.470682	0.00370272
P46196	Mitogen-activated proteikinase 1	MAPK1	9	36.4	41.375	55950000	98626000	49450000	52694000	105440000	139290000	6.80087e+07	9.91413e+07	0.685977	0.175697
P46197	Atrial natriureticptide receptor 2	NPR2	8	11.3	117.14				102420000	10151000		#DIV/0!	56285500	#DIV/0!	#DIV/0!
P48427	Tubulin-specific chaperone A	TBCA	4	28.7	12.707	19121000	51725000	21133000	107900000	75539000	41585000	3.06597e+07	75008000	0.408752	0.056181
P48616	Vimentin	VIM	77	94.8	53.727	110230000000	159740000000	129460000000	190810000000	163670000000	87734000000	1.33143e+11	1.47405e+11	0.90325	0.348412
P48644	Retinal dehydrogenase 1	ALDH1A1	8	24	54.805	87056000		29754000		21376000	105820000	58405000	63598000	0.918346	0.464111
P48818	Very long-chaispecific acyl-CoA dehydrogenase, mitochondrial	ACADVL	33	61.2	70.648	782560000	1402700000	1292000000	2219400000	969520000	490570000	1.15909e+09	1.2265e+09	0.945039	0.454148
P49410	Elongatiofactor Tu, mitochondrial	TUFM	25	63.1	49.398	717110000	1020600000	635500000	1772800000	1361700000	895080000	791070000	1.34319e+09	0.588947	0.0596202
P49907	SelenoproteiP	SELENOP	7	27.1	45.487		4669700		736860000			4669700	736860000	0.0063373	#DIV/0!
P49951	Clathriheavy chai1	CLTC	89	65.2	191.59	2312100000	4286800000	3229900000	6618700000	2744400000	2795600000	3.27627e+09	4052900000	0.808376	0.304822
P50291	ollistatin	FST	13	55.8	37.958	18738000	242850000	160920000	743480000	131230000	92601000	140836000	322437000	0.436786	0.228458
P50397	Rab GDP dissociatioinhibitor beta	GDI2	27	71	50.488	394800000	913670000	740430000	1376000000	1161500000	1002900000	6.82967e+08	1.18013e+09	0.57872	0.0282117
P51122	Acidic leucine-rich nuclear phosphoprotei32 family member A	ANP32A	8	29.7	28.617	31136000	158530000	59387000	176150000	380940000	134900000	8.30177e+07	2.30663e+08	0.359908	0.0792967
P51176	Protein-glutamine gamma-glutamyltransferase 2	TGM2	33	61.6	77.111	3148200000	531850000	1738400000	1125000000	303390000	1098400000	1806150000	8.42263e+08	2.1444	0.148022
P52175	Nucleoside diphosphate kinase A 2	NME1-2	11	84.2	17.298	86408000	315960000	211060000	317570000	112990000	51040000	204476000	1.60533e+08	1.27373	0.347646
P52556	Flavireductase (NADPH)	BLVRB	8	52.4	22.132	134120000	259080000	158420000	202290000	89722000	97868000	1.83873e+08	129960000	1.41485	0.18204
P53619	Coatomer subunit delta	ARCN1	18	40.9	57.274	62590000	402860000	134250000	339110000	226240000	176620000	199900000	2.47323e+08	0.808254	0.349606
P53710	Integrialpha-2 (Fragment)	ITGA2	26	33.2	128.93					63602000		#DIV/0!	63602000	#DIV/0!	#DIV/0!
P53712	Integribeta-1	ITGB1	25	39.2	88.093	1741300000	1679300000	1384700000	3839700000	1934900000	1812500000	1.60177e+09	2.52903e+09	0.633351	0.117958
P53793	Sodium/myo-inositol cotransporter	SLC5A3	4	7.8	79.673				132360000			#DIV/0!	132360000	#DIV/0!	#DIV/0!
P54149	Mitochondrialptide methionine sulfoxide reductase	MSRA	5	36.5	25.818			8069400	68299000		28673000	8069400	48486000	0.166427	#DIV/0!
P55052	Fatty acid-binding protein, epidermal	FABP5	8	69.6	15.074	265950000		20587000			187320000	143268500	187320000	0.764833	#DIV/0!
P55859	Purine nucleoside phosphorylase	PNP	12	67.1	32.036	276550000	32490000	83231000	42267000	121040000	251790000	130757000	1.38366e+08	0.94501	0.470391
P55918	Microfibril-associated glycoprotei4	MFAP4	5	47.8	28.558	658210000	254040000	499920000	161720000		172250000	4.70723e+08	166985000	2.81896	0.0696463
P56602	Protoporphyrinogeoxidase	PPOX	6	17.2	50.611	5308100	16212000	16311000	23360000			1.26104e+07	23360000	0.539827	#DIV/0!
P56701	26S proteasome non-ATPase regulatory subunit 2	PSMD2	37	56.3	100.26	154590000	746030000	618720000	994890000	598100000	408340000	5.06447e+08	667110000	0.759165	0.277205
P56965	N(G),N(G)-dimethylarginine dimethylaminohydrolase 1	DDAH1	11	63.2	31.289	107050000	246340000	167330000	85482000	192890000	199540000	1.73573e+08	159304000	1.08957	0.403547
P57709	Calcium-transporting ATPase type 2C member 1	ATP2C1	4	8.2	104.78	11238000	8540300	5506300	42204000	11299000		8428200	26751500	0.315055	0.107864
P60661	Myosilight polypeptide 6	MYL6	12	81.5	16.93	2784600000	731070000	1363000000	777440000	833210000	2804600000	1.62622e+09	1471750000	1.10496	0.436149
P60712	Actin, cytoplasmic 1	ACTB	44	97.9	41.736	1550600000	805830000	991660000	702540000	1339300000	1773900000	1116030000	1.27191e+09	0.877442	0.352509
P60902	ProteiS100-A10	S100A10	6	67	11.203	773680000	123110000	429180000	87318000	123670000	1092000000	441990000	4.34329e+08	1.01764	0.492419
P60984	Glia maturatiofactor beta	GMFB	3	46.5	16.713	13361000	14954000	12124000	7724100		9717500	1.34797e+07	8720800	1.54569	0.0173496
P61157	Actin-related protei3	ACTR3	16	51	47.371	233870000	169990000	188250000	267750000	105380000	413760000	197370000	2.62297e+08	0.752469	0.257629
P61223	Ras-related proteiRap-1b	RAP1B	13	77.2	20.825	99416000	44838000	50499000	49397000	24638000	38226000	6.49177e+07	3.74203e+07	1.73482	0.108167
P61257	60S ribosomal proteiL26	RPL26	4	22.1	17.258	51191000	26152000	16849000	102150000	118740000	198310000	3.13973e+07	1.39733e+08	0.224695	0.0130237
P61283	arrier-to-autointegratiofactor	BANF1	10	75.3	10.058	1239000000	904130000	1004600000	2031900000	1268900000	854400000	1.04924e+09	1.38507e+09	0.75754	0.201158
P61284	60S ribosomal proteiL12	RPL12	9	58.8	17.818	649500000	829090000	714550000	1621000000	1087100000	979020000	7.31047e+08	1229040000	0.594811	0.0361465
P61286	Polyadenylate-binding protei1	PABPC1	24	45.8	70.67	307220000	278480000	284950000	1686000000	866110000	945320000	2.90217e+08	1165810000	0.24894	0.0142627
P61287	Serine/threonine-proteiphosphatase PP1-gamma catalytic subunit	PPP1CC	15	49.5	36.983	19561000			20712000	22323000	12931000	19561000	1.86553e+07	1.04855	#DIV/0!
P61356	60S ribosomal proteiL27	RPL27	7	46.3	15.798	50250000	49338000	3814200	137270000	363250000	422260000	34467400	3.07593e+08	0.112055	0.0181637
P61420	V-type protoATPase subunit d 1	ATP6V0D1	7	29.9	40.329	53592000	185320000	101630000	139070000	96233000	40847000	113514000	92050000	1.23318	0.338487
P61585	Transforming proteiRhoA	RHOA	11	77.2	21.768	438310000	381490000	222960000	905440000	312090000	309800000	3.47587e+08	509110000	0.682734	0.240765
P61603	10 kDa heat shock protein, mitochondrial	HSPE1	13	90.2	10.932	1547500000	2853800000	2040600000	5024900000	2223500000	1329600000	2147300000	2.85933e+09	0.750979	0.288841
P61763	Syntaxin-binding protei1	STXBP1	2	6.4	67.568	6279200			12672000		7613100	6279200	10142550	0.619095	#DIV/0!
P61955	Small ubiquitin-related modifier 2	SUMO2	3	33.7	10.871		193480000	152470000	271500000	297040000	148270000	172975000	2.38937e+08	0.723937	0.18014
P62157	Calmodulin	CALM	11	80.5	16.837	2094500000	3444600000	3365900000	6030300000	3118600000	2363200000	2.96833e+09	3.83737e+09	0.773534	0.254601
P62194	26S proteasome regulatory subunit 8	PSMC5	18	58.6	45.626	65655000	377760000	224330000	494640000	208290000	222620000	2.22582e+08	3.08517e+08	0.721458	0.271768
P62248	Myeloid-derived growth factor	MYDGF	8	55.7	19.03	168690000	888100000	556990000	954140000	469140000	101610000	5.37927e+08	5.08297e+08	1.05829	0.465634
P62261	14-3-3 proteiepsilon	YWHAE	20	73.3	29.174	933740000	2877200000	2204100000	4628300000	3320300000	2237300000	2.00501e+09	3395300000	0.590526	0.0978074
P62326	Thymosibeta-4	TMSB4	5	75	5.0526	970190000	620070000	819170000	827780000	489060000	2066800000	8.03143e+08	1127880000	0.712082	0.271925
P62739	Actin, aortic smooth muscle	ACTA2	36	84.4	42.009	1233500000	540990000	944320000	212070000	101720000	191360000	906270000	1.68383e+08	5.38218	0.0111457
P62833	Ras-related proteiRap-1A	RAP1A	14	81	20.987	411240000	125840000	283110000	302850000	221500000	229770000	2.73397e+08	2.51373e+08	1.08761	0.405774
P62866	40S ribosomal proteiS30	FAU	2	18.6	6.6478			68416000	102990000	63625000	90584000	68416000	85733000	0.798012	#DIV/0!
P62871	Guanine nucleotide-binding proteiG(I)/G(S)/G(T) subunit beta-1	GNB1	15	68.5	37.377	667040000	187460000	480030000	277290000	496270000	409180000	4.44843e+08	3.94247e+08	1.12834	0.379028
P62894	ytochrome c	CYCS	7	53.3	11.703	112470000	161930000	182010000	475710000	197310000	180500000	1.52137e+08	2.84507e+08	0.534738	0.123928
P62935	tidyl-prolyl cis-trans isomerase A	PPIA	12	74.4	17.869	2205200000	2887100000	2382100000	6125100000	7596600000	5243700000	2.49147e+09	6321800000	0.394107	0.0029446
P62958	Histidine triad nucleotide-binding protei1	HINT1	6	72.2	13.779	190790000	564460000	295620000	806900000	732140000	438030000	350290000	6.59023e+08	0.531529	0.0614553
P62992	Ubiquitin-40S ribosomal proteiS27a	RPS27A	10	59.6	17.965	830380000	1554800000	1337000000	1549000000	928250000	637950000	1.24073e+09	1038400000	1.19484	0.29395
P63009	AP-2 complex subunit beta	AP2B1	32	46.4	104.57	201150000	344810000	287120000	537540000	217020000	213100000	2.77693e+08	3.22553e+08	0.860922	0.358544
P63103	14-3-3 proteizeta/delta	YWHAZ	15	60.4	27.745	673560000	951590000	1225200000	1707300000	1200300000	1952600000	9.50117e+08	1.62007e+09	0.586468	0.0350055
P63212	Guanine nucleotide-binding proteiG(I)/G(S)/G(O) subunit gamma-2	GNG2	3	59.2	7.8501	91412000			8541100	14831000	91457000	91412000	3.82764e+07	2.38821	#DIV/0!
P63243	Receptor of activated proteiC kinase 1	RACK1	25	83.6	35.076	829780000	2498100000	1505300000	2816500000	1787700000	1385800000	1611060000	1.99667e+09	0.806875	0.291119
P63258	Actin, cytoplasmic 2	ACTG1	45	98.1	41.792	56590000000	40565000000	50628000000	38765000000	60583000000	79441000000	49261000000	5.95963e+10	0.826578	0.229869
P67774	Serine/threonine-proteiphosphatase 2A catalytic subunit alpha isoform	PPP2CA	11	49.2	35.594	131820000	127590000	133770000	281580000	168910000	116160000	131060000	1.88883e+08	0.693867	0.150907
P67810	Signalptidase complex catalytic subunit SEC11A	SEC11A	6	24.6	20.625	81838000	239020000	125940000	320640000	150150000	57704000	1.48933e+08	1.76165e+08	0.845417	0.388789
P67827	Caseikinase I isoform alpha	CSNK1A1	3	11.4	37.567				12835000			#DIV/0!	12835000	#DIV/0!	#DIV/0!
P67868	Caseikinase II subunit beta	CSNK2B	5	37.7	24.942	57354000	80238000	48986000	160080000	126220000	50265000	6.21927e+07	1.12188e+08	0.554359	0.106509
P68002	Voltage-dependent anion-selective channel protei2	VDAC2	19	74.1	31.619	2060700000	3786700000	2938600000	5702200000	2235100000	2405600000	2.92867e+09	3.44763e+09	0.849472	0.347785
P68102	Eukaryotic translatioinitiatiofactor 2 subunit 1	EIF2S1	14	46.7	36.108	63217000	164050000	38244000	298820000	154770000	138140000	8.85037e+07	1.97243e+08	0.448703	0.0819738
P68103	Elongatiofactor 1-alpha 1	EEF1A1	25	66.5	50.14	3335300000	5326700000	4480700000	8861600000	8652900000	9948100000	4380900000	9154200000	0.478567	0.00122818
P68401	Platelet-activating factor acetylhydrolase IB subunit beta	PAFAH1B2	5	54.6	25.569	56304000	85308000	70548000	208260000	205880000	233220000	70720000	2.15787e+08	0.327731	0.000138994
P68432	istone H3.1	1 SV	21	75.7	15.404	7345400000	2949500000	10659000000	7128900000	3995800000	5464800000	6.98463e+09	5.52983e+09	1.26308	0.289264
P68509	14-3-3 proteieta	YWHAH	7	30.9	28.211	25363000	28118000	48865000	194890000	194010000	330080000	3.41153e+07	239660000	0.142349	0.00546803
P68530	Cytochrome c oxidase subunit 2	MT-CO2	6	52.4	26.021	607390000	603130000	812410000	1941500000	741850000	557710000	674310000	1.08035e+09	0.624157	0.203824
P79101	Cleavage and polyadenylatiospecificity factor subunit 3	CPSF3	4	10.7	77.487				37932000	17797000		#DIV/0!	27864500	#DIV/0!	#DIV/0!
P79103	0S ribosomal proteiS4	RPS4	17	52.1	29.597	518540000	566830000	577490000	1025900000	659840000	864400000	5.54287e+08	8.50047e+08	0.652066	0.0256254
P79105	ProteiS100-A12	S100A12	2	47.8	10.685	16574000					20620000	16574000	20620000	0.803783	#DIV/0!
P79126	Proteiphosphatase 1G	PPM1G	2	4.8	58.606				19322000	21672000		#DIV/0!	20497000	#DIV/0!	#DIV/0!
P79132	Caveolin-1	CAV1	2	17.4	20.594	91042000		22029000			44705000	56535500	44705000	1.26463	#DIV/0!
P79134	AnnexiA6	ANXA6	65	77.1	75.907	3682900000	4716000000	4013800000	12413000000	6102600000	5341000000	4.13757e+09	7952200000	0.520305	0.0834846
P79135	nterferon-induced GTP-binding proteiMx1	MX1	11	24.2	74.804	96057000	17432000	18725000	5237200	54907000	215610000	4.40713e+07	9.19181e+07	0.479463	0.261967
P79136	F-actin-capping proteisubunit beta	CAPZB	11	46.2	33.741	226120000	234780000	291450000	322530000	301010000	287250000	2.50783e+08	3.03597e+08	0.826041	0.0412528
P79251	V-type protoATPase subunit G 1	ATP6V1G1	4	52.5	13.682	16390000	29555000	45258000	78464000	12673000	87232000	30401000	5.94563e+07	0.511316	0.15458
P79345	Epididymal secretory proteiE1	NPC2	5	40.3	16.64	36004000	6324300	7902600	20750000	15587000	119200000	1.67436e+07	5.18457e+07	0.322951	0.186704
P80177	acrophage migratioinhibitory factor	MIF	3	23.5	12.343	71699000	293980000	247830000	397160000	543610000	342430000	204503000	4.27733e+08	0.478109	0.0346146
P80311	tidyl-prolyl cis-trans isomerase B	PPIB	23	70.4	23.743	3417400000	7340600000	5206600000	11725000000	6289600000	2763800000	5.32153e+09	6.92613e+09	0.768327	0.301275
P80513	Mesencephalic astrocyte-derived neurotrophic factor	MANF	15	58.7	20.356	323560000	1249900000	758750000	3418300000	1229300000	506360000	7.77403e+08	1.71799e+09	0.452508	0.181121
P80724	Braiacid soluble protei1	BASP1	4	34.4	23.01		1497400	41478000				21487700	#DIV/0!	#DIV/0!	#DIV/0!
P80747	Integribeta-5	ITGB5	24	46.6	88.056	81138000	106200000	127750000	962250000		27125000	1.05029e+08	494687500	0.212315	0.17275
P81287	AnnexiA5	ANXA5	35	91.6	36.088	224670000		23240000	134670000		319950000	123955000	227310000	0.545313	0.264453
P81623	Endoplasmic reticulum resident protei29	ERP29	11	48.1	28.806	421430000	489730000	380510000	797650000	903400000	419520000	4.30557e+08	7.06857e+08	0.609115	0.0699263
P81644	ApolipoproteiA-II	APOA2	6	38	11.202	346570000	597960000	1251900000	743840000	242530000	665770000	7.32143e+08	5.50713e+08	1.32945	0.295782
P81947	Tubulialpha-1B chain		33	83.4	50.151	6732800000	8899800000	7861500000	17614000000	13744000000	18821000000	7.83137e+09	1.67263e+10	0.468206	0.00289001
P82670	28S ribosomal proteiS10, mitochondrial	MRPS10	1	7.5	23.031				7508200			#DIV/0!	7508200	#DIV/0!	#DIV/0!
P82908	28S ribosomal proteiS36, mitochondrial	MRPS36	4	53.4	11.543		22084000	22740000	180210000	11469000		22412000	95839500	0.233849	0.23795
P82915	28S ribosomal proteiS16, mitochondrial	MRPS16	2	25.9	15.131		17863000	16237000	54765000	10988000		17050000	32876500	0.518608	0.272511
P82920	28S ribosomal proteiS21, mitochondrial	MRPS21	2	31	10.675		13253000		15575000			13253000	15575000	0.850915	#DIV/0!
P82922	28S ribosomal proteiS29, mitochondrial	DAP3	3	9.3	45.565			5617500	13149000			5617500	13149000	0.427219	#DIV/0!
P82923	28S ribosomal proteiS2, mitochondrial	MRPS2	1	4.8	31.729	6347300	6517100	8620200	15606000			7.16153e+06	15606000	0.458896	#DIV/0!
P82924	28S ribosomal proteiS30, mitochondrial	MRPS30	1	3.4	49.355	11802000		15366000	24793000	12325000		13584000	18559000	0.731936	0.261552
P82925	28S ribosomal proteiS31, mitochondrial	MRPS31	3	14.5	43.675				51676000			#DIV/0!	51676000	#DIV/0!	#DIV/0!
P83095	Serine beta-lactamase-like proteiLACTB, mitochondrial	LACTB	18	42.1	61.682	224640000	500780000	362190000	482810000	202600000	9344700	3.62537e+08	231584900	1.56546	0.228073
P84080	ADP-ribosylatiofactor 1	ARF1	14	79	20.697	141120000	356140000	301350000	550560000	181210000	146610000	2.66203e+08	2.92793e+08	0.909185	0.431464
P85521	Scavenger receptor cysteine-rich type 1 proteiM130	CD163	5	9.1	121.81	74538000						74538000	#DIV/0!	#DIV/0!	#DIV/0!
P86435	eurosecretory proteiVGF	VGF	4	9.4	67.507					4505400	30370000	#DIV/0!	17437700	#DIV/0!	#DIV/0!
P98133	Fibrillin-1	FBN1	58	28.7	312.25	2646300000	32667000	726510000			284930000	1135159000	284930000	3.98399	#DIV/0!
Q00361	ATP synthase subunit e, mitochondrial	ATP5I	4	52.1	8.3206	320920000	453520000	406730000	804940000	344580000	246140000	3.93723e+08	465220000	0.846316	0.353107
Q01321	Cytochrome c oxidase subunit NDUFA4	NDUFA4	3	36.6	9.3246		100270000		505630000	119160000	93962000	100270000	239584000	0.418517	#DIV/0!
Q02366	NADH dehydrogenase [ubiquinone] 1 alpha subcomplex subunit 6	NDUFA6	4	39.8	15.053	44147000	50983000	52253000	172270000	57788000	17070000	4.91277e+07	82376000	0.596383	0.25717
Q02367	NADH dehydrogenase [ubiquinone] 1 beta subcomplex subunit 6	NDUFB6	3	27.3	15.524	44116000	20155000	34457000	146690000	89212000	53718000	3.29093e+07	96540000	0.340888	0.0426203
Q02368	NADH dehydrogenase [ubiquinone] 1 beta subcomplex subunit 7	NDUFB7	8	59.1	16.398	103480000	74356000	64605000	283870000	154750000	74083000	8.08137e+07	170901000	0.472868	0.110554
Q02369	NADH dehydrogenase [ubiquinone] 1 beta subcomplex subunit 9	NDUFB9	6	49.7	21.789	224090000	177900000	225170000	475120000	185220000	91939000	2.09053e+08	2.5076e+08	0.83368	0.369128
Q02370	NADH dehydrogenase [ubiquinone] 1 alpha subcomplex subunit 2	NDUFA2	4	34.3	11.08	13447000	99204000	38004000	200340000	78854000	28722000	5.02183e+07	1.02639e+08	0.489273	0.204798
Q02372	NADH dehydrogenase [ubiquinone] 1 beta subcomplex subunit 8, mitochondrial	NDUFB8	8	49.5	21.652	122330000	115930000	68340000	434420000	218830000	67633000	102200000	2.40294e+08	0.425312	0.134667
Q02373	NADH dehydrogenase [ubiquinone] 1 beta subcomplex subunit 10	NDUFB10	11	64.8	20.965	254710000	152420000	203840000	665420000	318060000	169570000	2.03657e+08	384350000	0.529873	0.147186
Q02374	NADH dehydrogenase [ubiquinone] 1 beta subcomplex subunit 2, mitochondrial	NDUFB2	2	17.6	12.282					312430		#DIV/0!	312430	#DIV/0!	#DIV/0!
Q02375	NADH dehydrogenase [ubiquinone] iron-sulfur protei4, mitochondrial	NDUFS4	5	41.7	19.811	9417400	65936000	49658000	155520000	17213000	21381000	4.16705e+07	6.47047e+07	0.64401	0.329578
Q02377	NADH dehydrogenase [ubiquinone] 1 alpha subcomplex subunit 1	NDUFA1	1	18.6	8.1053	11227000	10533000	19037000	71865000	19759000	25081000	13599000	3.89017e+07	0.349574	0.102991
Q02378	NADH dehydrogenase [ubiquinone] 1 beta subcomplex subunit 1	NDUFB1	4	70.2	6.9661	17689000	53250000	41845000	172110000	54498000	28123000	3.75947e+07	8.49103e+07	0.442757	0.17848
Q02379	NADH dehydrogenase [ubiquinone] iron-sulfur protei5	NDUFS5	7	67	12.667	36706000	79590000	27481000	194580000	48355000		4.79257e+07	121467500	0.394555	0.14817
Q02380	NADH dehydrogenase [ubiquinone] 1 beta subcomplex subunit 5, mitochondrial	NDUFB5	4	26.5	21.589	53797000	44492000	32246000	195310000	59518000	34505000	4.35117e+07	9.64443e+07	0.451158	0.176201
Q02827	NADH dehydrogenase [ubiquinone] 1 subunit C2	NDUFC2	4	43.3	14.096	83566000	80793000	80154000	337180000	90044000	85689000	8.15043e+07	170971000	0.476714	0.17118
Q04467	Isocitrate dehydrogenase [NADP], mitochondrial	IDH2	20	46.2	50.738	628750000	404950000	423680000	508650000	1141800000	613310000	4.85793e+08	7.54587e+08	0.643787	0.133564
Q05204	Lysosome-associated membrane glycoprotei1	LAMP1	3	6.8	44.152	10411000			17936000	24171000	50139000	10411000	3.07487e+07	0.338584	#DIV/0!
Q05443	umican	LUM	18	48	38.756	2177300000	309160000	949700000	36221000	19798000	790160000	1.14539e+09	2.8206e+08	4.0608	0.113098
Q05588	Urokinase plasminogeactivator surface receptor	PLAUR	8	27.9	35.988						155990000	#DIV/0!	155990000	#DIV/0!	#DIV/0!
Q05717	Insulin-like growth factor-binding protei5	IGFBP5	3	14.4	30.314						42157000	#DIV/0!	42157000	#DIV/0!	#DIV/0!
Q05752	NADH dehydrogenase [ubiquinone] 1 alpha subcomplex subunit 7	NDUFA7	3	28.3	12.676	21406000	35468000		95021000	107820000	34535000	28437000	7.91253e+07	0.359392	0.092898
Q05927	5-nucleotidase	NT5E	19	49	62.965	438840000	645180000	493600000	247510000		766920000	5.25873e+08	507215000	1.03679	0.467296
Q05B45	Transmembrane protei120A	TMEM120A	12	27.7	40.73	286600000	1194000000	773690000	1717800000	385060000	146370000	751430000	7.49743e+08	1.00225	0.49886
Q05B71	CDGSH iron-sulfur domain-containing protei2	CISD2	5	40.7	15.278	62024000	100810000	80742000	87762000	71142000	29949000	81192000	62951000	1.28977	0.212043
Q05B89	NIF3-like protei1	NIF3L1	1	4.8	41.905						5588800	#DIV/0!	5588800	#DIV/0!	#DIV/0!
Q07130	UTP--glucose-1-phosphate uridylyltransferase	UGP2	6	18.5	56.903	13690000	8311500	14155000	9771900	21079000	11189000	1.20522e+07	14013300	0.860052	0.325617
Q07175	VitamiK-dependent gamma-carboxylase	GGCX	2	4.1	87.556						3460300	#DIV/0!	3460300	#DIV/0!	#DIV/0!
Q07537	Polypeptide N-acetylgalactosaminyltransferase 1	GALNT1	2	4.1	64.191				32970000		7283100	#DIV/0!	20126550	#DIV/0!	#DIV/0!
Q08DA0	Rab-like protei6	RABL6	2	4.4	77.096					6264500		#DIV/0!	6264500	#DIV/0!	#DIV/0!
Q08DA7	Glycosyltransferase-like domain-containing protei1	GTDC1	1	3.8	42.174		2739300	3973500		2336200		3356400	2336200	1.43669	#DIV/0!
Q08DB4	Copine-1	CPNE1	8	29.4	58.922	69974000	30413000	23528000	32647000	27043000	195370000	41305000	85020000	0.485827	0.243172
Q08DB5	Syntaxin-5	STX5	3	15.5	39.546	5349600	48938000	16979000	17930000	17361000		2.37555e+07	17645500	1.34627	0.370281
Q08DD1	Arylsulfatase A	ARSA	3	7.5	53.806	58545000		30041000		15354000	61629000	44293000	38491500	1.15072	0.425366
Q08DG6	Cytochrome c oxidase assembly proteiCOX15 homolog	COX15	3	9.9	46.126		10211000	24300000	54297000			17255500	54297000	0.317798	#DIV/0!
Q08DI5	Ras-related proteiRap-2c	RAP2C	5	32.2	20.745	4470500					5821700	4470500	5821700	0.767903	#DIV/0!
Q08DN8	Flotillin-1	FLOT1	9	32.6	47.353	27730000	57402000		24153000		4948900	42566000	14550950	2.92531	0.126891
Q08DP0	Phosphoglucomutase-1	PGM1	20	54.4	61.589	49566000	155200000	133850000	348670000	221670000	152070000	112872000	2.40803e+08	0.468731	0.0622488
Q08DU9	Heterochromatiprotei1-binding protei3	HP1BP3	12	27.6	61.477	501400000	72753000	172630000	217930000	193010000	87874000	2.48928e+08	1.66271e+08	1.49712	0.287379
Q08DW2	Phosphoribosyl pyrophosphate synthase-associated protei1	PRPSAP1	6	27.8	39.423	10023000	52303000		57288000	49697000	50785000	31163000	52590000	0.592565	0.137082
Q08DW9	Monoacylglycerol lipase ABHD12	ABHD12	14	50.8	45.219	147260000	96105000	149350000	178090000	172380000	84054000	130905000	1.44841e+08	0.903782	0.355672
Q08DX7	Proteispinster homolog 1	SPNS1	2	8.1	56.519		15317000	11353000	21356000			13335000	21356000	0.624415	#DIV/0!
Q08DZ2	Serine/threonine-proteikinase PRP4 homolog	PRPF4B	9	12	116.64	12523000	19187000		73331000	71121000	8293000	15855000	50915000	0.311401	0.147037
Q08DZ3	ELMO domain-containing protei2	ELMOD2	1	3.4	34.83			8300400				8300400	#DIV/0!	#DIV/0!	#DIV/0!
Q08E11	tidyl-prolyl cis-trans isomerase C	PPIC	8	49.1	22.811	27661000	79012000	98693000	217290000	98035000		6.84553e+07	157662500	0.434189	0.0929256
Q08E20	S-formylglutathione hydrolase	ESD	10	67.4	31.548	100860000	153920000	138350000	61570000	159600000	94738000	1.31043e+08	1.05303e+08	1.24444	0.23831
Q08E27	Spermatidrinuclear RNA-binding protein	STRBP	2	4	73.593			2567500		8988800		2567500	8988800	0.285633	#DIV/0!
Q08E38	Pre-mRNA-processing factor 19	PRPF19	16	55.8	55.194	333570000	398980000	274090000	607400000	512390000	307000000	3.35547e+08	4.75597e+08	0.705528	0.108601
Q09430	Profilin-2	PFN2	6	74.3	15.032	30073000	184740000	97142000	421050000	306090000	52139000	103985000	2.5976e+08	0.400312	0.12834
Q0II26	Aminoacyl tRNA synthase complex-interacting multifunctional protei2	AIMP2	5	27.8	35.178	16169000		65599000	94756000	69707000	40033000	40884000	6.81653e+07	0.599777	0.197153
Q0II59	Pyridoxal kinase	PDXK	12	56.4	34.817	30685000	117790000	76350000	133500000	225020000	50146000	7.49417e+07	136222000	0.550144	0.169239
Q0II86	Synaptosomal-associated protei29	SNAP29	2	12.4	28.489				5789600			#DIV/0!	5789600	#DIV/0!	#DIV/0!
Q0IIF0	Integrin-linked kinase-associated serine/threonine phosphatase 2C	ILKAP	3	10	40.621		7855900			14987000		7855900	14987000	0.524181	#DIV/0!
Q0IIG7	Ras-related proteiRab-5A	RAB5A	5	32.6	23.688	11390000	37009000	23331000	36548000	38848000	14164000	23910000	2.98533e+07	0.800916	0.305784
Q0IIG8	Ras-related proteiRab-18	RAB18	12	58.3	22.991	82122000	92389000	70912000	321830000	113820000	131280000	8.18077e+07	1.88977e+08	0.432898	0.0922296
Q0IIH8	Ubiquiticarboxyl-terminal hydrolase MINDY-3	MINDY3	2	7.9	49.678			11248000	34375000	10396000		11248000	22385500	0.502468	#DIV/0!
Q0III3	Cytoplasmic dynei1 intermediate chai2	DYNC1I2	10	30.4	68.376	45755000	59637000	77008000	96377000	159340000	189480000	60800000	148399000	0.409706	0.0193278
Q0IIJ2	istone H1.0	H1F0	5	21.1	20.951	334720000	73568000	112110000	60069000	67109000	133390000	173466000	86856000	1.99717	0.182103
Q0IIK5	ATP-dependent RNA helicase DDX1	DDX1	20	39.7	82.413	99638000	178990000	220030000	600440000	445440000	341960000	1.66219e+08	4.62613e+08	0.359305	0.01168
Q0IIM3	Heat shock protei105 kDa	HSPH1	11	17.6	96.725	4989900			85414000	22317000	32454000	4989900	4.67283e+07	0.106785	#DIV/0!
Q0P563	Fucose mutarotase	FUOM	1	10.5	16.469						12547000	#DIV/0!	12547000	#DIV/0!	#DIV/0!
Q0P565	HD domain-containing protei2	HDDC2	2	21	23.323				14743000			#DIV/0!	14743000	#DIV/0!	#DIV/0!
Q0P569	Nucleobindin-1	NUCB1	26	56.1	54.982	377350000	1153000000	794850000	1526500000	868310000	439540000	7.75067e+08	9.44783e+08	0.820364	0.342006
Q0P570	Diphosphomevalonate decarboxylase	MVD	2	9.5	43.731			20997000		7546900		20997000	7546900	2.7822	#DIV/0!
Q0P571	Myosiregulatory light chai2, skeletal muscle isoform	MYLPF	2	20.6	19.012					113340000		#DIV/0!	113340000	#DIV/0!	#DIV/0!
Q0P5A2	2-methoxy-6-polyprenyl-1,4-benzoquinol methylase, mitochondrial	COQ5	3	14.2	37.591	16591000		6096400	27253000	36667000	8238900	11343700	2.4053e+07	0.471613	0.174539
Q0P5A6	26S proteasome non-ATPase regulatory subunit 5	PSMD5	19	52.5	56.042	42447000	284920000	139900000	505680000	288320000	173440000	1.55756e+08	322480000	0.482993	0.118886
Q0P5A7	Eukaryotic translatioinitiatiofactor 4E-binding protei1	EIF4EBP1	3	61	12.588		107400000	70133000	170910000			88766500	170910000	0.519376	#DIV/0!
Q0P5C2	Bifunctional methylenetetrahydrofolate dehydrogenase/cyclohydrolase, mitochondrial	MTHFD2	1	6.9	37.766						6509700	#DIV/0!	6509700	#DIV/0!	#DIV/0!
Q0P5D0	tidyl-prolyl cis-trans isomerase H	PPIH	2	11.3	19.208	5938100					11855000	5938100	11855000	0.500894	#DIV/0!
Q0P5F0	Lysosomal acid phosphatase	ACP2	2	5	48.302							#DIV/0!	#DIV/0!	#DIV/0!	#DIV/0!
Q0P5F2	Proteasome assembly chaperone 1	PSMG1	6	25	33.015	6522400	54772000	26386000	77988000	51314000	20950000	29226800	50084000	0.583556	0.194678
Q0P5F3	Proteilin-7 homolog C	LIN7C	3	14.7	21.834	12549000	11441000			36709000	18524000	11995000	27616500	0.434342	0.114251
Q0P5G4	Kynurenine--oxoglutarate transaminase 3	KYAT3	2	9	51.471	6703200		13990000		12528000		10346600	12528000	0.825878	#DIV/0!
Q0P5H1	Prenylcysteine oxidase-like	PCYOX1L	10	37.2	54.437	142510000	379360000	393810000	259460000	166110000	95098000	3.05227e+08	173556000	1.75866	0.117664
Q0P5H7	Probable arginine--tRNA ligase, mitochondrial	RARS2	3	8.1	65.63				42621000			#DIV/0!	42621000	#DIV/0!	#DIV/0!
Q0P5I6	Pre-mRNA-splicing factor 38A	PRPF38A	3	16	37.476	4632900			39125000	17025000		4632900	28075000	0.165019	#DIV/0!
Q0P5K3	Ubiquitin-conjugating enzyme E2 N	UBE2N	11	77	17.138	53088000	249100000	178580000	341850000	140330000	155020000	160256000	212400000	0.754501	0.289699
Q0P5L5	Sulfatase-modifying factor 1	SUMF1	4	18.2	40.342	23091000	19089000	14454000	58241000	40354000		18878000	49297500	0.38294	0.0130527
Q0P5L7	Glycosylated lysosomal membrane protein	GLMP	1	3.7	43.53	7277200					22114000	7277200	22114000	0.329077	#DIV/0!
Q0P5M8	Mitochondrial-processingptidase subunit alpha	PMPCA	13	40.8	58.134	82703000	65162000	80833000	317800000	138480000	41353000	7.62327e+07	1.65878e+08	0.459572	0.165667
Q0P5M9	Major facilitator superfamily domain-containing protei10	MFSD10	1	2.9	48.143	7968400	12820000	11660000	14748000	4135600	4299500	1.08161e+07	7727700	1.39966	0.231149
Q0V8G3	Glutaminyl-peptide cyclotransferase-like protein	QPCTL	2	9.4	42.897	8618900	13495000		10103000			11056950	10103000	1.09442	#DIV/0!
Q0V8H6	Putative helicase MOV-10	MOV10	4	4.4	113.88	3115500				2808600	5858700	3115500	4333650	0.718909	#DIV/0!
Q0V8R6	Beta-hexosaminidase subunit alpha	HEXA	19	44.2	60.352	213850000	342230000	429780000	215680000	189450000	507590000	328620000	304240000	1.08013	0.424272
Q0V8S0	epatocyte growth factor-regulated tyrosine kinase substrate	HGS	2	3	85.785					7787300		#DIV/0!	7787300	#DIV/0!	#DIV/0!
Q0VBZ9	ARCKS-related protein	MARCKSL1	2	14.1	19.825	683140					12843000	683140	12843000	0.0531916	#DIV/0!
Q0VC21	39S ribosomal proteiL15, mitochondrial	MRPL15	2	7.7	33.674	4948300			15581000	9609000		4948300	12595000	0.392878	#DIV/0!
Q0VC36	14-3-3 proteisigma	SFN	3	10.5	27.849				6110500		7924300	#DIV/0!	7017400	#DIV/0!	#DIV/0!
Q0VC50	Reticulon-4-interacting protei1, mitochondrial	RTN4IP1	4	17.2	43.582	21267000		18961000	16107000	16449000		20114000	16278000	1.23566	0.0406195
Q0VC58	Trimeric intracellular catiochannel type B	TMEM38B	3	14.8	32.451	10499000	49030000	31103000	32149000	53320000		3.02107e+07	42734500	0.706939	0.250256
Q0VC82	Selenide, water dikinase 1	SEPHS1	7	33.7	42.88	44566000	72725000	49681000	63785000	66290000	59731000	5.56573e+07	6.32687e+07	0.879698	0.219582
Q0VC92	Proteimago nashi homolog 2	MAGOHB	6	56.1	17.308	68517000	132920000	90107000	165070000	85542000		9.71813e+07	125306000	0.775552	0.258528
Q0VCA5	Deoxynucleoside triphosphate triphosphohydrolase SAMHD1	SAMHD1	3	8.3	68.238	5721600					2848300	5721600	2848300	2.00878	#DIV/0!
Q0VCD2	Tubuligamma-1 chain	TUBG1	5	22.4	51.147	14075000	34289000	31892000	117380000	24246000	12656000	26752000	5.14273e+07	0.52019	0.252634
Q0VCI1	Probable tRNA N6-adenosine threonylcarbamoyltransferase	OSGEP	4	17	36.502	13771000	17708000		17377000	22780000	10023000	15739500	1.67267e+07	0.940982	0.427958
Q0VCK0	Bifunctional purine biosynthesis proteiPURH	ATIC	26	63.9	64.482	206770000	412420000	370720000	638460000	695590000	536440000	329970000	6.23497e+08	0.529225	0.00991898
Q0VCK5	AP-2 complex subunit alpha-2	AP2A2	21	33.4	103.77	216700000	140420000	139270000	193710000	102570000	173720000	1.65463e+08	1.56667e+08	1.05615	0.413479
Q0VCK9	Vacuole membrane protei1	VMP1	1	7.4	46.182	10110000	24499000	26824000	46455000	24342000	24764000	2.04777e+07	3.18537e+07	0.642867	0.136977
Q0VCL3	Ubiquitin-like-conjugating enzyme ATG3	ATG3	2	7	35.752					6272900	14554000	#DIV/0!	10413450	#DIV/0!	#DIV/0!
Q0VCM0	ProteiS100-A16	S100A16	2	19.4	11.776	20296000		5258900		21354000	9146900	12777450	15250450	0.837841	0.411151
Q0VCM4	Glycogephosphorylase, liver form	PYGL	40	55.9	97.455	215080000	539970000	408050000	58673000	48738000	829380000	387700000	3.12264e+08	1.24158	0.398801
Q0VCM6	Large neutral amino acids transporter small subunit 4	SLC43A2	1	1.9	62.655			11675000	18088000			11675000	18088000	0.645456	#DIV/0!
Q0VCN1	NmrA-like family domain-containing protei1	NMRAL1	6	29.8	33.153	7043900			165960000	34847000	7211800	7043900	69339600	0.101586	#DIV/0!
Q0VCP3	Olfactomedin-like protei3	OLFML3	10	31	45.886	135890000						135890000	#DIV/0!	#DIV/0!	#DIV/0!
Q0VCP4	Septin-8	42986	5	19.9	51.249	8605500					19867000	8605500	19867000	0.433155	#DIV/0!
Q0VCQ1	C-terminal-binding protei2	CTBP2	5	15.3	48.946			5757900		25354000		5757900	25354000	0.2271	#DIV/0!
Q0VCR7	Monofunctional C1-tetrahydrofolate synthase, mitochondrial	MTHFD1L	32	49.1	105.23	133720000	256870000	211630000	1608100000	489630000	43099000	200740000	7.1361e+08	0.281302	0.166812
Q0VCT1	ProteiAF1q	MLLT11	1	25.6	10.075							#DIV/0!	#DIV/0!	#DIV/0!	#DIV/0!
Q0VCT3	Telomeric repeat-binding factor 2-interacting protei1	TERF2IP	3	17.8	44.221	13492000	38950000		14048000	18972000		26221000	16510000	1.58819	0.265978
Q0VCX2	78 kDa glucose-regulated protein	HSPA5	51	61.8	72.399	6773700000	11801000000	11113000000	32746000000	17645000000	9403600000	9895900000	1.99315e+10	0.496495	0.112851
Q0VCX4	Catenibeta-1	CTNNB1	18	34.1	85.51	280450000	157190000	138960000	230140000	319240000	112060000	192200000	220480000	0.871734	0.362058
Q0VCX5	Eukaryoticptide chairelease factor subunit 1	ETF1	2	8	49.03						8936600	#DIV/0!	8936600	#DIV/0!	#DIV/0!
Q0VCY1	Vesicle-associated membrane protein-associated proteiA	VAPA	9	42.2	27.856	161620000	230780000	323120000	691840000	179930000	115320000	2.38507e+08	329030000	0.724878	0.327878
Q0VCY7	Serine/arginine-rich splicing factor 1	SRSF1	19	59.7	27.744	679230000	998490000	823240000	1671200000	1768700000	658930000	8.33653e+08	1.36628e+09	0.610164	0.109959
Q0VD15	ORM1-like protei3	ORMDL3	1	9.8	17.494		22036000		31101000	27351000	25427000	22036000	2.79597e+07	0.788135	#DIV/0!
Q0VD18	Phospholysine phosphohistidine inorganic pyrophosphate phosphatase	LHPP	5	33	29.18	9157900	39537000	39911000	42999000	23368000	13223000	29535300	26530000	1.11328	0.416912
Q0VD48	Vacuolar proteisorting-associated protei4B	VPS4B	8	26.6	49.264	15059000	20312000	17851000	49995000	50381000		1.77407e+07	50188000	0.353484	0.00024143
Q0VD53	Vacuolar proteisorting-associated protei26A	VPS26A	4	16.2	38.155	9891900	45062000	5763500	15220000	11174000	17048000	2.02391e+07	1.44807e+07	1.39767	0.335552
Q0VFX8	Cysteine-rich protei2	CRIP2	2	23.1	22.634						82968000	#DIV/0!	82968000	#DIV/0!	#DIV/0!
Q0Z7W6	Thioredoxin-related transmembrane protei1	TMX1	6	17.3	31.581	260950000	414250000	259960000	466460000	210380000	87541000	311720000	2.54794e+08	1.22342	0.333562
Q10568	Cleavage and polyadenylatiospecificity factor subunit 2	CPSF2	1	1.7	88.416				9194200			#DIV/0!	9194200	#DIV/0!	#DIV/0!
Q10569	Cleavage and polyadenylatiospecificity factor subunit 1	CPSF1	5	6.4	161.21			8071800	39312000	15839000		8071800	27575500	0.292716	#DIV/0!
Q148C9	Heme-binding protei1	HEBP1	7	53.9	21.23	49596000	200240000	76096000	82309000	248260000	89981000	108644000	1.40183e+08	0.775014	0.340513
Q148F1	Cofilin-2	CFL2	5	33.1	18.736				13181000		24096000	#DIV/0!	18638500	#DIV/0!	#DIV/0!
Q148G2	Glucose-6-phosphatase 3	G6PC3	2	11.8	38.742		87403000	71049000	55693000			79226000	55693000	1.42255	#DIV/0!
Q148G7	Dynactisubunit 6	DCTN6	1	9.5	20.675	6984800						6984800	#DIV/0!	#DIV/0!	#DIV/0!
Q148G8	Ubiquinol-cytochrome-c reductase complex assembly factor 3	UQCC3	1	21.1	9.9253	4745400			9546000			4745400	9546000	0.497109	#DIV/0!
Q148I3	Proteikish-A	TMEM167A	2	25	8.0598	13426000	93024000	52811000	24588000	6738700		53087000	15663350	3.38925	0.15302
Q148J6	Actin-related protei2/3 complex subunit 4	ARPC4	5	36.3	19.667	68963000		28717000	22124000	73353000	131570000	48840000	7.56823e+07	0.645329	0.290367
Q148M6	Matrix remodeling-associated protei8	MXRA8	3	8.9	52.033		14460000			23498000	32301000	14460000	27899500	0.518289	#DIV/0!
Q148N0	2-oxoglutarate dehydrogenase, mitochondrial	OGDH	37	54.7	115.81	532950000	700210000	609310000	1028500000	399460000	377920000	6.14157e+08	601960000	1.02026	0.479107
Q17Q89	Prefoldisubunit 6	PFDN6	2	14.7	14.554				23181000	14590000	8092800	#DIV/0!	1.52879e+07	#DIV/0!	#DIV/0!
Q17QB3	Acid ceramidase	ASAH1	6	21.8	44.965	61498000	9288000	40245000		5442500	76445000	3.70103e+07	40943750	0.903931	0.45621
Q17QB7	Ras-related proteiRab-30	RAB30	6	36	23.058	21844000	83698000	9528000	24807000	9828100		3.83567e+07	17317550	2.2149	0.267737
Q17QE2	LIM and cysteine-rich domains protei1	LMCD1	7	25.1	40.722	28593000				4957400	137920000	28593000	71438700	0.400245	#DIV/0!
Q17QG2	Nuclear migratioproteinudC	NUDC	4	14.2	38.242	14774000	15945000		109170000	86758000	36218000	15359500	77382000	0.198489	0.0561808
Q17QI5	Vesicle-associated membrane protei7	VAMP7	5	35.9	24.962	36701000	42845000	51953000	70045000	20565000	9833500	43833000	3.34812e+07	1.30918	0.307989
Q17QJ7	Pyrroline-5-carboxylate reductase 2	PYCR2	7	24.7	33.63	49419000	18377000	19152000	96429000	48033000	27931000	2.89827e+07	5.74643e+07	0.504359	0.139428
Q17QL1	Glucosamine-6-phosphate isomerase 2	GNPDA2	4	23.2	31.164						29034000	#DIV/0!	29034000	#DIV/0!	#DIV/0!
Q17QL5	Cell cycle control protei50A	TMEM30A	8	29.4	40.683	20438000	98609000	60513000	144120000	44611000	24122000	5.98533e+07	70951000	0.843587	0.405374
Q17QM9	CB1 cannabinoid receptor-interacting protei1	CNRIP1	3	43.3	18.664					31063000		#DIV/0!	31063000	#DIV/0!	#DIV/0!
Q17QQ1	Ragulator complex proteiLAMTOR3	LAMTOR3	3	33.1	13.65	6548400	11161000	9760500	154330000			9.15663e+06	154330000	0.0593315	#DIV/0!
Q17QU3	Arpin	ARPIN	1	5.3	24.886							#DIV/0!	#DIV/0!	#DIV/0!	#DIV/0!
Q17R07	ADP-ribosylatiofactor GTPase-activating protei3	ARFGAP3	16	38.7	56.766	10445000	265870000	122370000	777840000	70313000	26470000	132895000	291541000	0.455836	0.28338
Q1ECT8	ProteiCCSMST1	CCSMST1	1	13.3	14.832				21884000			#DIV/0!	21884000	#DIV/0!	#DIV/0!
Q1JP79	Actin-related protei2/3 complex subunit 1A	ARPC1A	8	35.9	41.539	63663000	58157000	50477000	184500000	135190000	72319000	5.74323e+07	1.3067e+08	0.439523	0.0442834
Q1JPB0	Leukocyte elastase inhibitor	SERPINB1	3	9.5	42.235	7028500				30246000		7028500	30246000	0.232378	#DIV/0!
Q1JPD2	ProteiABHD16A	ABHD16A	13	31	63.304	68093000	114040000	112800000	132250000	91756000	9169000	98311000	77725000	1.26486	0.313804
Q1JPJ2	Xaa-Pro aminopeptidase 1	XPNPEP1	6	16.2	69.789	5380400	12969000	19774000	60136000	76640000	25198000	12707800	5.39913e+07	0.235367	0.0292303
Q1JQ98	AP-1 complex subunit sigma-1A	AP1S1	3	20.4	18.602					7673200		#DIV/0!	7673200	#DIV/0!	#DIV/0!
Q1JQ99	39S ribosomal proteiL14, mitochondrial	MRPL14	1	11.7	15.915				29605000			#DIV/0!	29605000	#DIV/0!	#DIV/0!
Q1JQA5	Neudesin	NENF	4	46.7	18.312	13610000	27866000	45357000	236950000	35809000	25229000	2.89443e+07	9.93293e+07	0.291398	0.184195
Q1JQB2	Mitotic checkpoint proteiBUB3	BUB3	8	31.9	36.954	48940000	139880000	131430000	329320000	340330000	40651000	106750000	236767000	0.450865	0.136333
Q1JQC2	Immediate early response 3-interacting protei1	IER3IP1	2	34.1	8.9687		158210000	60769000	82239000	12909000		109489500	47574000	2.30146	0.204618
Q1JQC5	Regulator of microtubule dynamics protei3	RMDN3	4	15.3	51.905	17585000	15092000	9032700	26061000		6861300	1.39032e+07	16461150	0.844609	0.383264
Q1JQD2	Glutamate-rich WD repeat-containing protei1	GRWD1	1	4.7	49.463						12129000	#DIV/0!	12129000	#DIV/0!	#DIV/0!
Q1JQD7	Molybdenum cofactor biosynthesis protei1	MOCS1	4	8.7	69.658		12636000	9542600	52292000	7809600		11089300	30050800	0.369018	0.242316
Q1JQE0	SNW domain-containing protei1	SNW1	6	18.3	61.505	26362000	85124000	63143000	86375000	225690000	37570000	5.82097e+07	116545000	0.499461	0.189058
Q1JQE6	Neutral cholesterol ester hydrolase 1	NCEH1	3	8.8	46.025	9984400		9895400	26679000			9939900	26679000	0.372574	#DIV/0!
Q1LZ74	O-acetyl-ADP-ribose deacetylase 1	OARD1	1	13.8	17.034			10767000				10767000	#DIV/0!	#DIV/0!	#DIV/0!
Q1LZ83	Endoribonuclease LACTB2	LACTB2	5	29.5	32.682	6491800	36655000	52054000	36628000			31733600	36628000	0.866375	#DIV/0!
Q1LZ86	Monoacylglycerol lipase ABHD6	ABHD6	1	4.5	38.352							#DIV/0!	#DIV/0!	#DIV/0!	#DIV/0!
Q1LZ95	Isopentenyl-diphosphate Delta-isomerase 1	IDI1	2	15	26.467				64682000	10104000		#DIV/0!	37393000	#DIV/0!	#DIV/0!
Q1LZ96	ATP synthase mitochondrial F1 complex assembly factor 2	ATPAF2	4	26	32.859	6847000	30614000	24599000	57329000		8654800	2.06867e+07	32991900	0.627023	0.293981
Q1LZB5	Mitochondrial import receptor subunit TOM40 homolog	TOMM40	12	49	37.725	140600000	330860000	235270000	610300000	97035000	108460000	2.35577e+08	2.71932e+08	0.866308	0.424029
Q1LZC0	Zinc finger protei22	ZNF22	1	5.8	26.077	14415000						14415000	#DIV/0!	#DIV/0!	#DIV/0!
Q1LZD9	Paraspeckle component 1	PSPC1	10	35.2	58.274	137880000	304480000	214370000	374290000	498050000	176790000	218910000	349710000	0.625976	0.140844
Q1LZF8	Chloride channel CLIC-like protei1	CLCC1	12	35.6	61.811	146650000	211680000	127410000	109830000	288410000	19429000	1.61913e+08	139223000	1.16298	0.399093
Q1LZH1	Mitochondrial amidoxime reducing component 2	42796	14	50.9	37.288	141170000	209800000	284220000	106870000	156580000	58610000	211730000	1.07353e+08	1.97227	0.0527132
Q1RMG8	DNA-directed RNA polymerases I and III subunit RPAC2	POLR1D	2	23.3	15.182	3688200				11424000		3688200	11424000	0.322847	#DIV/0!
Q1RMH4	Prenylated Rab acceptor protei1	RABAC1	1	8.1	20.626				13703000			#DIV/0!	13703000	#DIV/0!	#DIV/0!
Q1RMH8	Sorting nexin-3	SNX3	6	30.9	18.762		4599200	7237600	12335000	29576000	54399000	5918400	3.21033e+07	0.184355	0.0979335
Q1RMJ6	Rho-related GTP-binding proteiRhoC	RHOC	9	56	22.006				28364000	15649000	16099000	#DIV/0!	2.00373e+07	#DIV/0!	#DIV/0!
Q1RMR1	Angiopoietin-related protei1	ANGPTL1	2	4.7	56.673							#DIV/0!	#DIV/0!	#DIV/0!	#DIV/0!
Q1RMR2	U1 small nuclear ribonucleoprotei70 kDa	SNRNP70	10	27.6	51.425	14484000	145050000	26115000	379040000	221780000	48809000	61883000	216543000	0.285777	0.105759
Q1RMS5	Nuclear RNA export factor 1	NXF1	8	14	70.305	18892000			108400000	20585000		18892000	64492500	0.292933	#DIV/0!
Q1RMU4	Erlin-2	ERLIN2	20	76	37.73	544700000	803340000	701020000	795410000	457390000	174190000	683020000	4.75663e+08	1.43593	0.173419
Q1RMX2	Ubiquitin-conjugating enzyme E2 D2	UBE2D2	3	36.1	16.735	25594000	90342000	17081000	128300000	99528000	73966000	44339000	100598000	0.440754	0.057231
Q1ZYR0	Ceroid-lipofuscinosis neuronal protei5	CLN5	2	8.9	41.227			7432700	12990000		26289000	7432700	19639500	0.378457	#DIV/0!
Q24K03	THUMP domain-containing protei1	THUMPD1	3	9.8	39.753	4336600			17776000	12662000	4976100	4336600	11804700	0.367362	#DIV/0!
Q24K16	Prostaglandireductase-3	ZADH2	4	17.8	40.119	31599000	13009000	64875000				3.64943e+07	#DIV/0!	#DIV/0!	#DIV/0!
Q24K21	ProteiDPCD	DPCD	1	4.9	23.246					2964200	2739900	#DIV/0!	2852050	#DIV/0!	#DIV/0!
Q27966	Unconventional myosin-Ic	MYO1C	19	24.9	121.93	225090000		45281000		26105000	72147000	135185500	49126000	2.75181	0.22583
Q27970	Calpain-1 catalytic subunit	CAPN1	15	31.1	82.206	79225000	55958000	93339000	36540000	17859000	140220000	76174000	64873000	1.1742	0.394728
Q27971	Calpain-2 catalytic subunit	CAPN2	20	49	79.934	118390000	108680000	79914000	94592000	15090000	376170000	102328000	1.61951e+08	0.631847	0.308522
Q27975	Heat shock 70 kDa protei1A	HSPA1A	33	52.6	70.258	554110000	1094900000	848840000	594030000	742320000	610950000	8.32617e+08	649100000	1.28272	0.161856
Q27991	Myosin-10	MYH10	102	51.7	229.1	2112300000	407870000	976730000	447750000	781650000	1670100000	1.16563e+09	966500000	1.20604	0.382027
Q28024	Guanine nucleotide-binding proteiG(I)/G(S)/G(O) subunit gamma-12	GNG12	2	41.7	8.0572	35665000	13167000	53161000				3.39977e+07	#DIV/0!	#DIV/0!	#DIV/0!
Q28029	V-type protoATPase subunit F	ATP6V1F	5	65.5	13.398	6841500	3196900		33132000	13813000	12832000	5019200	1.99257e+07	0.251896	0.0914677
Q28034	Glucosidase 2 subunit beta	PRKCSH	25	48.4	60.151	866710000	2351400000	1347400000	3212900000	2100100000	697950000	1.52184e+09	2003650000	0.759532	0.300341
Q28046	Adseverin	SCIN	6	14.3	80.577	104270000		12744000		14105000	28957000	58507000	21531000	2.71734	0.254387
Q28055	cAMP-regulated phosphoprotei19	ARPP19	1	9.8	12.353		15494000	6612400				11053200	#DIV/0!	#DIV/0!	#DIV/0!
Q28056	Aspartyl/asparaginyl beta-hydroxylase	ASPH	27	37.9	84.998	348640000	321980000	326900000	509890000	591200000	267520000	3.32507e+08	4.56203e+08	0.728856	0.13681
Q28065	C4b-binding proteialpha chain	C4BPA	12	21.5	68.886	163160000	428960000	247980000	575830000	59482000	82785000	2.80033e+08	2.39366e+08	1.1699	0.418695
Q28084	Collagealpha-3(IV) chai(Fragment)	COL4A3	2	5.9	47.584	52062000		10507000		19665000		31284500	19665000	1.59087	#DIV/0!
Q28085	Complement factor H	CFH	41	49.8	140.37	371310000	2574900000	1569400000	900340000	170410000	662660000	1.5052e+09	5.77803e+08	2.60504	0.119906
Q28104	Coatomer subunit epsilon	COPE	13	67.2	34.481	83074000	273720000	306310000	351090000	220030000	262390000	2.21035e+08	2.77837e+08	0.795556	0.257478
Q28107	oagulatiofactor V	F5	7	5.7	248.98	6829500	28549000	22691000	6966000	72443000		19356500	39704500	0.487514	0.243933
Q28198	issue-type plasminogeactivator	PLAT	2	5.7	63.7						16526000	#DIV/0!	16526000	#DIV/0!	#DIV/0!
Q28824	Myosilight chaikinase, smooth muscle	MYLK	11	9.5	128.82	71125000	12578000				156760000	41851500	156760000	0.266978	#DIV/0!
Q28851	ATP synthase subunit f, mitochondrial	ATP5J2	4	37.5	10.297	350760000	537650000	536750000	1078000000	500810000	262040000	4.75053e+08	6.13617e+08	0.774186	0.304502
Q29437	Primary amine oxidase, liver isozyme	1 SV	19	42.3	84.756	222880000	1331400000	713910000	772280000	32115000	385470000	7.56063e+08	3.96622e+08	1.90626	0.201898
Q29448	Hydroxymethylglutaryl-CoA lyase, mitochondrial	HMGCL	2	11.1	34.168	6892500	5872700		17008000	5772400		6382600	11390200	0.560359	0.234172
Q29451	Lysosomal alpha-mannosidase	MAN2B1	4	5.1	112.92	16307000		8260900			13827000	12283950	13827000	0.888403	#DIV/0!
Q29460	Platelet-activating factor acetylhydrolase IB subunit gamma	PAFAH1B3	6	44.8	25.865	16724000	61614000	62294000	94102000	160480000	55895000	4.68773e+07	1.03492e+08	0.452955	0.0859607
Q29626	Prostacyclisynthase	PTGIS	3	8.6	56.629	30276000		3555500				16915750	#DIV/0!	#DIV/0!	#DIV/0!
Q29RI0	Atypical kinase COQ8A, mitochondrial	COQ8A	2	4.8	72.082	13731000				1874400		13731000	1874400	7.32554	#DIV/0!
Q29RI9	Methionine adenosyltransferase 2 subunit beta	MAT2B	3	12	37.768		12348000	9951200		26377000	27852000	11149600	27114500	0.411204	0.00383966
Q29RK1	Citrate synthase, mitochondrial	CS	20	47.9	51.772	848420000	1670200000	1058500000	2256200000	762170000	617010000	1.19237e+09	1.21179e+09	0.983974	0.487425
Q29RK2	yruvate carboxylase, mitochondrial	PC	49	55.9	129.7	681820000	255870000	455940000	1294300000	2547200000	256730000	4.64543e+08	1.36608e+09	0.340057	0.125864
Q29RK4	UV excisiorepair proteiRAD23 homolog B	RAD23B	10	29.4	43.117	52434000	118280000	69306000	190310000	223480000	124400000	8.00067e+07	1.79397e+08	0.445976	0.0237925
Q29RL2	Cysteine and histidine-rich domain-containing protei1	CHORDC1	3	17.2	37.426				52222000	7888800	13965000	#DIV/0!	2.46919e+07	#DIV/0!	#DIV/0!
Q29RL9	Transcriptioelongatiofactor A protei1	TCEA1	8	31.9	33.89		11353000	8689600	41431000	81131000	10807000	10021300	4.44563e+07	0.225419	0.140837
Q29RR1	Leucine-rich repeat-containing protei41	LRRC41	2	4.4	88.676				10687000	11480000		#DIV/0!	11083500	#DIV/0!	#DIV/0!
Q29RS5	Retinoic acid receptor responder protei2	RARRES2	2	31.5	18.357		8721100	6346600		11301000	37176000	7533850	24238500	0.310822	0.163645
Q29RZ0	Acetyl-CoA acetyltransferase, mitochondrial	ACAT1	30	76.1	44.889	1435400000	2776200000	2184100000	3607800000	2454300000	688350000	2131900000	2250150000	0.947448	0.452649
Q29S11	Nuclear ubiquitous caseiand cyclin-dependent kinase substrate 1	NUCKS1	10	27.6	27.237	25683000	114300000	37364000	97303000	208730000	25435000	5.91157e+07	1.10489e+08	0.535035	0.220532
Q29S21	Keratin, type II cytoskeletal 7	KRT7	10	14.2	51.577							#DIV/0!	#DIV/0!	#DIV/0!	#DIV/0!
Q2HJ23	Microtubule-associated proteins 1A/1B light chai3A	MAP1LC3A	1	11.6	14.286		12220000				23630000	12220000	23630000	0.517139	#DIV/0!
Q2HJ33	Obg-like ATPase 1	OLA1	7	25.5	44.743		47159000	21195000	98615000	85866000	92501000	34177000	9.23273e+07	0.370172	0.00624309
Q2HJ38	Calponin-1	CNN1	9	39.7	33.282	188670000	34233000	107290000			248190000	1.10064e+08	248190000	0.443468	#DIV/0!
Q2HJ49	Moesin	MSN	28	51.5	67.974	451970000	320380000	355600000	226300000	309130000	1120600000	3.75983e+08	552010000	0.681117	0.287045
Q2HJ54	Phosphatidylinositol transfer proteialpha isoform	PITPNA	3	16.7	31.849	8317300						8317300	#DIV/0!	#DIV/0!	#DIV/0!
Q2HJ55	Sorting and assembly machinery component 50 homolog	SAMM50	15	40.3	52.042	105740000	340100000	101870000	373090000	70271000	20697000	182570000	154686000	1.18026	0.423452
Q2HJ57	Coactosin-like protein	COTL1	4	26.1	16.01	23316000					12012000	23316000	12012000	1.94106	#DIV/0!
Q2HJ58	Ribose-phosphate pyrophosphokinase 1	PRPS1	12	39.9	34.834	132430000	259470000	249680000	308730000	238010000	166810000	213860000	237850000	0.899138	0.349769
Q2HJ60	Heterogeneous nuclear ribonucleoproteins A2/B1	HNRNPA2B1	31	74.5	36.006	3099800000	6532800000	4600200000	10158000000	7220000000	4053800000	4.74427e+09	7.14393e+09	0.664097	0.150629
Q2HJ73	3-hydroxyisobutyryl-CoA hydrolase, mitochondrial	HIBCH	10	31.1	43.349	70920000	187730000	125220000	89064000	62648000	6653900	1.27957e+08	5.27886e+07	2.42394	0.0724716
Q2HJ74	Glycine amidinotransferase, mitochondrial	GATM	27	66.9	48.357	1274800000	89604000	729640000	414950000	1762300000	2860800000	6.98015e+08	1679350000	0.415646	0.139922
Q2HJ81	Tubulibeta-6 chain	TUBB6	31	83.2	49.9	118950000	51143000	100320000	176550000	122210000	1346400000	9.01377e+07	5.48387e+08	0.164369	0.157825
Q2HJ86	Tubulialpha-1D chain	TUBA1D	32	65.3	50.282	307160000	443530000	423720000	834370000	612020000	851540000	391470000	7.65977e+08	0.511073	0.00657183
Q2HJ88	RNA 3-terminal phosphate cyclase	RTCA	3	8.2	39.251				6797500			#DIV/0!	6797500	#DIV/0!	#DIV/0!
Q2HJ89	ptidyl-prolyl cis-trans isomerase FKBP10	FKBP10	10	18.4	64.484	177040000	64526000	103270000	68370000	371030000	159790000	1.14945e+08	199730000	0.575504	0.212419
Q2HJ92	Interferon-inducible double-stranded RNA-dependent proteikinase activator A	PRKRA	2	12.1	34.413		4548400			2399600	9372100	4548400	5885850	0.772769	#DIV/0!
Q2HJ94	DnaJ homolog subfamily A member 2	DNAJA2	4	22.3	45.761	27335000	27805000	16407000	40024000	30015000	36133000	23849000	3.53907e+07	0.673878	0.0355532
Q2HJ97	Prohibitin-2	PHB2	16	66.2	33.357	949220000	1104900000	907570000	1788300000	1217000000	814640000	987230000	1.27331e+09	0.775324	0.188972
Q2HJ98	Acylpyruvase FAHD1, mitochondrial	FAHD1	1	7.2	24.499			9041400	11241000			9041400	11241000	0.804323	#DIV/0!
Q2HJC9	Polyglutamine-binding protei1	PQBP1	2	16	30.346	4281300	5501100		34786000	27686000	10085000	4891200	2.41857e+07	0.202235	0.0674628
Q2HJD0	FAS-associated factor 2	FAF2	10	34.4	52.663	35086000	45745000	72643000	74813000	17574000	6639000	51158000	3.30087e+07	1.54984	0.24505
Q2HJD1	VIP36-like protein	LMAN2L	6	31.3	39.991	17448000	61661000	14488000	76588000	100460000		31199000	88524000	0.352435	0.0384091
Q2HJD7	3-hydroxyisobutyrate dehydrogenase, mitochondrial	HIBADH	15	53.6	35.41	496730000	611630000	321770000	432810000	451070000	127530000	476710000	3.37137e+08	1.414	0.179142
Q2HJE5	ProteiFAM234A	FAM234A	2	7.6	58.766		4166200		44392000			4166200	44392000	0.0938502	#DIV/0!
Q2HJF1	39S ribosomal proteiL53, mitochondrial	MRPL53	3	35.7	11.998			9226600	34168000			9226600	34168000	0.270036	#DIV/0!
Q2HJG5	Vacuolar proteisorting-associated protei35	VPS35	13	23.5	91.75	31598000	47519000	66251000	90548000	1355900	89902000	48456000	6.0602e+07	0.799578	0.358748
Q2HJH0	U6 snRNA-associated Sm-like proteiLSm5	LSM5	1	20.9	9.9374	5096800	38280000	37572000	101770000	38898000	19330000	2.69829e+07	5.33327e+07	0.505936	0.193535
Q2HJH1	Aspartyl aminopeptidase	DNPEP	15	55	51.828	121820000	240920000	130990000	300090000	141530000	126180000	1.64577e+08	1.89267e+08	0.869549	0.366498
Q2HJH2	Ras-related proteiRab-1B	RAB1B	11	62.2	22.202	92713000	123630000	106710000	199360000	117220000	193340000	1.07684e+08	1.69973e+08	0.633537	0.0446937
Q2HJH9	Programmed cell death protei5	PDCD5	5	45.6	14.226	5993600	10430000	11257000	24121000	50732000	36640000	9.22687e+06	3.71643e+07	0.248272	0.0118439
Q2HJI3	ProteiFAM136A	FAM136A	2	10.1	15.683					30261000		#DIV/0!	30261000	#DIV/0!	#DIV/0!
Q2HJJ1	39S ribosomal proteiL28, mitochondrial	MRPL28	4	28.1	30.039	11339000	3816100	11242000	33389000	17111000		8.79903e+06	25250000	0.348477	0.0481174
Q2KHT7	40S ribosomal proteiS27	RPS27	3	31	9.461		78191000		55887000	5069600		78191000	30478300	2.56546	#DIV/0!
Q2KHU3	Exosome complex component RRP43	EXOSC8	3	27.2	29.99		9927500	10671000	21965000	10069000		10299250	16017000	0.64302	0.219295
Q2KHU4	ATP-dependent Clp protease proteolytic subunit, mitochondrial	CLPP	5	28.3	29.704	178520000	279850000	231350000	236310000	111610000	9580100	2.29907e+08	119166700	1.92929	0.0989115
Q2KHU5	O-acetyl-ADP-ribose deacetylase MACROD1	MACROD1	6	33.5	35.569	39932000	71756000	25037000	259300000	191100000	22411000	45575000	1.57604e+08	0.289175	0.0967069
Q2KHU8	Eukaryotic translatioinitiatiofactor 2 subunit 3	EIF2S3	13	42.8	51.065	48830000	172990000	117960000	452150000	324990000	239340000	113260000	3.38827e+08	0.334271	0.0171769
Q2KHX3	PRA1 family protei2	PRAF2	4	23	19.174	129230000	371070000	296770000	414400000	112560000	93277000	265690000	2.06746e+08	1.28511	0.332378
Q2KHX6	Ketimine reductase mu-crystallin	CRYM	1	5.4	33.746						10909000	#DIV/0!	10909000	#DIV/0!	#DIV/0!
Q2KHY9	Phosphatidylserine synthase 1	PTDSS1	3	11	55.415		24405000	15128000	38717000			19766500	38717000	0.510538	#DIV/0!
Q2KHZ4	Mitochondrial intermembrane space import and assembly protei40	CHCHD4	2	13.9	15.172	10860000						10860000	#DIV/0!	#DIV/0!	#DIV/0!
Q2KHZ9	Glutaryl-CoA dehydrogenase, mitochondrial	GCDH	8	24.2	48.471	37082000	26981000	103270000	59189000	31955000		5.57777e+07	45572000	1.22395	0.387075
Q2KI08	Mitochondrial import receptor subunit TOM7 homolog	TOMM7	2	56.4	6.2184				16126000			#DIV/0!	16126000	#DIV/0!	#DIV/0!
Q2KI29	Transmembrane protei256	TMEM256	2	31.9	11.775	14085000	47022000	36319000	30428000	11343000		3.24753e+07	20885500	1.55492	0.239919
Q2KI42	26S proteasome non-ATPase regulatory subunit 11	PSMD11	15	51.9	47.463	63183000	342620000	247410000	415620000	252050000	169790000	2.17738e+08	2.79153e+08	0.779993	0.302091
Q2KI45	Mitochondrial ribonuclease P protei1	TRMT10C	1	4.2	49.784				14060000	9201000		#DIV/0!	11630500	#DIV/0!	#DIV/0!
Q2KI49	39S ribosomal proteiL50, mitochondrial	MRPL50	1	13.8	18.067				46041000			#DIV/0!	46041000	#DIV/0!	#DIV/0!
Q2KI56	COP9 signalosome complex subunit 7b	COPS7B	2	12.1	29.595					20518000		#DIV/0!	20518000	#DIV/0!	#DIV/0!
Q2KI62	ntatricopeptide repeat domain-containing protei3, mitochondrial	PTCD3	7	19.9	77.83	18457000	14857000		87340000	29848000		16657000	58594000	0.284278	0.141334
Q2KI83	DnaJ homolog subfamily C member 17	DNAJC17	1	6.9	34.572				7563400		5070700	#DIV/0!	6317050	#DIV/0!	#DIV/0!
Q2KI84	Histidine--tRNA ligase, cytoplasmic	HARS	10	28.3	57.285		57578000	30224000	16739000	31036000	41773000	43901000	2.98493e+07	1.47075	0.192366
Q2KI95	Four and a half LIM domains protei2	FHL2	6	30.1	32.101	83186000				18352000	40388000	83186000	29370000	2.83235	#DIV/0!
Q2KIA2	Multifunctional methyltransferase subunit TRM112-like protein	TRMT112	3	36	14.319	15250000	17132000		31676000	47852000	38125000	16191000	3.92177e+07	0.41285	0.0163472
Q2KIA4	Stearoyl-CoA desaturase 5	SCD5	6	23.3	38.215	4356400	47139000	8366500	388770000			1.9954e+07	388770000	0.0513259	#DIV/0!
Q2KIA5	Dynamin-1-like protein	DNM1L	15	27.6	83.351	60548000	126740000	55063000	195980000	45766000	71208000	8.07837e+07	104318000	0.774398	0.336624
Q2KID0	Exosome complex component RRP4	EXOSC2	4	26.3	32.648	4510500	38495000	12390000	25431000	13079000		1.84652e+07	19255000	0.95898	0.47933
Q2KID2	ndonuclease III-like protei1	NTHL1	2	14.8	33.644			8790300		2796700		8790300	2796700	3.1431	#DIV/0!
Q2KID6	Pleiotropic regulator 1	PLRG1	6	19.5	56.789	20882000	48508000	29356000	66715000	23744000		3.29153e+07	45229500	0.72774	0.283238
Q2KID7	Oligosaccharyltransferase complex subunitTC	OSTC	2	12.1	16.769	99312000	160330000	157530000	185590000	125160000	65472000	1.39057e+08	1.25407e+08	1.10885	0.374968
Q2KIG0	Electrotransfer flavoprotein-ubiquinone oxidoreductase, mitochondrial	ETFDH	15	31.3	68.611	119820000	134050000	145740000	289250000	164570000	3818100	1.33203e+08	1.52546e+08	0.873201	0.413538
Q2KIG2	WD repeat-containing protei5	WDR5	5	23.4	36.516	41683000	16986000	57879000	85509000	30008000	7648000	3.88493e+07	41055000	0.946275	0.46826
Q2KII4	Elongin-C	ELOC	6	54.5	12.473	38299000	56883000	38318000	247640000	187120000	121760000	44500000	1.85507e+08	0.239884	0.00935436
Q2KIK0	ProteiSGT1 homolog	SUGT1	3	14.8	38.074		9296100	8435800	29152000	37096000	27085000	8865950	31111000	0.284978	0.00554673
Q2KIL4	Ubiquinone biosynthesis monooxygenase COQ6, mitochondrial	COQ6	2	6.4	51.072			3254700	10225000			3254700	10225000	0.318308	#DIV/0!
Q2KIL5	Proteidisulfide-isomerase A5	PDIA5	34	74.5	59.673	578030000	1848600000	1115000000	1384900000	797560000	200790000	1.18054e+09	7.94417e+08	1.48605	0.242525
Q2KIM0	Tissue alpha-L-fucosidase	FUCA1	10	28.4	54.088	173210000	342750000	234800000	248640000	187280000	106830000	2.50253e+08	1.80917e+08	1.38325	0.170955
Q2KIN5	Porphobilinogedeaminase	HMBS	2	11.1	39.515			3736800	5703400	4671500		3736800	5187450	0.720354	#DIV/0!
Q2KIN6	ProteiMpv17	MPV17	1	13.1	19.586		23842000	22171000	49189000	8717700		23006500	28953350	0.794606	0.398354
Q2KIR1	U1 small nuclear ribonucleoproteiA	SNRPA	4	24.8	31.263	112870000	262280000	132130000	258480000	200820000	63082000	1.69093e+08	1.74127e+08	0.97109	0.474711
Q2KIS2	39S ribosomal proteiL44, mitochondrial	MRPL44	1	5.4	37.412				11103000			#DIV/0!	11103000	#DIV/0!	#DIV/0!
Q2KIS7	Tetranectin	CLEC3B	5	30.7	22.144	23006000	141320000	106150000	34318000	3828000	58778000	9.01587e+07	32308000	2.7906	0.103731
Q2KIT0	ProteiHP-20 homolog	2 SV	7	49.2	20.646	92370000	1631600000	875210000	689200000	195260000	448260000	8.66393e+08	444240000	1.95028	0.20842
Q2KIT5	Cysteine-rich with EGF-like domaiprotei2	CRELD2	9	27.4	38.229		221020000	49534000	250560000	157210000	7059900	135277000	1.38277e+08	0.978307	0.490128
Q2KIU3	ProteiHP-25 homolog 2	2 SV	5	40	22.911	58018000	625970000	462890000	352580000	65400000	236500000	3.82293e+08	218160000	1.75235	0.216309
Q2KIV2	Mitochondrial import inner membrane translocase subunit Tim9	TIMM9	3	43.8	10.378	13059000			25737000	89139000		13059000	57438000	0.227358	#DIV/0!
Q2KIW9	MP-CMP kinase	CMPK1	2	9.7	22.279			18110000		12287000	15511000	18110000	13899000	1.30297	#DIV/0!
Q2KIX7	ProteiHP-25 homolog 1	1 SV	5	24.1	22.555	8922800	827840000	403800000	279000000		42720000	4.13521e+08	160860000	2.57069	0.242282
Q2KIY3	WD repeat and FYVE domain-containing protei1	WDFY1	5	19	46.28	19547000	106950000	72370000	70380000	116800000	98065000	66289000	9.50817e+07	0.69718	0.186773
Q2KIY7	Transcriptiofactor BTF3 homolog 4	BTF3L4	3	41.1	17.314	20975000	27202000	45674000	119810000	105810000	33997000	3.12837e+07	86539000	0.361498	0.057903
Q2KIZ3	Methylmalonyl-CoA epimerase, mitochondrial	MCEE	2	25.1	18.513		14470000	38362000				26416000	#DIV/0!	#DIV/0!	#DIV/0!
Q2KIZ8	DNA replicatiolicensing factor MCM6	MCM6	15	22.4	92.929	8637900	8045500	11283000	236240000	134950000	50988000	9.32213e+06	140726000	0.0662431	0.0351025
Q2KJ25	26S proteasome non-ATPase regulatory subunit 12	PSMD12	16	39.9	53.052	19094000	218130000	184940000	223420000	103260000	21143000	1.40721e+08	115941000	1.21373	0.392676
Q2KJ32	Selenium-binding protei1	SELENBP1	5	15.7	52.555	12393000					14369000	12393000	14369000	0.862482	#DIV/0!
Q2KJ39	Reticulocalbin-3	RCN3	15	58.5	37.568	133230000	176820000	143980000	1172600000	245780000	189960000	1.51343e+08	5.36113e+08	0.282297	0.147054
Q2KJ44	Serine/threonine-proteiphosphatase 2A activator	PTPA	2	9.9	36.882			11480000	18537000			11480000	18537000	0.619302	#DIV/0!
Q2KJ46	26S proteasome non-ATPase regulatory subunit 3	PSMD3	14	39.3	60.956	23594000	302750000	161440000	276550000	135920000	91458000	1.62595e+08	167976000	0.967964	0.479423
Q2KJ53	Inositol monophosphatase 3	IMPAD1	5	26	38.923	17085000	19954000	24696000	82217000			2.05783e+07	82217000	0.250293	#DIV/0!
Q2KJ81	AP-1 complex subunit mu-1	AP1M1	4	12.8	48.586		25105000	15582000	23817000	19775000	18624000	20343500	2.07387e+07	0.980945	0.464561
Q2KJ84	Transmembrane emp24 domain-containing protei5	TMED5	4	27.4	25.874	38309000	19309000	40037000	86612000	18105000	20113000	3.25517e+07	41610000	0.782304	0.359576
Q2KJA1	Endophilin-A2	SH3GL1	3	13.3	41.454		8123600				18854000	8123600	18854000	0.430869	#DIV/0!
Q2KJB1	Septin-10	42988	3	9.1	52.809	4944800	5312300		25378000			5128550	25378000	0.202086	#DIV/0!
Q2KJB6	V-type protoATPase subunit d 2	ATP6V0D2	1	5.1	40.497				12655000		15337000	#DIV/0!	13996000	#DIV/0!	#DIV/0!
Q2KJC1	Cell divisiocycle 5-like protein	CDC5L	6	9.9	92.269		14055000	14609000	48114000	24880000	12106000	14332000	2.83667e+07	0.505241	0.189126
Q2KJC8	ptidyl-prolyl cis-trans isomerase FKBP9	FKBP9	11	26.3	63.534	226370000	248770000	287710000	774230000	283340000	114080000	2.54283e+08	390550000	0.65109	0.265336
Q2KJC9	Alpha-aminoadipic semialdehyde dehydrogenase	ALDH7A1	21	59.9	58.581	377920000	695990000	577430000	455390000	561330000	109240000	5.50447e+08	375320000	1.46661	0.174266
Q2KJD0	Tubulibeta-5 chain	TUBB5	36	81.8	49.67	2137000000	2889500000	2440600000	4719800000	5094000000	5744100000	2.48903e+09	5.18597e+09	0.479956	0.000946979
Q2KJF1	Alpha-1B-glycoprotein	A1BG	20	54.9	53.553	453650000	1947300000	1175600000	1153500000	265690000	579820000	1.19218e+09	6.66337e+08	1.78916	0.177645
Q2KJG2	Ubiquitin-fold modifier 1	UFM1	2	58.8	9.1675	9287100		10805000		13559000	115820000	10046050	64689500	0.155296	0.198571
Q2KJG8	[3-methyl-2-oxobutanoate dehydrogenase [lipoamide]] kinase, mitochondrial	BCKDK	4	15.5	46.438	11612000	28133000	21669000	40526000	34176000		2.04713e+07	37351000	0.54808	0.0422798
Q2KJH4	WD repeat-containing protei1	WDR1	18	49.5	66.257	173610000	156400000	58389000	151280000	111010000	717800000	1.29466e+08	3.26697e+08	0.396289	0.189037
Q2KJH6	SerpiH1	SERPINH1	38	75.1	46.506	12944000000	24369000000	19357000000	56337000000	22133000000	17391000000	18890000000	3.19537e+10	0.591168	0.180993
Q2KJI2	Dolichyl-diphosphooligosaccharide--proteiglycosyltransferase subunit STT3A	STT3A	17	20.9	80.655	296340000	683960000	476460000	853800000	289410000	145830000	4.85587e+08	429680000	1.13011	0.41479
Q2KJI3	ProteiFAM49B	FAM49B	3	12.7	36.748	11110000	5615400			21026000	13408000	8362700	17217000	0.485723	0.100021
Q2KJI7	AFG3-like protei2	AFG3L2	9	18.4	89.387	39343000	76376000	14247000	154880000	17528000	7449300	43322000	5.99524e+07	0.722606	0.380041
Q2KJJ0	Pre-mRNA-processing factor 6	PRPF6	8	11.6	106.68	38054000	52437000	39859000	77877000	50444000	10150000	43450000	46157000	0.941352	0.449888
Q2KJJ8	Phospholipase D3	PLD3	7	21	54.619	60605000	19430000	9366400	183180000	126630000	201180000	2.98005e+07	170330000	0.174957	0.00341665
Q2LGB5	Toll-interacting protein	TOLLIP	2	8.8	30.081						28566000	#DIV/0!	28566000	#DIV/0!	#DIV/0!
Q2M2U3	Ragulator complex proteiLAMTOR4	LAMTOR4	1	10.1	10.686							#DIV/0!	#DIV/0!	#DIV/0!	#DIV/0!
Q2NKR1	Mitochondrial import inner membrane translocase subunit Tim10	TIMM10	2	32.2	10.333				63483000	18652000	17801000	#DIV/0!	33312000	#DIV/0!	#DIV/0!
Q2NKS3	Proteasome assembly chaperone 3	PSMG3	3	26.2	12.901				16270000	15609000		#DIV/0!	15939500	#DIV/0!	#DIV/0!
Q2NKU0	Centromere proteiX	CENPX	2	29.1	8.8793				3975700			#DIV/0!	3975700	#DIV/0!	#DIV/0!
Q2NKU3	ProteiBUD31 homolog	BUD31	3	26.4	17	14561000			12117000	47385000	18077000	14561000	2.58597e+07	0.563078	#DIV/0!
Q2NKU6	Proteidpy-30 homolog	DPY30	4	76.8	11.25	6362300	9629700	28226000	78178000	109740000	13360000	1.47393e+07	6.70927e+07	0.219686	0.0735918
Q2NKY7	Septin-2	42980	9	40.7	41.571	323940000	167700000	193030000	180260000	153020000	312160000	2.28223e+08	2.15147e+08	1.06078	0.429441
Q2NKZ1	T-complex protei1 subunit eta	CCT7	26	65.7	59.442	317570000	746470000	584480000	1207000000	1160200000	820320000	5.49507e+08	1.06251e+09	0.51718	0.0212301
Q2NL01	Probable glutathioneroxidase 8	GPX8	5	30.6	23.983	83000000	92070000	62190000	140230000	98747000	122250000	7.90867e+07	120409000	0.656817	0.0251558
Q2NL21	DnaJ homolog subfamily C member 11	DNAJC11	14	34.2	63.236	53171000	106380000	158010000	311980000	62722000	11857000	1.05854e+08	128853000	0.821507	0.412593
Q2NL22	Eukaryotic initiatiofactor 4A-III	EIF4A3	22	59.4	46.84	378850000	674310000	492370000	873040000	434090000	215820000	5.15177e+08	507650000	1.01483	0.486661
Q2NL24	Proteasome assembly chaperone 2	PSMG2	3	17.8	29.224			4626700	37173000	21158000		4626700	29165500	0.158636	#DIV/0!
Q2NL29	Inositol-3-phosphate synthase 1	ISYNA1	6	20.1	60.761	69338000				14494000	6835800	69338000	10664900	6.50151	#DIV/0!
Q2NL34	Ubiquinone biosynthesis proteiCOQ9, mitochondrial	COQ9	3	15.7	35.778	15076000			37926000			15076000	37926000	0.397511	#DIV/0!
Q2NL37	BRCA2 and CDKN1A-interacting protein	BCCIP	2	10.1	35.183				27489000			#DIV/0!	27489000	#DIV/0!	#DIV/0!
Q2T9L9	General transcriptiofactor IIF subunit 2	GTF2F2	1	6.4	28.446							#DIV/0!	#DIV/0!	#DIV/0!	#DIV/0!
Q2T9P4	Nuclear autoantigenic sperm protein	NASP	11	23	83.687	62327000	59718000	96927000	457740000	507760000	120600000	7.29907e+07	3.62033e+08	0.201613	0.0385799
Q2T9S0	Tubulibeta-3 chain	TUBB3	25	64.7	50.432	13465000		15887000	19495000	27709000	420900000	14676000	1.56035e+08	0.094056	0.234521
Q2T9S4	lycerol-3-phosphate phosphatase	PGP	7	33	34.32	22612000	72716000	42582000	158650000	61671000		45970000	110160500	0.4173	0.106596
Q2T9U1	Signal recognitioparticle 54 kDa protein	SRP54	8	25.6	55.704	18962000	46261000	27707000	28958000	47247000	24097000	3.09767e+07	33434000	0.926502	0.414795
Q2T9V5	tRNA (adenine(58)-N(1))-methyltransferase non-catalytic subunit TRM6	TRMT6	3	5.2	55.978		81352000	15580000	14821000		46921000	48466000	30871000	1.56995	0.339052
Q2T9X3	SPRY domain-containing protei7	SPRYD7	1	4.6	21.637	6542500		11489000	11734000			9015750	11734000	0.768344	#DIV/0!
Q2T9Y1	Uncharacterized proteiC3orf26 homolog	2 SV	2	10.4	31.445				26561000	54053000	77022000	#DIV/0!	5.25453e+07	#DIV/0!	#DIV/0!
Q2T9Y6	Glutamate--cysteine ligase regulatory subunit	GCLM	1	4	30.533							#DIV/0!	#DIV/0!	#DIV/0!	#DIV/0!
Q2TA49	Vasodilator-stimulated phosphoprotein	VASP	3	10.2	40.463	10546000						10546000	#DIV/0!	#DIV/0!	#DIV/0!
Q2TBG7	Iron-sulfur cluster assembly 2 homolog, mitochondrial	ISCA2	2	15.8	16.435	12329000		5203600	12220000			8766300	12220000	0.717373	#DIV/0!
Q2TBG8	Ubiquiticarboxyl-terminal hydrolase isozyme L3	UCHL3	4	22.6	26.181			9778900	46060000	34939000	14112000	9778900	3.17037e+07	0.308447	#DIV/0!
Q2TBI4	Heat shock protei75 kDa, mitochondrial	TRAP1	21	36.4	79.38	192450000	302650000	266830000	640440000	553530000	114810000	2.53977e+08	436260000	0.582168	0.166754
Q2TBJ9	Calcium-binding and spermatid-specific protei1	CABS1	1	3.9	42.772				147590000	100030000		#DIV/0!	123810000	#DIV/0!	#DIV/0!
Q2TBK2	39S ribosomal proteiL9, mitochondrial	MRPL9	2	10.8	30.524				10873000			#DIV/0!	10873000	#DIV/0!	#DIV/0!
Q2TBK3	Placenta-specific protei9	PLAC9	1	10	10.747	24182000						24182000	#DIV/0!	#DIV/0!	#DIV/0!
Q2TBK5	Transmembrane emp24 domain-containing protei1	TMED1	4	22.5	25.137	100870000	175030000	92908000	131840000	46607000	33211000	122936000	7.05527e+07	1.74247	0.132596
Q2TBN3	Centrin-2	CETN2	4	45.9	19.809	17703000		24792000	93393000	34252000	8471400	21247500	4.53721e+07	0.468294	0.256228
Q2TBP7	C-Myc-binding protein	MYCBP	2	35.9	11.997				56291000	20440000	17715000	#DIV/0!	31482000	#DIV/0!	#DIV/0!
Q2TBQ5	60S ribosomal proteiL7a	RPL7A	10	42.5	30.025	81724000			42919000	81167000	308840000	81724000	1.44309e+08	0.566314	#DIV/0!
Q2TBQ7	Regulator of microtubule dynamics protei2	RMDN2	2	9.3	47.067	6297400	10004000	16550000				1.09505e+07	#DIV/0!	#DIV/0!	#DIV/0!
Q2TBR0	Propionyl-CoA carboxylase beta chain, mitochondrial	PCCB	19	49.9	58.31	219780000	464430000	387830000	346850000	216200000	47318000	3.57347e+08	203456000	1.75638	0.122202
Q2TBR6	Prefoldisubunit 4	PFDN4	2	20.1	15.328			5357400				5357400	#DIV/0!	#DIV/0!	#DIV/0!
Q2TBS9	WD40 repeat-containing proteiSMU1	SMU1	12	30.4	57.543	55730000	105870000	55433000	75066000	78882000	27537000	7.23443e+07	60495000	1.19587	0.320527
Q2TBT5	Ribonuclease H2 subunit A	RNASEH2A	4	31.4	33.299				35524000	26313000		#DIV/0!	30918500	#DIV/0!	#DIV/0!
Q2TBU2	Thioredoxin-related transmembrane protei2	TMX2	3	12.8	34.028		22649000	8450500	59266000	11418000	5658100	15549750	2.54474e+07	0.611055	0.345295
Q2TBU3	Golgi SNAP receptor complex member 1	GOSR1	3	20.4	28.541	14065000	19045000	12797000	69615000	18310000	5480900	1.53023e+07	31135300	0.491479	0.233155
Q2TBV3	Electrotransfer flavoproteisubunit beta	ETFB	16	70.6	27.699	439990000	870210000	646750000	1348300000	886390000	363350000	6.52317e+08	8.66013e+08	0.753241	0.264539
Q2TBV6	Coiled-coil domain-containing protei124	CCDC124	1	5.8	26.005			19203000				19203000	#DIV/0!	#DIV/0!	#DIV/0!
Q2TBX4	Heat shock 70 kDa protei13	HSPA13	5	15.5	51.92	7486600	68194000	63579000	86239000	51618000	33293000	4.64199e+07	57050000	0.81367	0.345905
Q2TBX5	Translocon-associated proteisubunit delta	SSR4	8	55.2	18.814	220090000	554500000	428980000	826830000	484920000	367430000	401190000	5.59727e+08	0.716761	0.200422
Q2UVX4	omplement C3	C3	131	78.8	187.25	5456000000	20603000000	14181000000	18660000000	2545300000	8811500000	1.34133e+10	10005600000	1.34058	0.311926
Q2YDE3	Vesicle transport proteiGOT1B	GOLT1B	3	17.4	15.425	23023000	85324000	34109000	65626000			4.74853e+07	65626000	0.723575	#DIV/0!
Q2YDF6	28S ribosomal proteiS35, mitochondrial	MRPS35	2	7.1	37.069	4242200			14158000	1511100		4242200	7834550	0.541473	#DIV/0!
Q2YDI0	39S ribosomal proteiL11, mitochondrial	MRPL11	4	24	20.78	20027000	10427000	6774000	32640000			1.24093e+07	32640000	0.380188	#DIV/0!
Q2YDM1	ADP-ribosylatiofactor-like protei1	ARL1	4	30.9	20.427	5284300	73478000	67264000	80286000	30307000		4.86754e+07	55296500	0.880262	0.428433
Q2YDM2	Integrator complex subunit 11	INTS11	2	3.8	67.601				4715700			#DIV/0!	4715700	#DIV/0!	#DIV/0!
Q2YDP3	Dr1-associated corepressor	DRAP1	2	10.7	22.324	15608000	19473000		30025000		4548100	17540500	17286550	1.01469	0.493032
Q32KL2	Proteasome subunit beta type-5	PSMB5	12	59.3	28.609	23809000	426230000	266090000	521080000	356690000	160510000	2.3871e+08	3.46093e+08	0.689726	0.265369
Q32KL4	Regulator of microtubule dynamics protei1	RMDN1	2	9.8	35.923	4526000		13301000	43239000			8913500	43239000	0.206145	#DIV/0!
Q32KL9	B-cell receptor-associated protei29	BCAP29	1	6.2	28.212		18928000		22387000			18928000	22387000	0.845491	#DIV/0!
Q32KP9	Nuclear transport factor 2	NUTF2	6	74.8	14.478	169190000	378360000	391730000	336070000	279450000	170580000	3.13093e+08	2.62033e+08	1.19486	0.294175
Q32KU9	Musculoskeletal embryonic nuclear protei1	MUSTN1	1	18.3	8.865	6733900						6733900	#DIV/0!	#DIV/0!	#DIV/0!
Q32KV6	Nucleotide exchange factor SIL1	SIL1	11	32.5	52.581	17347000	2084800	25249000	487240000	188910000		14893600	338075000	0.0440541	0.0313074
Q32KW2	UBX domain-containing protei1	UBXN1	3	12.1	33.401		5844700	24069000	12652000	45721000	4351600	14956850	20908200	0.715358	0.379224
Q32KX8	Methyltransferase-like 26	METTL26	1	8.3	22.714				19678000	7647900	6516200	#DIV/0!	11280700	#DIV/0!	#DIV/0!
Q32L10	Transmembrane protei205	TMEM205	1	10.6	20.97				15290000	15757000		#DIV/0!	15523500	#DIV/0!	#DIV/0!
Q32L22	DNA-directed RNA polymerases I and III subunit RPAC1	POLR1C	6	25.4	39.115		8345000	6500000	28881000	17628000	34122000	7422500	26877000	0.276165	0.027096
Q32L31	High mobility group proteiB3	HMGB3	10	55	22.896	48251000	47930000	46954000	217770000	454270000	160880000	4.77117e+07	277640000	0.171847	0.0313323
Q32L52	Glucose-induced degradatioprotei8 homolog	GID8	2	17.1	26.798	3825500						3825500	#DIV/0!	#DIV/0!	#DIV/0!
Q32L76	Serum amyloid A-4 protein	SAA4	2	20.2	14.687		33957000	13619000	29947000		44334000	23788000	37140500	0.640487	0.197966
Q32L86	Transmembrane protei126A	TMEM126A	4	36	21.536	4660100	15848000	10421000	65859000	21549000		10309700	43704000	0.235898	0.0723761
Q32L92	Calponin-3	CNN3	9	44.1	36.357	31180000	78425000	76816000	225490000	439820000	267490000	6.21403e+07	3.10933e+08	0.199851	0.0104864
Q32L99	Prostaglandireductase 2	PTGR2	6	32.8	38.4	2492700	15946000	25400000	10144000	11941000	18124000	14612900	13403000	1.09027	0.436233
Q32LA7	Histone H2A.V	H2AFV	8	60.9	13.509	3513000000	3354600000	3612600000	6857000000	1347600000	1843600000	3493400000	3349400000	1.04299	0.469382
Q32LC7	Ras GTPase-activating protein-binding protei1	G3BP	13	40.2	52.121	77136000	109740000	114730000	464810000	482580000	221650000	1.00535e+08	389680000	0.257995	0.0136137
Q32LD1	Chromaticomplexes subunit BAP18	BAP18	5	41.9	17.96			12762000	22141000			12762000	22141000	0.576397	#DIV/0!
Q32LE5	Isoaspartylptidase/L-asparaginase	ASRGL1	10	45.8	32.05	38308000	78246000	59228000	297310000	95126000	224290000	58594000	2.05575e+08	0.285024	0.0355844
Q32LE9	Cysteine and glycine-rich protei2	CSRP2	4	37.8	20.954		14603000	31697000	36062000	170990000	138690000	23150000	1.15247e+08	0.200872	0.0900214
Q32LG3	Malate dehydrogenase, mitochondrial	MDH2	29	70.4	35.668	6413600000	16625000000	12563000000	19922000000	9344400000	4667700000	11867200000	1.13114e+10	1.04914	0.461491
Q32LJ2	ADP-ribosylatiofactor-related protei1	ARFRP1	1	5	22.644	2911600	3953600	3085700	8877600	2065800		3.31697e+06	5471700	0.606204	0.231864
Q32LM0	Endophilin-B1	SH3GLB1	5	23.8	40.777	6430700				10597000	100090000	6430700	55343500	0.116196	#DIV/0!
Q32LM2	Small glutamine-rich tetratricopeptide repeat-containing proteialpha	SGTA	5	19.8	34.213	6677800	48395000		42752000	66395000	54961000	27536400	5.47027e+07	0.503383	0.112905
Q32LM8	urim	NRM	1	5.3	29.638				16592000	7178300		#DIV/0!	11885150	#DIV/0!	#DIV/0!
Q32LN7	WD repeat-containing protei61	WDR61	7	38	33.568	40473000	67390000	58045000	128820000	116770000	25765000	5.53027e+07	9.04517e+07	0.611406	0.17647
Q32P59	SRA stem-loop-interacting RNA-binding protein, mitochondrial	SLIRP	2	35.1	12.493	7568700		14837000	77364000	20229000	18090000	11202850	38561000	0.290523	0.17859
Q32P78	DNA-directed RNA polymerases I, II, and III subunit RPABC5	POLR2L	2	58.2	7.645		9229200		12223000	16945000		9229200	14584000	0.63283	#DIV/0!
Q32P84	Transmembrane protei258	TMEM258	1	10.1	9.0928	118140000	231020000	179760000	252950000	174950000	107430000	1.76307e+08	1.78443e+08	0.988026	0.48495
Q32PA0	U1 small nuclear ribonucleoproteiC	SNRPC	4	25.8	17.394	68161000	93604000	134220000	188250000	90116000	28962000	9.86617e+07	1.02443e+08	0.963092	0.471802
Q32PA4	14 kDa phosphohistidine phosphatase	PHPT1	4	46.4	13.93		83510000	14926000	40419000	44785000	37007000	49218000	40737000	1.20819	0.381657
Q32PA8	Mth938 domain-containing protein	AAMDC	2	28.7	13.388		15655000					15655000	#DIV/0!	#DIV/0!	#DIV/0!
Q32PA9	ptidyl-prolyl cis-trans isomerase FKBP2	FKBP2	7	54.3	15.404	15220000	345360000	254320000	530500000	160050000		2.04967e+08	345275000	0.593633	0.254455
Q32PB8	40S ribosomal proteiS21	RPS21	8	71.1	9.1113	230260000	475220000	309930000	825290000	773170000	390160000	338470000	6.62873e+08	0.51061	0.0522388
Q32PB9	60S ribosomal proteiL38	RPL38	4	57.1	8.2178	92242000	134710000	175260000	268050000	231240000	296260000	1.34071e+08	2.65183e+08	0.505577	0.00631204
Q32PD5	40S ribosomal proteiS19	RPS19	12	61.4	16.06	191000000	528000000	222190000	799120000	693530000	808090000	313730000	7.66913e+08	0.409081	0.00814461
Q32PD7	COP9 signalosome complex subunit 9	COPS9	1	35.1	6.2107	6251700	8046000	6772400	14007000	8208300	11635000	7.02337e+06	1.12834e+07	0.622449	0.0366604
Q32PD8	Leptireceptor overlapping transcript-like 1	LEPROTL1	1	9.9	14.405		8954800					8954800	#DIV/0!	#DIV/0!	#DIV/0!
Q32PE9	U6 snRNA-associated Sm-like proteiLSm3	LSM3	1	11.8	11.845	21156000	30995000	43796000	58558000	17687000		3.19823e+07	38122500	0.838936	0.373923
Q32PF0	Transmembrane protei201	TMEM201	5	12.7	43.242	54953000	36866000	15874000	48537000	21564000	12003000	3.58977e+07	27368000	1.31167	0.308122
Q32PF2	ATP-citrate synthase	ACLY	31	40.4	119.79	51288000	525070000	283650000	637020000	591470000	321260000	2.86669e+08	5.16583e+08	0.554933	0.122162
Q32PF3	T proteolytic signal-containing nuclear protein	PCNP	2	17.4	18.988		12301000	14264000	37954000			13282500	37954000	0.349963	#DIV/0!
Q32PG1	AP-3 complex subunit beta-1	AP3B1	5	5.7	119.97	13717000	23624000	21970000	31213000	4212600	3635400	1.97703e+07	1.30203e+07	1.51842	0.260373
Q32PI1	Serine/threonine-proteikinase VRK1	VRK1	4	17.2	45.357				57008000	68406000		#DIV/0!	62707000	#DIV/0!	#DIV/0!
Q32PI6	39S ribosomal proteiL4, mitochondrial	MRPL4	4	22.4	33.37				39114000	10508000		#DIV/0!	24811000	#DIV/0!	#DIV/0!
Q32PJ8	Histone deacetylase 1	HDAC1	8	27.6	55.105	14928000	50853000	31378000	204850000	36187000	8698900	3.23863e+07	83245300	0.389047	0.229696
Q3B7M2	Hydroxyacylglutathione hydrolase, mitochondrial	HAGH	3	14.9	34.089	3953800	11274000					7613900	#DIV/0!	#DIV/0!	#DIV/0!
Q3B7M5	LIM and SH3 domaiprotei1	LASP1	4	20.4	29.677	35466000	18915000	33321000		29777000	96865000	29234000	63321000	0.461679	0.139734
Q3B7M6	ProteiNEDD1	NEDD1	1	2.7	71.203		5074400			5546400		5074400	5546400	0.9149	#DIV/0!
Q3B7M9	Glycogephosphorylase, braiform	PYGB	7	12.3	96.339	11268000		12845000	26849000			12056500	26849000	0.449048	#DIV/0!
Q3B7N2	Alpha-actinin-1	ACTN1	51	67.4	102.98	1285500000	64295000	334950000		35966000	701340000	5.61582e+08	368653000	1.52333	0.371942
Q3B8S0	NHP2-like protei1	SNU13	5	38.3	14.173	112370000	99453000	128890000	293440000	234780000	57098000	113571000	195106000	0.582099	0.15907
Q3MHE2	U4/U6 small nuclear ribonucleoproteiPrp4	PRPF4	7	17.1	58.398	13408000	8528800	28708000	53303000	26856000	8367500	16881600	2.95088e+07	0.572086	0.214831
Q3MHE4	DNA mismatch repair proteiMsh2	MSH2	16	24.5	104.92	4220900	38028000	7781800	101320000	87811000	10945000	16676900	66692000	0.250058	0.086068
Q3MHF7	S-methyl-5-thioadenosine phosphorylase	MTAP	7	41.7	31.256	49629000	5708100	31223000	33408000	47141000	70484000	2.88534e+07	5.03443e+07	0.57312	0.133919
Q3MHG1	Serine palmitoyltransferase 1	SPTLC1	7	20.9	52.787	48956000	91370000	85186000	132740000	21973000	13339000	7.51707e+07	5.60173e+07	1.34192	0.331049
Q3MHH4	lutamine--tRNA ligase	QARS	17	30.6	87.642	27102000	251980000	103620000	297380000	114800000	228230000	1.27567e+08	213470000	0.597589	0.184161
Q3MHL3	Histone-binding proteiRBBP4	RBBP4	13	56.9	47.655	201920000	322300000	234580000	1184700000	529140000	334010000	2.52933e+08	6.82617e+08	0.370535	0.0867338
Q3MHL4	Adenosylhomocysteinase	AHCY	24	59.5	47.637	704410000	1625400000	1195100000	1327500000	928500000	678450000	1174970000	978150000	1.20122	0.289489
Q3MHL6	TSC22 domaifamily protei1	TSC22D1	3	29.2	15.68	9651300		17917000	17730000		33494000	13784150	25612000	0.538191	0.157594
Q3MHL7	T-complex protei1 subunit zeta	CCT6A	24	55.2	57.956	226480000	613500000	373610000	921390000	913750000	909890000	404530000	915010000	0.442104	0.00531293
Q3MHL8	Small acidic protein	SMAP	3	25.4	20.108		17587000	7435200	14113000	56847000	19494000	12511100	3.01513e+07	0.414944	0.196854
Q3MHM5	Tubulibeta-4B chain	TUBB4B	38	85.8	49.83	7045900000	9998800000	9100500000	19896000000	17203000000	18710000000	8.71507e+09	18603000000	0.468476	0.000538545
Q3MHM7	60S ribosomal proteiL35	RPL35	4	22.8	14.565	43495000			40487000	72214000	162020000	43495000	9.15737e+07	0.474973	#DIV/0!
Q3MHN0	Proteasome subunit beta type-6	PSMB6	5	38.1	25.542	47371000	125760000	104540000	441740000	242700000	168660000	92557000	2.84367e+08	0.325485	0.0432892
Q3MHN2	omplement component C9	C9	17	42.3	61.998	235710000	495520000	341080000	334370000	80362000	513410000	3.57437e+08	3.09381e+08	1.15533	0.379708
Q3MHP2	Ras-related proteiRab-11B	RAB11B	8	46.8	24.488	146870000	158180000	115690000	417990000	267970000	417350000	1.40247e+08	367770000	0.381343	0.00576177
Q3MHP3	ProteiS100-A14	S100A14	2	39.4	11.41				8911100		9924800	#DIV/0!	9417950	#DIV/0!	#DIV/0!
Q3MHP5	Developmentally-regulated GTP-binding protei1	DRG1	4	15.8	40.542	4992500		13579000	33918000	11401000	53142000	9285750	3.28203e+07	0.282927	0.117671
Q3MHP8	BET1-like protein	BET1L	1	18.9	12.32		15802000	6610600				11206300	#DIV/0!	#DIV/0!	#DIV/0!
Q3MHR0	Acyl-proteithioesterase 1	LYPLA1	5	39.6	24.595	23635000	47909000	26473000	47542000	64497000	20973000	3.26723e+07	4.43373e+07	0.736903	0.237385
Q3MHR3	Dyneilight chai2, cytoplasmic	DYNLL2	4	50.6	10.35	67600000	25645000	32055000	45594000			4.17667e+07	45594000	0.916056	#DIV/0!
Q3MHR5	Serine/arginine-rich splicing factor 2	SRSF2	7	32.6	25.476	381640000	711750000	629670000	754340000	1012100000	345210000	5.74353e+08	7.03883e+08	0.815978	0.292224
Q3MHR7	Actin-related protei2/3 complex subunit 2	ARPC2	8	30	34.349	96723000	34407000	85731000	96278000	97702000	224460000	72287000	139480000	0.518261	0.111514
Q3MHW6	Monocarboxylate transporter 1	SLC16A1	4	11.4	54.297	58825000	126130000	74355000	127980000	54223000	11380000	8.64367e+07	6.45277e+07	1.33953	0.305069
Q3MHW7	Transmembrane protei97	TMEM97	2	17.6	20.783		15865000		27790000			15865000	27790000	0.570889	#DIV/0!
Q3MHX3	RNA-binding protei4	RBM4	8	36.7	40.077	54603000	72256000	33253000	168230000	199350000	98247000	5.33707e+07	1.55276e+08	0.343716	0.0166187
Q3MHX5	Succinate--CoA ligase [GDP-forming] subunit beta, mitochondrial	SUCLG2	21	51.6	46.69	642640000	1346100000	1186400000	1594300000	815410000	275400000	1058380000	8.95037e+08	1.1825	0.364072
Q3MHY1	Cysteine and glycine-rich protei1	CSRP1	7	48.2	20.612	191000000	122720000	87024000		95913000	480290000	1.33581e+08	288101500	0.463661	0.187376
Q3MHY7	39S ribosomal proteiL10, mitochondrial	MRPL10	3	21.8	29.327	5531800		7166900	45719000		3779300	6349350	24749150	0.256548	0.236538
Q3MHZ4	Transforming growth factor beta-1-induced transcript 1 protein	TGFB1I1	5	21.7	49.452	40973000						40973000	#DIV/0!	#DIV/0!	#DIV/0!
Q3MHZ7	GPI-anchor transamidase	PIGK	8	31.4	45.172	65998000	121620000	117690000	219960000	54838000	39677000	1.01769e+08	104825000	0.97085	0.481055
Q3MI00	DnaJ homolog subfamily B member 1	DNAJB1	4	16.2	38.217			13234000	38834000	33670000	19772000	13234000	3.07587e+07	0.430253	#DIV/0!
Q3MI05	Lysosomal protective protein	CTSA	12	29	53.98	227560000	178080000	165620000	99322000	92031000	467140000	190420000	2.19498e+08	0.867526	0.413922
Q3MIC0	60S ribosomal proteiL37a	RPL37A	3	33.7	10.275	74788000	86167000	49653000	166320000	116560000	164640000	7.02027e+07	1.49173e+08	0.470611	0.00781605
Q3SWW9	Serine/threonine-proteiphosphatase PP1-beta catalytic subunit	PPP1CB	17	60.6	37.186	236190000	242660000	263360000	424970000	383220000	289260000	2.47403e+08	3.65817e+08	0.676304	0.0222584
Q3SWX1	Proteicanopy homolog 4	CNPY4	11	48.1	27.368	84513000	404050000	231610000	506600000	249660000	75215000	2.40058e+08	2.77158e+08	0.866139	0.411651
Q3SWX2	Acyl-coenzyme A thioesterase 9, mitochondrial	ACOT9	13	36.8	49.852	117490000	91278000	107210000	113290000	119240000	95204000	105326000	1.09245e+08	0.964129	0.36404
Q3SWX8	Histone-binding proteiRBBP7	RBBP7	14	60.9	47.844	127080000	144490000	196020000	595730000	387710000	111540000	1.55863e+08	3.64993e+08	0.427031	0.10708
Q3SWX9	Double-strand-break repair proteirad21 homolog	RAD21	6	13.2	71.513	62009000	74901000	43969000	74001000	75626000	28385000	60293000	5.93373e+07	1.01611	0.479984
Q3SWY3	Inosine-5-monophosphate dehydrogenase 2	IMPDH2	8	32.5	55.762				134520000	44496000		#DIV/0!	89508000	#DIV/0!	#DIV/0!
Q3SWZ3	Syntaxin-4	STX4	3	20.2	34.4		18497000	8459400	39015000	15380000	7745300	13478200	2.07134e+07	0.650699	0.304564
Q3SWZ6	Ribosome maturatioproteiSBDS	SBDS	1	8.8	28.718					15524000		#DIV/0!	15524000	#DIV/0!	#DIV/0!
Q3SX24	F-box only protei6	FBXO6	1	3.8	30.767							#DIV/0!	#DIV/0!	#DIV/0!	#DIV/0!
Q3SX26	Thyroid receptor-interacting protei6	TRIP6	1	4.8	50.882					9669800	6811600	#DIV/0!	8240700	#DIV/0!	#DIV/0!
Q3SX30	Proteasome inhibitor PI31 subunit	PSMF1	1	5.6	29.704					6355100		#DIV/0!	6355100	#DIV/0!	#DIV/0!
Q3SX40	PDZ and LIM domaiprotei7	PDLIM7	8	23.8	46.432	75786000					47901000	75786000	47901000	1.58214	#DIV/0!
Q3SX41	Luc7-like protei3	LUC7L3	7	26.2	51.496	55513000	33806000	101690000	68206000	85540000	35302000	6.36697e+07	63016000	1.01037	0.490139
Q3SX43	Ras-related GTP-binding proteiA	RRAGA	2	10.9	36.566				5721500			#DIV/0!	5721500	#DIV/0!	#DIV/0!
Q3SX44	N(G),N(G)-dimethylarginine dimethylaminohydrolase 2	DDAH2	9	59.6	29.78	50789000	16624000	68193000		27928000	129250000	45202000	78589000	0.57517	0.244831
Q3SYR7	0S ribosomal proteiL9	RPL9	10	66.1	21.876	194430000	327430000	207760000	661120000	292770000	331130000	2.43207e+08	428340000	0.567789	0.105352
Q3SYS0	39S ribosomal proteiL24, mitochondrial	MRPL24	2	14.4	24.785				12161000			#DIV/0!	12161000	#DIV/0!	#DIV/0!
Q3SYS1	39S ribosomal proteiL13, mitochondrial	MRPL13	4	23.6	20.574			4726500	15557000			4726500	15557000	0.303818	#DIV/0!
Q3SYS6	CalcineuriB homologous protei1	CHP1	7	45.1	22.442	13656000	10896000		87317000	23756000		12276000	55536500	0.221044	0.153429
Q3SYT6	Calmegin	CLGN	22	41.3	69.514	270530000	1307400000	912170000	521180000	328170000	29025000	8.30033e+08	2.92792e+08	2.83489	0.0916738
Q3SYT8	NADPH--cytochrome P450 reductase	POR	39	62.1	77.02	1109500000	4249500000	2661500000	6362600000	1378100000	600130000	2673500000	2.78028e+09	0.961595	0.480189
Q3SYU2	longatiofactor 2	EEF2	56	70.9	95.367	1283900000	2973800000	2332000000	4111800000	3930900000	5092000000	2.19657e+09	4.37823e+09	0.501702	0.011648
Q3SYU7	Transportin-1	TNPO1	19	33.5	102.38	106220000	188310000	247940000	777220000	259010000	120230000	1.80823e+08	3.85487e+08	0.469078	0.186358
Q3SYV1	Transmembrane protei263	TMEM263	2	35.3	11.721	13085000	24720000	12018000	39939000	37482000	16882000	1.66077e+07	3.14343e+07	0.528329	0.0755246
Q3SYV4	Adenylyl cyclase-associated protei1	CAP1	24	65.5	51.272	12036000				12799000	30953000	12036000	21876000	0.550192	#DIV/0!
Q3SYW5	5-azacytidine-induced protei2	AZI2	1	2	44.916	10134000				5782100		10134000	5782100	1.75265	#DIV/0!
Q3SYW6	Eukaryotic translatioinitiatiofactor 3 subunit C	EIF3C	13	21.4	105.36	50742000	181100000	67091000	220310000	166200000	122800000	9.96443e+07	169770000	0.586937	0.115793
Q3SYW9	Chromatitarget of PRMT1 protein	CHTOP	2	11.7	26.426	10075000		17757000		13108000		13916000	13108000	1.06164	#DIV/0!
Q3SYZ4	Aspartate--tRNA ligase, cytoplasmic	DARS	20	48.1	57.035	69330000	162300000	130710000	338280000	186240000	172830000	120780000	232450000	0.519596	0.0672898
Q3SYZ8	PDZ and LIM domaiprotei3	PDLIM3	10	47.5	34.352	189840000		46885000			351380000	118362500	351380000	0.33685	#DIV/0!
Q3SZ16	Isoamyl acetate-hydrolyzing esterase 1 homolog	IAH1	7	49.8	27.578	14579000	177500000	89363000	347150000	56165000	10468000	93814000	1.37928e+08	0.680168	0.360937
Q3SZ18	Hypoxanthine-guanine phosphoribosyltransferase	HPRT1	10	57.8	24.498	65039000	63608000	110540000	223690000	148920000	101070000	79729000	1.57893e+08	0.504955	0.0573275
Q3SZ19	26S proteasome non-ATPase regulatory subunit 9	PSMD9	5	34.4	24.266	18165000	25480000	10350000	31030000	10145000	6211000	1.79983e+07	1.57953e+07	1.13947	0.407881
Q3SZ20	Serine hydroxymethyltransferase, mitochondrial	SHMT2	31	69	55.605	426600000	700320000	556100000	1434000000	1875600000	735330000	5.61007e+08	1348310000	0.416081	0.0411396
Q3SZ26	ail-anchored proteiinsertioreceptor WRB	WRB	2	14.9	19.842		82840000		16951000			82840000	16951000	4.88703	#DIV/0!
Q3SZ27	MICOS complex subunit MIC27	APOL	10	58.7	29.114	17987000	121920000	67871000	185340000	47146000		6.92593e+07	116243000	0.595815	0.259375
Q3SZ43	Ubiquitin-conjugating enzyme E2 variant 2	UBE2V2	6	42.8	16.363		142180000	74815000	59465000	33464000	60923000	108497500	51284000	2.11562	0.065033
Q3SZ45	Stromal cell-derived factor 2	SDF2	4	36	23.165	46313000	148060000	125620000	268930000	52847000		1.06664e+08	160888500	0.662971	0.294372
Q3SZ48	Type 2 phosphatidylinositol 4,5-bisphosphate 4-phosphatase	TMEM55A	1	6.6	28.04							#DIV/0!	#DIV/0!	#DIV/0!	#DIV/0!
Q3SZ52	Ubiquitin-conjugating enzyme E2 variant 1	UBE2V1	4	26.5	16.495					24031000	37869000	#DIV/0!	30950000	#DIV/0!	#DIV/0!
Q3SZ54	Eukaryotic initiatiofactor 4A-I	EIF4A1	23	66	46.153	480400000	815140000	482320000	2021000000	1361300000	1529800000	592620000	1.63737e+09	0.361935	0.005008
Q3SZ62	Phosphoglycerate mutase 1	PGAM1	14	69.7	28.852	356670000	642320000	637800000	943990000	817380000	1492400000	5.45597e+08	1084590000	0.503044	0.0385224
Q3SZ65	Eukaryotic initiatiofactor 4A-II	EIF4A2	21	62.7	46.402	104860000	363930000	159250000	370140000	163420000	30117000	2.09347e+08	1.87892e+08	1.11418	0.436784
Q3SZ68	Ragulator complex proteiLAMTOR5	LAMTOR5	3	59.3	9.6138	30279000	57584000	55750000	157150000	18150000	54658000	47871000	7.66527e+07	0.624518	0.267837
Q3SZ73	ProteiABHD11	ABHD11	9	49.5	33.548	30675000	47554000	66859000	191850000	69503000	23558000	4.83627e+07	9.49703e+07	0.50924	0.20749
Q3SZ84	BolA-like protei3	BOLA3	2	20	12.471	14281000	11003000	3734900	32616000			9.67297e+06	32616000	0.296571	#DIV/0!
Q3SZ86	28S ribosomal proteiS26, mitochondrial	MRPS26	2	10.7	23.774				25770000			#DIV/0!	25770000	#DIV/0!	#DIV/0!
Q3SZ87	Translocon-associated proteisubunit gamma	SSR3	2	9.7	21.074	72698000	128480000	92171000	173390000	109610000	52260000	97783000	1.11753e+08	0.87499	0.367904
Q3SZ90	60S ribosomal proteiL13a	RPL13A	6	26.6	23.523	73983000	28741000	18608000	128270000	182160000	163620000	40444000	1.58017e+08	0.255948	0.00358714
Q3SZA0	COP9 signalosome complex subunit 4	COPS4	11	38.7	46.284	14271000	77877000	76310000	50854000	88278000	75606000	5.61527e+07	7.15793e+07	0.784482	0.274928
Q3SZB4	Medium-chaispecific acyl-CoA dehydrogenase, mitochondrial	ACADM	21	53	46.573	827940000	1495400000	1082700000	1365800000	963090000	301310000	1.13535e+09	8.76733e+08	1.29497	0.259517
Q3SZB5	Coiled-coil domain-containing protei115	CCDC115	1	8.3	20.141		5914000	13457000	21414000			9685500	21414000	0.452298	#DIV/0!
Q3SZC0	nhancer of rudimentary homolog	ERH	8	62.5	12.259	401690000	623960000	385580000	1650700000	1452200000	775250000	470410000	1.29272e+09	0.363893	0.0203689
Q3SZC1	GrpE proteihomolog 1, mitochondrial	GRPEL1	9	47.9	24.306	107860000	131780000	103580000	588660000	167030000	65895000	1.14407e+08	2.73862e+08	0.417753	0.188117
Q3SZC2	Proteasome subunit beta type-9	PSMB9	2	11.9	23.404	7399300		13717000				10558150	#DIV/0!	#DIV/0!	#DIV/0!
Q3SZC4	NSFL1 cofactor p47	NSFL1C	9	42.7	40.653	35421000	115440000	88859000	254880000	165550000	77566000	7.99067e+07	1.65999e+08	0.481369	0.100593
Q3SZD1	roxisomal biogenesis factor 19	PEX19	1	7	32.667		4741100	3459100	3476000			4100100	3476000	1.17955	#DIV/0!
Q3SZD4	WD repeat-containing protei18	WDR18	8	28	47.611	54578000	94610000	84654000	48412000	41559000		7.79473e+07	44985500	1.73272	0.0636608
Q3SZE2	Prefoldisubunit 1	PFDN1	4	42.6	14.223	7830700	40390000	8365700	90068000	28883000		1.88621e+07	59475500	0.317141	0.112815
Q3SZF2	ADP-ribosylatiofactor 4	ARF4	16	78.3	20.527	367700000	1154000000	856750000	1424700000	885060000	503070000	7.92817e+08	937610000	0.845572	0.351016
Q3SZH7	Leukotriene A-4 hydrolase	LTA4H	4	8.3	69.305	4672000	16959000			8830300	6940500	10815500	7885400	1.37159	0.341887
Q3SZI4	14-3-3 proteitheta	YWHAQ	18	64.1	27.764	133070000	437390000	300150000	1249700000	1774400000	1118500000	2.90203e+08	1.38087e+09	0.21016	0.00378875
Q3SZI6	Dolichyl-diphosphooligosaccharide--proteiglycosyltransferase subunit 2	RPN2	31	61	69.213	2167500000	4554200000	3967000000	5210100000	1612800000	802680000	3562900000	2541860000	1.40169	0.270915
Q3SZI8	sovaleryl-CoA dehydrogenase, mitochondrial	IVD	8	34.7	46.497	236420000	184230000	304060000	423300000	173270000	60142000	241570000	218904000	1.10354	0.425247
Q3SZJ9	Phosphomannomutase 2	PMM2	6	38.6	27.997		7820600	8821100	40693000	15676000	19698000	8320850	2.53557e+07	0.328165	0.0938371
Q3SZK8	Na(+)/H(+) exchange regulatory cofactor NHE-RF1	SLC9A3R1	4	16	39.603					26054000	12386000	#DIV/0!	19220000	#DIV/0!	#DIV/0!
Q3SZL3	Lysophospholipid acyltransferase 5	LPCAT3	3	7.4	55.833	53201000	25145000	26963000	42592000	13437000		35103000	28014500	1.25303	0.343588
Q3SZL9	Transmembrane protei50B	TMEM50B	1	5.1	17.936							#DIV/0!	#DIV/0!	#DIV/0!	#DIV/0!
Q3SZM3	Uncharacterized proteiC17orf62 homolog	2 SV	1	5.3	20.905			6835300				6835300	#DIV/0!	#DIV/0!	#DIV/0!
Q3SZM5	N-acylneuraminate cytidylyltransferase	CMAS	15	55.8	48.438	26391000	471580000	216010000	112550000	54330000	48302000	2.37994e+08	7.17273e+07	3.31803	0.135972
Q3SZN2	Proteitransport proteiSec23B	SEC23B	9	17.3	86.461		27801000	36380000			18065000	32090500	18065000	1.77639	#DIV/0!
Q3SZN5	DNA polymerase epsilosubunit 3	POLE3	2	23.1	16.859					23756000		#DIV/0!	23756000	#DIV/0!	#DIV/0!
Q3SZP5	roxisomal acyl-coenzyme A oxidase 1	ACOX1	7	18.3	74.378			9958500	127600000	9975600		9958500	68787800	0.144771	#DIV/0!
Q3SZQ6	60S ribosomal proteiL32	RPL32	9	54.1	15.874	92613000	210360000	90158000	226960000	338710000	329750000	1.31044e+08	2.98473e+08	0.439046	0.0175659
Q3SZR8	Serine/arginine-rich splicing factor 3	SRSF3	7	40.2	19.329	553240000	544690000	493530000	1070200000	1292800000	636520000	5.30487e+08	999840000	0.530572	0.0362061
Q3SZT9	Cytochrome c 2	CYCT	2	7.6	11.739	33787000	23314000	6018400	54032000	51908000	67164000	21039800	5.77013e+07	0.364633	0.00876173
Q3SZU5	Signalptidase complex subunit 3	SPCS3	4	18.9	20.313	86383000	135280000	109140000	127380000	73200000	60522000	1.10268e+08	87034000	1.26695	0.201782
Q3SZV7	Hemopexin	HPX	31	73	52.209	1034500000	6185400000	3566400000	4636000000	604080000	2864700000	3.59543e+09	2.70159e+09	1.33086	0.330466
Q3SZV8	Reactive oxygespecies modulator 1	ROMO1	1	21.5	8.1828	29777000	27684000	27477000	105290000	23504000	13433000	2.83127e+07	47409000	0.5972	0.273724
Q3SZX5	39S ribosomal proteiL22, mitochondrial	MRPL22	2	12.3	23.551		7666600		18441000			7666600	18441000	0.415737	#DIV/0!
Q3T000	Synaptobrevihomolog YKT6	YKT6	2	11.6	22.466		20567000					20567000	#DIV/0!	#DIV/0!	#DIV/0!
Q3T003	60S ribosomal proteiL18a	RPL18A	6	33	20.762	86046000	72811000	61400000	170740000	44974000	132870000	73419000	1.16195e+08	0.631862	0.161218
Q3T004	Serum amyloid P-component	APCS	5	23.7	25.183		139830000		18991000	14354000		139830000	16672500	8.38686	#DIV/0!
Q3T005	PDZ and LIM domaiprotei4	PDLIM4	9	44.7	35.425	6088100			37129000		116210000	6088100	76669500	0.0794071	#DIV/0!
Q3T013	BCL2/adenovirus E1B 19 kDa protein-interacting protei3-like	BNIP3L	2	20.5	23.846		26828000					26828000	#DIV/0!	#DIV/0!	#DIV/0!
Q3T022	Histone deacetylase complex subunit SAP18	SAP18	4	35.9	17.579	49679000	53764000	44387000	103760000	45473000		4.92767e+07	74616500	0.660399	0.166459
Q3T025	60S ribosomal proteiL17	RPL17	12	48.9	21.397	149200000	16084000	111380000	289000000	169270000	383410000	9.22213e+07	280560000	0.328704	0.0312802
Q3T030	26S proteasome regulatory subunit 6B	PSMC4	17	60.8	47.366	86436000	442330000	298100000	428450000	183500000	153400000	275622000	2.55117e+08	1.08038	0.443379
Q3T033	Motile sperm domain-containing protei3	MOSPD3	2	15.3	25.653			2809000	25971000			2809000	25971000	0.108159	#DIV/0!
Q3T035	Actin-related protei2/3 complex subunit 3	ARPC3	5	26.4	20.546	52431000	31055000	31272000	54192000	84404000	155550000	3.82527e+07	9.80487e+07	0.39014	0.0623992
Q3T040	28S ribosomal proteiS7, mitochondrial	MRPS7	2	11.2	28.13	6827200			15469000			6827200	15469000	0.441347	#DIV/0!
Q3T051	60S ribosomal proteiL39	RPL39	2	23.5	6.4066	34747000	34151000	18598000	132930000	112920000	104850000	2.91653e+07	116900000	0.24949	0.00044423
Q3T054	TP-binding nuclear proteiRan	RAN	12	49.5	24.423	454740000	693250000	739170000	1463700000	990110000	692640000	6.29053e+08	1.04882e+09	0.599774	0.0783913
Q3T057	60S ribosomal proteiL23	RPL23	8	40.7	14.865	271500000	18398000	44391000	467200000	212280000	539680000	1.1143e+08	4.06387e+08	0.274196	0.0410643
Q3T061	Cytochrome c oxidase subunit 7A-related protein, mitochondrial	COX7A2L	3	48.2	12.543	47471000	86908000		153930000	90302000	54388000	67189500	99540000	0.675	0.240642
Q3T067	Saccharopine dehydrogenase-like oxidoreductase	SCCPDH	14	53.8	47.319	235620000	300360000	211370000	742590000	454110000	94090000	2.49117e+08	4.30263e+08	0.578987	0.196573
Q3T075	Syntaxin-8	STX8	2	10.6	26.759							#DIV/0!	#DIV/0!	#DIV/0!	#DIV/0!
Q3T083	Stromal cell-derived factor 2-like protei1	SDF2L1	2	14.9	23.557		14865000		14199000			14865000	14199000	1.0469	#DIV/0!
Q3T087	60S ribosomal proteiL11	RPL11	7	40.4	20.252	210870000	381980000	271560000	589620000	351460000	297650000	2.88137e+08	412910000	0.69782	0.145692
Q3T094	rsulfide dioxygenase ETHE1, mitochondrial	ETHE1	11	72.4	27.9	159060000	382820000	298550000	784040000	307190000	198830000	2.80143e+08	430020000	0.651466	0.238495
Q3T0B6	Complement component 1 Q subcomponent-binding protein, mitochondrial	C1QBP	8	61.9	30.606	369260000	765070000	574850000	788100000	167440000	64652000	5.69727e+08	340064000	1.67535	0.20787
Q3T0B7	40S ribosomal proteiS27-like	RPS27L	3	31	9.4631	63571000	139150000	169690000	206780000	141640000	112630000	124137000	1.53683e+08	0.807745	0.260592
Q3T0C6	Sodium/potassium-transporting ATPase subunit beta-3	ATP1B3	3	31.2	31.521	36148000	41882000	12258000	136800000	86989000	33522000	30096000	8.57703e+07	0.350891	0.0743039
Q3T0C7	Stathmin	STMN1	9	46.3	17.302	59586000	152310000	126180000	429840000	612840000	440560000	112692000	4.94413e+08	0.227931	0.00214789
Q3T0D0	Heterogeneous nuclear ribonucleoproteiK	HNRNPK	30	68.8	51.019	1860100000	3472400000	2733500000	6088100000	4405700000	2540500000	2.68867e+09	4.34477e+09	0.618829	0.107578
Q3T0D3	ProteiN-terminal glutamine amidohydrolase	WDYHV1	5	42.5	23.909	4449100	78874000	94175000	105070000	26698000	16182000	5.9166e+07	4.93167e+07	1.19972	0.407514
Q3T0D5	60S ribosomal proteiL30	RPL30	8	60.9	12.784	354060000	549710000	410820000	535860000	636510000	664260000	4.38197e+08	612210000	0.715762	0.0338793
Q3T0D7	GTP-binding proteiSAR1a	SAR1A	11	71.2	22.409	145780000	255950000	241900000	351910000	121950000	172840000	2.14543e+08	2.15567e+08	0.995253	0.495071
Q3T0D8	Ragulator complex proteiLAMTOR1	LAMTOR1	5	57.1	17.731	15731000	56612000	18642000	41066000	16546000	42719000	3.03283e+07	3.34437e+07	0.906848	0.425977
Q3T0E0	Copper transport proteiATOX1	ATOX1	4	76.5	7.3654	42685000	276730000	216510000	622080000	679340000	216060000	1.78642e+08	5.05827e+08	0.353168	0.0566306
Q3T0E1	Exosome complex component RRP40	EXOSC3	3	24.7	29.495		11739000	20747000	64679000	28291000		16243000	46485000	0.349425	0.12399
Q3T0E3	Cytochrome c oxidase assembly factor 3 homolog, mitochondrial	COA3	2	18.9	11.707		33166000		86106000	39627000	28018000	33166000	5.12503e+07	0.647137	#DIV/0!
Q3T0E5	Adipocyte plasma membrane-associated protein	APMAP	29	65	46.09	1409600000	2569800000	1648400000	2917600000	2519400000	563940000	1.87593e+09	2.00031e+09	0.93782	0.442612
Q3T0E7	Serine/threonine-proteiphosphatase PP1-alpha catalytic subunit	PPP1CA	16	52.4	37.512	20904000	6681900	17667000	50656000		24023000	15084300	37339500	0.403977	0.0726726
Q3T0F4	40S ribosomal proteiS10	RPS10	12	60	18.898	196270000	420400000	436710000	948520000	592040000	636770000	3.51127e+08	7.25777e+08	0.483794	0.0257407
Q3T0F7	Myotrophin	MTPN	7	85.6	12.895	59584000	248290000	222710000	298870000	106400000	246050000	1.76861e+08	2.17107e+08	0.814629	0.325408
Q3T0G5	Pyridoxal phosphate homeostasis protein	PROSC	5	28.6	29.943		8052400		14255000	70499000	11939000	8052400	32231000	0.249834	#DIV/0!
Q3T0I2	Pro-cathepsiH	CTSH	2	12.5	37.351	19163000						19163000	#DIV/0!	#DIV/0!	#DIV/0!
Q3T0I4	THO complex subunit 4	ALYREF	7	46.7	26.953	136640000	90780000	182390000	697690000	372210000	297140000	1.36603e+08	455680000	0.299779	0.0320742
Q3T0I5	Mitochondrial fissio1 protein	FIS1	3	26.3	16.937	85082000	150500000	118970000	225910000	5175500	15895000	118184000	8.23268e+07	1.43555	0.327299
Q3T0K2	T-complex protei1 subunit gamma	CCT3	31	67.7	60.585	483670000	1199400000	952530000	1368300000	1493100000	992720000	8.78533e+08	1.28471e+09	0.68384	0.0954059
Q3T0K8	ER membrane proteicomplex subunit 4	EMC4	3	18	20.086		15671000	7123300	12177000			11397150	12177000	0.935957	#DIV/0!
Q3T0L2	Endoplasmic reticulum resident protei44	ERP44	27	70.7	46.836	799270000	2410900000	1680500000	3471300000	1497900000	916320000	1.63022e+09	1961840000	0.830967	0.365982
Q3T0L7	60S ribosomal proteiL28	RPL28	4	32.1	15.692	34177000	45415000	48428000	88041000	122760000	156860000	4.26733e+07	1.22554e+08	0.348201	0.00856341
Q3T0M7	Ran-specific GTPase-activating protein	RANBP1	6	49.5	23.712	78737000	176890000	126700000	342700000	296550000	107470000	1.27442e+08	2.48907e+08	0.512009	0.095693
Q3T0N3	Calcium load-activated calcium channel	TMCO1	2	15.4	21.175	11885000	31905000	25591000	72776000	30871000		23127000	51823500	0.446265	0.0986468
Q3T0P6	Phosphoglycerate kinase 1	PGK1	36	86.8	44.537	1073100000	4233800000	2748400000	5696300000	4566500000	3271100000	2685100000	4511300000	0.595194	0.0938665
Q3T0Q3	DNA-directed RNA polymerase II subunit RPB3	POLR2C	2	10.5	31.429		7366500		35879000	16939000		7366500	26409000	0.278939	#DIV/0!
Q3T0Q4	Nucleoside diphosphate kinase B	NME2	13	81.6	17.316	955410000	2418700000	1499400000	3800000000	1785100000	873410000	1.6245e+09	2.15284e+09	0.754587	0.306454
Q3T0Q6	Cellular nucleic acid-binding protein	CNBP	8	55.9	18.742	38261000	22081000	18033000	57439000	142840000	81447000	26125000	9.39087e+07	0.278196	0.0303329
Q3T0R1	40S ribosomal proteiS18	RPS18	9	47.4	17.718	159270000	194630000	159050000	353690000	384930000	500010000	1.70983e+08	4.12877e+08	0.414127	0.00313874
Q3T0R7	3-ketoacyl-CoA thiolase, mitochondrial	ACAA2	23	76.1	42.131	701040000	904410000	717110000	1035600000	560760000	361040000	7.74187e+08	6.52467e+08	1.18655	0.296992
Q3T0S6	0S ribosomal proteiL8	RPL8	9	44.4	28.024	52476000	41629000	47957000	68408000	99807000	395370000	47354000	1.87862e+08	0.252068	0.124398
Q3T0T5	Jupiter microtubule associated homolog 1	JPT1	2	27.9	16.01						32033000	#DIV/0!	32033000	#DIV/0!	#DIV/0!
Q3T0T7	GTP-binding proteiSAR1b	SAR1B	5	41.4	22.409	7367200	28878000	28147000	36005000			2.14641e+07	36005000	0.596141	#DIV/0!
Q3T0U1	LDLR chaperone MESD	MESDC2	5	40.9	25.976	117670000	313300000	232410000	299220000	131540000	61911000	2.21127e+08	1.64224e+08	1.3465	0.281708
Q3T0V3	Eukaryotic translatioinitiatiofactor 3 subunit K	EIF3K	6	39.9	25.073		25087000	22137000	16081000	28748000	39219000	23612000	28016000	0.842804	0.323886
Q3T0V4	40S ribosomal proteiS11	RPS11	7	46.8	18.431	231080000	139120000	125900000	379080000	192290000	490380000	1.65367e+08	3.53917e+08	0.467247	0.0563332
Q3T0V7	Endothelial differentiation-related factor 1	EDF1	2	18.2	16.368	6869600	13885000	6917200	21035000	20572000		9.22393e+06	20803500	0.443384	0.0155505
Q3T0V9	Deoxyribose-phosphate aldolase	DERA	2	8.2	35.246				4343200	7902900	8180700	#DIV/0!	6.80893e+06	#DIV/0!	#DIV/0!
Q3T0W4	Proteiphosphatase 1 regulatory subunit 7	PPP1R7	5	15.6	41.388	5372500	22270000	20283000	99500000	17308000	11527000	1.59752e+07	4.27783e+07	0.373441	0.203139
Q3T0W9	60S ribosomal proteiL19	RPL19	4	21.4	23.466	23812000	22466000	16505000	63537000	51141000	58006000	2.09277e+07	5.75613e+07	0.363572	0.000489138
Q3T0X5	Proteasome subunit alpha type-1	PSMA1	15	65	29.585	10961000	540310000	199520000	1039200000	564910000	133280000	2.50264e+08	579130000	0.432137	0.170125
Q3T0X6	40S ribosomal proteiS16	RPS16	13	64.4	16.445	371260000	660660000	456560000	981630000	998160000	943380000	496160000	974390000	0.509201	0.00271135
Q3T0Y5	Proteasome subunit alpha type-2	PSMA2	9	45.3	25.898	94053000	283110000	233050000	449070000	329850000	152450000	2.03404e+08	3.10457e+08	0.655178	0.178824
Q3T0Z7	Dihydropteridine reductase	QDPR	10	57.9	25.504	63258000	205300000	181390000	130700000	160570000	156910000	1.49983e+08	1.49393e+08	1.00394	0.495079
Q3T0Z8	Small nuclear ribonucleoproteiF	SNRPF	4	58.1	9.7251	133840000	195760000	134390000	369820000	357490000	57633000	1.54663e+08	2.61648e+08	0.591113	0.181121
Q3T100	Microsomal glutathione S-transferase 3	MGST3	5	38.2	16.884	41517000	87872000	86318000	31756000	56167000	27416000	7.19023e+07	3.84463e+07	1.8702	0.065358
Q3T102	Eukaryotic translatioinitiatiofactor 3 subunit E	EIF3E	13	33.7	52.19	28691000	124550000	57301000	139930000	72470000	76040000	7.01807e+07	9.61467e+07	0.729933	0.254669
Q3T104	Proteitransport proteiSec61 subunit gamma	SEC61G	1	17.6	7.7412	96982000	140460000	175570000	220800000	107030000	85309000	1.37671e+08	137713000	0.999693	0.499668
Q3T106	Serine/arginine-rich splicing factor 7	SRSF7	10	31.5	26.941	284550000	539770000	415100000	581980000	750500000	229880000	413140000	5.20787e+08	0.7933	0.280664
Q3T108	Proteasome subunit beta type-4	PSMB4	7	47.3	29.031	40528000	147100000	111310000	293580000	128360000	145890000	99646000	1.89277e+08	0.526457	0.107958
Q3T114	2-iminobutanoate/2-iminopropanoate deaminase	RIDA	4	41.6	14.272	17868000	23660000	8539800	33651000	8436300	24036000	1.66893e+07	22041100	0.757188	0.282994
Q3T116	tidyl-tRNA hydrolase ICT1, mitochondrial	MRPL58	1	6.8	23.306				12512000			#DIV/0!	12512000	#DIV/0!	#DIV/0!
Q3T122	Eukaryotic translatioinitiatiofactor 3 subunit D	EIF3D	10	28.5	63.93	5701500	82033000	2585900	61694000	70656000	65405000	30106800	6.59183e+07	0.456729	0.12104
Q3T126	Proteicornichohomolog 4	CNIH4	1	14.4	16.049	28974000		54969000				41971500	#DIV/0!	#DIV/0!	#DIV/0!
Q3T132	Ragulator complex proteiLAMTOR2	LAMTOR2	5	68.8	13.507		15400000	8238300	52447000		16768000	11819150	34607500	0.34152	0.168506
Q3T133	Transmembrane emp24 domain-containing protei9	TMED9	12	39.1	27.298	529900000	1307900000	825200000	1245900000	693750000	388500000	8.87667e+08	776050000	1.14383	0.378964
Q3T134	Signalptidase complex subunit 1	SPCS1	2	31.4	11.805	78270000	347470000	226270000	465500000	44377000	23913000	2.17337e+08	177930000	1.22147	0.410753
Q3T140	Dyneilight chairoadblock-type 1	DYNLRB1	4	60.4	10.99	48195000	31868000	39523000	173390000	120620000	110220000	39862000	1.34743e+08	0.295837	0.00459684
Q3T145	Malate dehydrogenase, cytoplasmic	MDH1	12	39.2	36.438	182650000	810990000	548680000	799740000	828650000	336320000	5.14107e+08	6.54903e+08	0.785012	0.296076
Q3T147	Spliceosome RNA helicase DDX39B	DDX39B	25	60.3	48.964	414780000	1015500000	931230000	1059300000	1297900000	648490000	787170000	1.0019e+09	0.78568	0.233086
Q3T148	Eukaryotic translatioinitiatiofactor 3 subunit M	EIF3M	5	20.6	42.415	17473000	77314000	58145000	51706000	4505700	9533500	5.09773e+07	2.19151e+07	2.32613	0.138705
Q3T149	Heat shock proteibeta-1	HSPB1	22	94	22.393	4546600000	6446600000	5000800000	15011000000	11001000000	11025000000	5.33133e+09	1.23457e+10	0.431838	0.00421371
Q3T165	rohibitin	PHB	18	79.4	29.804	1503300000	1571700000	1480600000	2820400000	1606700000	1239700000	1.51853e+09	1.88893e+09	0.80391	0.241008
Q3T168	Calcyclin-binding protein	CACYBP	11	66.5	26.332	124350000	205490000	141990000	550920000	355200000	407480000	1.57277e+08	4.37867e+08	0.359188	0.00575579
Q3T169	0S ribosomal proteiS3	RPS3	19	72	26.688	650370000	1534900000	1346200000	2305500000	1656700000	1169500000	1.17716e+09	1.71057e+09	0.688168	0.138878
Q3T171	60S ribosomal proteiL36	RPL36	5	34.3	12.224	44923000	45611000	57030000	177580000	93034000	191200000	49188000	153938000	0.319531	0.0138418
Q3T189	Succinate dehydrogenase [ubiquinone] iron-sulfur subunit, mitochondrial	SDHB	14	53.6	31.518	283660000	353440000	317520000	376930000	307480000	175950000	3.18207e+08	2.86787e+08	1.10956	0.320223
Q3T196	ProteiYIF1A	YIF1A	2	10.6	32.102	19367000		19058000				19212500	#DIV/0!	#DIV/0!	#DIV/0!
Q3Y5Z3	Adiponectin	ADIPOQ	1	6.2	26.133	7492300	6533600	6406400				6.81077e+06	#DIV/0!	#DIV/0!	#DIV/0!
Q3ZBA6	DnaJ homolog subfamily B member 11	DNAJB11	9	27.1	40.503	58589000	247140000	172520000	384460000	128780000	56972000	1.59416e+08	1.90071e+08	0.838721	0.400229
Q3ZBA8	ProteiNDRG2	NDRG2	8	44	39.208	35563000	82033000	38686000	251590000	11441000		52094000	131515500	0.396105	0.224782
Q3ZBD0	26S proteasome non-ATPase regulatory subunit 7	PSMD7	11	53.4	36.754	45199000	338000000	217470000	236640000	182730000	120400000	200223000	1.79923e+08	1.11282	0.417523
Q3ZBD7	Glucose-6-phosphate isomerase	GPI	24	59.2	62.854	182220000	785280000	755990000	1524800000	794490000	819480000	5.74497e+08	1.04626e+09	0.549097	0.101113
Q3ZBE1	Armadillo repeat-containing protei1	ARMC1	3	24.5	31.279		13103000		10350000	7571200		13103000	8960600	1.46229	#DIV/0!
Q3ZBE9	Sterol-4-alpha-carboxylate 3-dehydrogenase, decarboxylating	NSDHL	14	59.6	39.902	69622000	274760000	138030000	651490000	94742000		160804000	373116000	0.430976	0.204361
Q3ZBF3	39S ribosomal proteiL38, mitochondrial	MRPL38	3	10.3	44.622				13419000		9493800	#DIV/0!	11456400	#DIV/0!	#DIV/0!
Q3ZBF6	Short-chaispecific acyl-CoA dehydrogenase, mitochondrial	ACADS	17	55.1	44.552					25400000		#DIV/0!	25400000	#DIV/0!	#DIV/0!
Q3ZBF7	ProstaglandiE synthase 3	PTGES3	6	31.9	18.697	106040000	255220000	194250000	561790000	393500000	193180000	185170000	3.82823e+08	0.483696	0.0804038
Q3ZBF8	Ceramide synthase 2	CERS2	4	13.4	44.903	30835000	89405000	27398000	200000000	22076000	12832000	4.92127e+07	7.83027e+07	0.628493	0.336849
Q3ZBG0	Proteasome subunit alpha type-7	PSMA7	12	61.3	27.869	157490000	556080000	408280000	623600000	395340000	319900000	373950000	446280000	0.837927	0.325187
Q3ZBG7	Signal recognitioparticle 19 kDa protein	SRP19	1	8.3	16.14		10937000	9205900			14544000	10071450	14544000	0.692481	#DIV/0!
Q3ZBG9	Phospholipid scramblase 2	PLSCR2	1	4.4	32.576	11543000		7404000		8505100	15160000	9473500	11832550	0.80063	0.304158
Q3ZBH0	T-complex protei1 subunit beta	CCT2	34	72.3	57.475	413950000	900330000	741060000	1347700000	2849400000	1192600000	6.85113e+08	1.79657e+09	0.381346	0.0560726
Q3ZBH3	CD151 antigen	CD151	3	16.6	27.986	16013000	100470000	51804000	124960000			5.60957e+07	124960000	0.448909	#DIV/0!
Q3ZBH8	40S ribosomal proteiS20	RPS20	6	37.8	13.373	220700000	417090000	213290000	477510000	703070000	730780000	2.83693e+08	637120000	0.445275	0.0137983
Q3ZBH9	DNA replicatiolicensing factor MCM7	MCM7	23	49.7	81.314	44474000		16663000	349980000	415030000	65392000	30568500	2.76801e+08	0.110435	0.0872913
Q3ZBI3	Ribonuclease H2 subunit B	RNASEH2B	2	14.2	35.007		14235000		28153000			14235000	28153000	0.50563	#DIV/0!
Q3ZBI6	Four and a half LIM domains protei3	FHL3	2	12.5	31.182	4971100					14219000	4971100	14219000	0.34961	#DIV/0!
Q3ZBI7	Up-regulated during skeletal muscle growth protei5	USMG5	3	44.8	6.4345	52900000	106640000	139450000	221590000	15056000		9.96633e+07	118323000	0.842299	0.418835
Q3ZBI9	Transmembrane and ubiquitin-like domain-containing protei1	TMUB1	2	8.9	26.206		22679000	17507000				20093000	#DIV/0!	#DIV/0!	#DIV/0!
Q3ZBJ0	Transcriptioand mRNA export factor ENY2	ENY2	2	25.7	11.528	13588000		15076000	14989000	21095000		14332000	18042000	0.794369	0.179566
Q3ZBK2	Redox-regulatory proteiFAM213A	FAM213A	7	33.5	24.355	94450000	113150000	116980000	83902000	98089000	20737000	1.08193e+08	67576000	1.60106	0.0882159
Q3ZBK3	Kinetochore proteiSpc25	SPC25	1	4.9	26.607							#DIV/0!	#DIV/0!	#DIV/0!	#DIV/0!
Q3ZBK6	U6 snRNA-associated Sm-like proteiLSm4	LSM4	4	27.3	15.35		63593000	36926000	73063000	71382000	23202000	50259500	5.58823e+07	0.899381	0.412529
Q3ZBL0	Small nuclear ribonucleoproteiG	SNRPG	3	26.3	8.496	76434000	56283000	108700000	170590000	129070000	67936000	8.04723e+07	122532000	0.656745	0.138782
Q3ZBL4	Leucine zipper transcriptiofactor-like protei1	LZTFL1	3	17.1	34.577		10375000			35073000	20849000	10375000	27961000	0.371053	#DIV/0!
Q3ZBL5	tidyl-tRNA hydrolase 2, mitochondrial	PTRH2	8	53.6	19.29	75364000	96784000	96136000	183140000	116150000	51868000	89428000	1.17053e+08	0.763998	0.256593
Q3ZBM5	Sorting nexin-5	SNX5	3	10.1	46.819	13261000	5607500				13727000	9434250	13727000	0.687277	#DIV/0!
Q3ZBN0	Costars family proteiABRACL	ABRACL	2	37	9.0464				20370000	15291000	44774000	#DIV/0!	2.68117e+07	#DIV/0!	#DIV/0!
Q3ZBN5	Asporin	ASPN	12	46.5	42.119	1312600000	39151000	358330000			91710000	570027000	91710000	6.21554	#DIV/0!
Q3ZBQ0	NAD-dependent proteideacylase sirtuin-5, mitochondrial	SIRT5	1	5.5	33.988	5765900			16079000			5765900	16079000	0.358598	#DIV/0!
Q3ZBS0	Dephospho-CoA kinase domain-containing protein	DCAKD	1	5.6	26.384	2567000						2567000	#DIV/0!	#DIV/0!	#DIV/0!
Q3ZBS8	Mitochondrial import inner membrane translocase subunit Tim8 A	TIMM8A	6	85.6	11.014	56243000	36276000	64368000	87302000	94430000	67837000	5.22957e+07	8.31897e+07	0.628632	0.0275949
Q3ZBT5	Syntaxin-7	STX7	4	19.9	29.656	60635000	59217000		29840000	31765000	21788000	59926000	2.77977e+07	2.15579	0.00198616
Q3ZBT6	Transformer-2 proteihomolog beta	TRA2B	11	40.3	33.665	342880000	481680000	448810000	565000000	570690000	316400000	4.24457e+08	484030000	0.876922	0.279753
Q3ZBU2	CDGSH iron-sulfur domain-containing protei1	CISD1	5	43.4	11.983	85205000	148460000	94032000	353070000	187770000	85209000	1.09232e+08	208683000	0.523437	0.142129
Q3ZBU9	UBX domain-containing protei4	UBXN4	6	20.1	56.784	42219000	91867000	102770000	169240000	109760000	32234000	78952000	1.03745e+08	0.761022	0.300899
Q3ZBV2	ATP-dependent RNA helicase DDX19A	DDX19A	2	6.9	53.985	20851000	29430000	28586000				26289000	#DIV/0!	#DIV/0!	#DIV/0!
Q3ZBV4	High mobility group nucleosome-binding domain-containing protei3	HMGN3	2	43	10.709	1785100	26707000	2363200	28583000	7328500	2575400	10285100	1.2829e+07	0.801709	0.417616
Q3ZBV8	Threonine--tRNA ligase, cytoplasmic	TARS	8	14.1	83.491	23215000	20115000	34738000	20869000	5317700	41704000	2.60227e+07	2.26302e+07	1.14991	0.390797
Q3ZBW4	Proliferating cell nuclear antigen	PCNA	11	63.6	28.748	41125000	88036000	75410000	491280000	298530000	112180000	6.81903e+07	3.00663e+08	0.2268	0.0514211
Q3ZBW5	Rho-related GTP-binding proteiRhoB	RHOB	6	42.3	22.123	19918000	13312000	8403800		28481000	12955000	1.38779e+07	20718000	0.669849	0.206468
Q3ZBW7	Mitochondrial fissioregulator 1-like	MTFR1L	4	21.8	31.712	17640000	9937400	10395000	10644000	22545000		1.26575e+07	16594500	0.762751	0.262238
Q3ZBX9	Histone H2A.J	H2AFJ	11	67.4	14.019	2484100000	513890000	1106800000	5599000000	3774300000	3760700000	1.36826e+09	4378000000	0.312532	0.0117546
Q3ZBY7	Sphingolipid delta(4)-desaturase DES1	DEGS1	2	10.5	38.07	12207000	26686000	22198000	61755000	14216000	16961000	2.03637e+07	3.09773e+07	0.657373	0.271599
Q3ZBZ1	45 kDa calcium-binding protein	SDF4	8	41.7	41.106		55940000	49922000	374930000	126120000		52931000	250525000	0.21128	0.126622
Q3ZBZ8	Stress-induced-phosphoprotei1	STIP1	26	49.5	62.481	194850000	468370000	294030000	950720000	872680000	547960000	3.19083e+08	7.90453e+08	0.403671	0.0163365
Q3ZC07	Actin, alpha cardiac muscle 1	ACTC1	38	84.4	42.019	25073000000	7523900000	15208000000	6947000000	8228100000	11594000000	1.5935e+10	8.92303e+09	1.78582	0.126861
Q3ZC10	Small nuclear ribonucleoproteiSm D1	SNRPD1	3	37	13.281	31433000	26033000	50013000	293740000	105040000		3.58263e+07	199390000	0.17968	0.0522328
Q3ZC13	AP-2 complex subunit mu	AP2M1	11	36.3	49.654	42724000	43471000	91840000	50675000	66621000	135860000	59345000	8.43853e+07	0.703262	0.230808
Q3ZC42	Alcohol dehydrogenase class-3	ADH5	11	48.1	39.677	98114000	239250000	251780000	276940000	217990000	184610000	1.96381e+08	2.26513e+08	0.866975	0.310067
Q3ZC50	Coiled-coil domain-containing protei47	CCDC47	11	34.6	55.741	99657000	219390000	156900000	556370000	127410000	74725000	158649000	252835000	0.62748	0.289749
Q3ZC67	Polyadenylate-binding protein-interacting protei2	PAIP2	1	15.3	14.7					2658100		#DIV/0!	2658100	#DIV/0!	#DIV/0!
Q3ZC84	Cytosolic non-specific dipeptidase	CNDP2	12	41.3	52.655	122770000	47535000	91375000	91197000	65004000	289590000	8.72267e+07	148597000	0.587002	0.227283
Q3ZC98	Nuclear pore complex proteiNup85	NUP85	2	6.1	74.709		4203100	6403000	12966000			5303050	12966000	0.408997	#DIV/0!
Q3ZCA2	Cleavage and polyadenylatiospecificity factor subunit 5	NUDT21	8	53.7	26.227	91416000	199520000	139180000	293620000	170480000	60600000	143372000	174900000	0.819737	0.346413
Q3ZCC9	ProteiSEC13 homolog	SEC13	9	53.7	35.471	230190000	603760000	396180000	703090000	411020000	283600000	4.10043e+08	4.65903e+08	0.880104	0.375705
Q3ZCD7	Very-long-chaienoyl-CoA reductase	TECR	8	22.7	36.072	40847000	447230000	329760000	820490000	376330000	156790000	2.72612e+08	4.51203e+08	0.60419	0.239999
Q3ZCD8	itochondrial fissiofactor	MFF	1	12.4	25.059		32314000	33125000			17890000	32719500	17890000	1.82893	#DIV/0!
Q3ZCE0	U6 snRNA-associated Sm-like proteiLSm8	LSM8	3	43.8	10.403	31460000	120580000	75245000	70057000	93504000	62717000	7.57617e+07	75426000	1.00445	0.495398
Q3ZCE8	RNA-binding protei8A	RBM8A	6	67.2	19.889	100800000	101530000	90299000	232420000	203910000	79585000	97543000	1.71972e+08	0.567204	0.094457
Q3ZCF0	Dynactisubunit 2	DCTN2	11	36.2	44.294	51209000	63482000	38663000	162980000	162890000	194530000	51118000	1.73467e+08	0.294685	0.000328359
Q3ZCF3	S-phase kinase-associated protei1	SKP1	5	39.3	18.658	15643000	55540000	48043000	166160000		95356000	39742000	130758000	0.303936	0.0297941
Q3ZCG2	Mitochondrial pyruvate carrier 1	MPC1	2	43.1	12.388	7352100		20652000	17104000	6000900	11042000	14002050	11382300	1.23016	0.356147
Q3ZCH0	Stress-70 protein, mitochondrial	HSPA9	39	60.5	73.741	1547400000	2301900000	2162500000	5193300000	2742800000	1579100000	2.00393e+09	3.17173e+09	0.63181	0.172184
Q3ZCH5	Zinc-alpha-2-glycoprotein	AZGP1	2	11	33.851		17056000		16866000		12642000	17056000	14754000	1.15603	#DIV/0!
Q3ZCH9	Haloacid dehalogenase-like hydrolase domain-containing protei2	HDHD2	8	61.8	28.594	6565200	303410000	142410000	193420000	117410000	45231000	1.50795e+08	118687000	1.27053	0.377259
Q3ZCI1	Transmembrane protei14C	TMEM14C	2	35.1	11.735	9507600	15604000	17285000				14132200	#DIV/0!	#DIV/0!	#DIV/0!
Q3ZCI9	T-complex protei1 subunit theta	CCT8	33	63.3	59.609	366430000	1012200000	606030000	1470200000	1145300000	980590000	6.61553e+08	1.1987e+09	0.551894	0.0430742
Q3ZCJ2	Alcohol dehydrogenase [NADP(+)]	AKR1A1	12	55.1	36.617	125250000	235450000	148010000	589890000	538460000	331800000	169570000	4.86717e+08	0.348396	0.0104207
Q3ZCJ7	Tubulialpha-1C chain	TUBA1C	31	79.1	49.857	29666000	38890000	22191000	84634000	73687000	97669000	30249000	85330000	0.354494	0.00142875
Q3ZCK1	Eukaryotic translatioinitiatiofactor 3 subunit L	EIF3L	9	20.4	66.726	25791000	63893000	74538000	91099000		22931000	5.47407e+07	57015000	0.96011	0.473731
Q3ZCK3	3(2),5-bisphosphate nucleotidase 1	BPNT1	4	19.8	33.328	12421000	33573000	9218400	13772000	42348000		1.84041e+07	28060000	0.655885	0.276749
Q3ZCK9	Proteasome subunit alpha type-4	PSMA4	12	60.2	29.483	78453000	342480000	163260000	482510000	211450000	126680000	194731000	2.73547e+08	0.711875	0.292066
Q3ZCL8	SH3 domain-binding glutamic acid-rich-like protei3	SH3BGRL3	2	29	10.438	123270000	109110000	97850000	83255000	120010000	278630000	1.10077e+08	1.60632e+08	0.685274	0.224824
Q3ZEJ6	SerpiA3-3	SERPINA3-3	22	50.4	46.326	89575000	173890000	185860000	455040000			149775000	455040000	0.329147	#DIV/0!
Q4PJW3	Lanosterol 14-alpha demethylase	CYP51A1	7	20.5	56.596				108960000			#DIV/0!	108960000	#DIV/0!	#DIV/0!
Q4U0T9	Cysteine and glycine-rich protei3	CSRP3	8	51.5	20.953						828650000	#DIV/0!	828650000	#DIV/0!	#DIV/0!
Q56JU9	40S ribosomal proteiS24	RPS24	6	36.6	15.197	169320000	212940000	157670000	386480000	282880000	399710000	1.79977e+08	3.56357e+08	0.505046	0.0060986
Q56JV6	Twinfilin-1	TWF1	4	10.9	40.248				25985000	24054000	28895000	#DIV/0!	2.63113e+07	#DIV/0!	#DIV/0!
Q56JV9	40S ribosomal proteiS3a	RPS3A	16	58	29.945	440390000	223990000	178890000	812810000	853260000	1154100000	281090000	9.40057e+08	0.299014	0.00402902
Q56JW4	denine phosphoribosyltransferase	APRT	9	67.8	19.537	171680000	117040000	139370000	68489000	113930000	128830000	1.42697e+08	1.0375e+08	1.37539	0.0907052
Q56JX3	60S ribosomal proteiL31	RPL31	3	26.4	14.463	33760000	96941000	57289000	70534000	103960000	181320000	6.26633e+07	1.18605e+08	0.528338	0.105676
Q56JX5	40S ribosomal proteiS25	RPS25	5	29.6	13.742	49365000	84417000	62393000	112190000	45611000	189390000	6.53917e+07	1.1573e+08	0.565035	0.152301
Q56JX6	40S ribosomal proteiS28	RPS28	6	56.5	7.8409	202430000	344580000	257490000	523660000	449190000	264800000	2.68167e+08	412550000	0.650022	0.0868669
Q56JX8	40S ribosomal proteiS13	RPS13	9	49.7	17.222	153170000	91072000	108480000	335870000	262760000	369480000	117574000	3.22703e+08	0.364341	0.00247148
Q56JY4	Mitochondrial import receptor subunit TOM6 homolog	TOMM6	2	56.8	7.8738	22937000		49703000	65782000		16297000	36320000	41039500	0.885001	0.441096
Q56JZ1	60S ribosomal proteiL13	RPL13	11	41.2	24.291	224520000	233120000	177230000	437870000	494290000	813200000	2.11623e+08	5.81787e+08	0.363747	0.0175339
Q56JZ5	Eukaryotic translatioinitiatiofactor 3 subunit H	EIF3H	6	28.1	39.906	25766000	61778000	54553000	75392000	35486000	89044000	4.73657e+07	6.66407e+07	0.710762	0.189137
Q56K04	Cysteine-rich protei1	CRIP1	2	54.5	8.5057		81510000	16142000	176270000	36841000	30085000	48826000	8.10653e+07	0.602304	0.329707
Q56K10	40S ribosomal proteiS15	RPS15	4	40.7	17.026	52502000	149980000	91451000	363990000	235880000	331640000	9.79777e+07	3.10503e+08	0.315545	0.00562746
Q56K13	Splicing factor 3B subunit 5	SF3B5	5	87.2	10.135	17376000	73178000	41952000	159090000	176870000	26123000	4.41687e+07	1.20694e+08	0.365955	0.10115
Q56K14	60S acidic ribosomal proteiP1	RPLP1	5	99.1	11.514	1033000000	709140000	1033800000	673470000	1411000000	2242000000	9.25313e+08	1.44216e+09	0.641618	0.164685
Q58CP2	Sulfatase-modifying factor 2	SUMF2	9	35.9	33.829	17733000	135150000	29263000	200150000	31939000	9472800	6.07153e+07	80520600	0.754035	0.396809
Q58CQ2	Actin-related protei2/3 complex subunit 1B	ARPC1B	6	23.7	40.975	57298000		11587000			99604000	34442500	99604000	0.345794	#DIV/0!
Q58CQ9	Pantetheinase	VNN1	5	14.7	56.946		124110000	60806000			5051800	92458000	5051800	18.302	#DIV/0!
Q58D08	Pyrroline-5-carboxylate reductase 3	PYCR3	14	52.9	32.035	238290000	352310000	301880000	305910000	348440000	183110000	2.97493e+08	2.79153e+08	1.0657	0.386717
Q58D49	Cob(I)yrinic acid a,c-diamide adenosyltransferase, mitochondrial	MMAB	4	21.2	26.587	20625000	18100000	15740000	5859100	34197000		18155000	20028050	0.906479	0.436192
Q58D62	Fetuin-B	FETUB	4	18.1	42.663		87008000	28276000				57642000	#DIV/0!	#DIV/0!	#DIV/0!
Q58DA0	26S proteasome non-ATPase regulatory subunit 4	PSMD4	10	41.9	41.384	47641000	171060000	43082000	223240000	193140000	66903000	87261000	1.61094e+08	0.541676	0.155273
Q58DC0	Serine/threonine-proteiphosphatase CPPED1	CPPED1	5	28.4	35.409		14189000	25420000		46924000	12328000	19804500	29626000	0.668484	0.32163
Q58DD0	Angiotensin-converting enzyme 2	ACE2	22	48.9	93.066	238270000	1635800000	1026900000				966990000	#DIV/0!	#DIV/0!	#DIV/0!
Q58DF6	Secretory carrier-associated membrane protei4	SCAMP4	1	4.8	25.595	12057000	29652000		57926000	35455000	20829000	20854500	38070000	0.547794	0.172458
Q58DG6	F-box/LRR-repeat protei20	FBXL20	2	4.6	48.423						27534000	#DIV/0!	27534000	#DIV/0!	#DIV/0!
Q58DH7	Sigma non-opioid intracellular receptor 1	SIGMAR1	3	26	24.914	40038000	117000000	19985000	148210000	59661000		5.90077e+07	103935500	0.567734	0.219429
Q58DK5	Delta-aminolevulinic acid dehydratase	ALAD	7	36.2	36.081	13703000	18448000	10969000	64021000	139670000		1.43733e+07	101845500	0.141129	0.0269149
Q58DM8	Enoyl-CoA hydratase, mitochondrial	ECHS1	16	60	31.243	614990000	831580000	765380000	1067800000	879610000	324880000	7.37317e+08	757430000	0.973445	0.467543
Q58DN4	Proteiphosphatase methylesterase 1	PPME1	6	21.8	41.709		11661000	19394000	25313000	63500000		15527500	44406500	0.349667	0.138222
Q58DN7	Acyl-CoA synthetase family member 3, mitochondrial	ACSF3	6	17.4	64.989	16244000		44558000	85373000	61883000		30401000	73628000	0.4129	0.0715943
Q58DQ3	0S ribosomal proteiL6	RPL6	9	40.1	32.689	66219000	40962000	50078000	107870000	146200000	364800000	5.24197e+07	206290000	0.254107	0.0640271
Q58DQ5	28S ribosomal proteiS9, mitochondrial	MRPS9	2	7.3	45.23	7056100			17163000	5705300		7056100	11434150	0.617108	#DIV/0!
Q58DS7	Serum paraoxonase/arylesterase 2	PON2	10	56.2	39.421	106270000	92487000	107500000	214850000	62723000	34767000	1.02086e+08	1.04113e+08	0.980524	0.486464
Q58DS9	Ras-related proteiRab-5C	RAB5C	7	47.7	23.466	217610000	180010000	146630000	301020000	118070000	198450000	1.81417e+08	2.05847e+08	0.881319	0.344572
Q58DT1	0S ribosomal proteiL7	RPL7	13	42.3	29.168	176940000	86175000	61634000	214500000	444770000	710410000	1.0825e+08	456560000	0.237098	0.0387761
Q58DT4	Pyrroline-5-carboxylate reductase 1, mitochondrial	PYCR1	4	19.7	33.453	2110500			15583000	35205000		2110500	25394000	0.0831102	#DIV/0!
Q58DU5	Proteasome subunit alpha type-3	PSMA3	8	39.6	28.405	37242000	257460000	183390000	330760000	215960000	51840000	159364000	199520000	0.798737	0.359045
Q58DW0	0S ribosomal proteiL4	RPL4	15	38.6	47.411	202680000	134060000	112860000	547890000	417870000	1018000000	1.49867e+08	6.61253e+08	0.22664	0.0250372
Q58DW5	0S ribosomal proteiL5	RPL5	12	40.7	34.344	263220000	275790000	226040000	689960000	464530000	733850000	2.55017e+08	6.29447e+08	0.405144	0.00576473
Q59A32	Trifunctional purine biosynthetic proteiadenosine-3	GART	8	11.3	107.91				25268000	40649000	24526000	#DIV/0!	3.01477e+07	#DIV/0!	#DIV/0!
Q5BIN2	SWI/SNF-related matrix-associated actin-dependent regulator of chromatisubfamily B member 1	SMARCB1	3	10.9	44.111	3419800	4857500		50278000	8177200	4981100	4138650	2.11454e+07	0.195723	0.216724
Q5BIN5	tidyl-prolyl cis-trans isomerase NIMA-interacting 1	PIN1	3	28.2	18.273		14393000		77033000	39310000	14876000	14393000	4.37397e+07	0.329061	#DIV/0!
Q5E936	Thioredoxidomain-containing protei12	TXNDC12	6	58.7	19.222	68342000	218310000	183750000	395970000	206430000	56855000	1.56801e+08	2.19752e+08	0.713536	0.295775
Q5E938	Eukaryotic translatioinitiatiofactor 1	EIF1	3	54.9	12.732	18220000	47149000	36614000	194210000	95789000	99207000	3.39943e+07	1.29735e+08	0.262028	0.0227
Q5E946	ProteiDJ-1	PARK7	15	81	20.035	426900000	1327200000	892580000	1701000000	1344500000	799410000	8.82227e+08	1.28164e+09	0.688359	0.170088
Q5E947	roxiredoxin-1	PRDX1	19	66.8	22.209	962740000	2903800000	2085300000	4101100000	2318100000	1889600000	1.98395e+09	2769600000	0.71633	0.211306
Q5E948	OCIA domain-containing protei1	Ociad1	11	68.8	27.829	88068000	197730000	158280000	516530000	63386000	17429000	148026000	199115000	0.74342	0.38444
Q5E950	H/ACA ribonucleoproteicomplex subunit 2	NHP2	6	58.8	17.197	134190000	86219000	105470000	159400000	67221000	48010000	1.08626e+08	9.15437e+07	1.18661	0.334541
Q5E951	Tubulin-folding cofactor B	TBCB	1	6.6	27.517	11048000	17420000	10215000	24101000		20490000	1.28943e+07	22295500	0.578338	0.0310136
Q5E953	Ubiquitin-fold modifier-conjugating enzyme 1	UFC1	2	13.8	19.431				42410000		19022000	#DIV/0!	30716000	#DIV/0!	#DIV/0!
Q5E954	DnaJ homolog subfamily A member 1	DNAJA1	8	38.5	44.882	74658000	37882000	57239000	236630000	62658000	97176000	56593000	1.32155e+08	0.428233	0.117973
Q5E956	Triosephosphate isomerase	TPI1	21	79.9	26.689	969940000	3408300000	2677700000	5330700000	3591600000	2578800000	2351980000	3833700000	0.613501	0.121106
Q5E959	Serine-threonine kinase receptor-associated protein	STRAP	10	43.7	38.485	12227000		13586000	133540000	12143000	69462000	12906500	71715000	0.179969	0.142367
Q5E963	Actin-related protei2/3 complex subunit 5-like protein	ARPC5L	1	24.8	16.941						15506000	#DIV/0!	15506000	#DIV/0!	#DIV/0!
Q5E964	26S proteasome non-ATPase regulatory subunit 13	PSMD13	13	46	42.866	61923000	412490000	294730000	529880000	180800000	174780000	256381000	2.95153e+08	0.868637	0.40807
Q5E965	Cytochrome b561 domain-containing protei2	CYB561D2	1	5.4	24.077				10297000			#DIV/0!	10297000	#DIV/0!	#DIV/0!
Q5E966	Eukaryotic translatioinitiatiofactor 3 subunit I	EIF3I	8	46.8	36.472	40778000	55256000	55282000	159120000	121760000	92895000	5.04387e+07	1.24592e+08	0.404832	0.00996523
Q5E971	Transmembrane emp24 domain-containing protei10	TMED10	13	44.3	24.827	1064000000	2258000000	1941200000	2514700000	1922400000	1178500000	1754400000	1.87187e+09	0.937246	0.417154
Q5E972	ORM1-like protei2	ORMDL2	2	14.4	17.403	27030000	22915000	14590000	52972000	27162000	18102000	2.15117e+07	3.27453e+07	0.656938	0.183768
Q5E973	60S ribosomal proteiL18	RPL18	3	19.1	21.535	28912000	19527000	29191000	80747000	38814000	40588000	2.58767e+07	53383000	0.484736	0.0609841
Q5E980	Cytochrome P450 20A1	CYP20A1	6	16.2	52.673	37617000	30953000	50925000	77442000			3.98317e+07	77442000	0.514342	#DIV/0!
Q5E983	Elongatiofactor 1-beta	EEF1B	11	51.1	24.804	259680000	683800000	548780000	869480000	580950000	442040000	497420000	6.30823e+08	0.788525	0.247026
Q5E984	Translationally-controlled tumor protein	TPT1	3	22.7	19.581	113220000	182300000	136520000	380460000	247770000	330000000	1.44013e+08	319410000	0.450873	0.00795513
Q5E987	Proteasome subunit alpha type-5	PSMA5	11	57.3	26.411	101710000	421300000	277510000	500360000	551320000	109460000	266840000	3.87047e+08	0.689426	0.256197
Q5E988	0S ribosomal proteiS5	RPS5	10	63.7	22.876	327530000	530220000	447260000	923960000	396560000	669950000	4.35003e+08	663490000	0.655629	0.117105
Q5E992	ptidyl-prolyl cis-trans isomerase-like 1	PPIL1	3	26.5	18.237	15891000	70787000	65304000	99164000	60981000	68537000	5.06607e+07	7.62273e+07	0.6646	0.145174
Q5E993	ER membrane proteicomplex subunit 2	EMC2	11	54.9	34.804	51289000	102790000	55549000	306280000	47844000	54124000	69876000	1.36083e+08	0.513482	0.243829
Q5E995	0S ribosomal proteiS6	RPS6	10	39	28.666	149100000	103170000	119180000	307000000	249930000	505830000	1.23817e+08	3.54253e+08	0.349514	0.0214628
Q5E996	Nucleolar protei16	NOP16	1	8.4	21.139					11857000		#DIV/0!	11857000	#DIV/0!	#DIV/0!
Q5E997	F-actin-capping proteisubunit alpha-2	CAPZA2	6	33.2	32.979	82393000	83278000	104080000	155100000	110890000	96880000	89917000	1.20957e+08	0.743382	0.0881255
Q5E998	CathepsiL2	CTSV	4	19.8	37.393	30697000	34045000	39341000	32617000	96923000	28255000	3.46943e+07	5.25983e+07	0.659609	0.233895
Q5E9A1	Nascent polypeptide-associated complex subunit alpha	NACA	6	34.9	23.37	89362000	188130000	118250000	270780000	194950000	149360000	131914000	205030000	0.643389	0.0934769
Q5E9A3	Poly(rC)-binding protei1	PCBP1	13	68	37.497	620770000	885240000	778400000	1810900000	1596600000	1470100000	761470000	1.62587e+09	0.468347	0.00117047
Q5E9A4	mRNA export factor	RAE1	6	24.2	40.967	40124000	56947000	82860000	90988000	58713000	31446000	59977000	6.03823e+07	0.993287	0.49284
Q5E9A6	Vacuolar protein-sorting-associated protei25	VPS25	1	8.5	20.746							#DIV/0!	#DIV/0!	#DIV/0!	#DIV/0!
Q5E9B1	L-lactate dehydrogenase B chain	LDHB	19	57.2	36.723	560960000	1335100000	849000000	1994600000	1058300000	1188600000	915020000	1.41383e+09	0.647191	0.124352
Q5E9B5	Actin, gamma-enteric smooth muscle	ACTG2	33	84.3	41.876	11732000						11732000	#DIV/0!	#DIV/0!	#DIV/0!
Q5E9B7	Chloride intracellular channel protei1	CLIC1	15	78	26.992	83234000	118400000	72533000	391790000	367780000	416690000	91389000	3.92087e+08	0.233084	5.46035e-05
Q5E9C0	Ras suppressor protei1	RSU1	7	40.4	31.537	58515000	11417000	38842000	11864000	8095000	62527000	36258000	2.74953e+07	1.3187	0.356825
Q5E9C2	Dolichyl-diphosphooligosaccharide--proteiglycosyltransferase subunit DAD1	DAD1	2	19.5	12.495	113570000	237780000	191020000	268660000	67179000	43365000	180790000	1.26401e+08	1.43029	0.267232
Q5E9D1	Small ubiquitin-related modifier 1	SUMO1	1	11.9	11.557				23230000	20297000		#DIV/0!	21763500	#DIV/0!	#DIV/0!
Q5E9D3	MICOS complex subunit MIC19	CHCHD3	8	38.8	26.1	167620000	252990000	262790000	731300000	308410000	148620000	227800000	396110000	0.575093	0.197065
Q5E9D5	Destrin	DSTN	9	55.8	18.506	134800000	48781000	59254000	59566000	51926000	219210000	80945000	110234000	0.734302	0.327826
Q5E9E6	60S ribosomal proteiL10a	RPL10A	7	31.3	24.831	307320000	365820000	319850000	520930000	421270000	349370000	3.30997e+08	4.30523e+08	0.768824	0.0663247
Q5E9E7	Glycosyltransferase 8 domain-containing protei1	GLT8D1	2	10.2	41.958	14101000	16538000	22851000		12926000		17830000	12926000	1.37939	#DIV/0!
Q5E9F2	Heme oxygenase 1	HMOX1	19	70.2	32.939	399240000	26131000	135170000	138370000	972880000	114420000	186847000	4.08557e+08	0.457334	0.252585
Q5E9F5	Transgelin-2	TAGLN2	18	92.5	22.426	259600000	12852000	71530000	28405000	67583000	1669000000	1.14661e+08	5.88329e+08	0.194892	0.217127
Q5E9F7	Cofilin-1	CFL1	16	87.3	18.518	1221100000	1037700000	1024500000	2193100000	1885500000	2838100000	1.09443e+09	2.30557e+09	0.474692	0.00679982
Q5E9F8	istone H3.3	H3F3A	17	65.4	15.328	470530000	374260000	782600000	477960000	189980000	509400000	5.42463e+08	3.92447e+08	1.38226	0.200428
Q5E9F9	26S proteasome regulatory subunit 7	PSMC2	22	62.1	48.633	66104000	299520000	203270000	332030000	313290000	173960000	1.89631e+08	2.73093e+08	0.694383	0.188586
Q5E9G3	Proteasome activator complex subunit 2	PSME2	10	64	27.379	78477000	140420000	129400000	275590000	174590000	116700000	116099000	188960000	0.61441	0.110124
Q5E9H5	Mitochondrial chaperone BCS1	BCS1L	1	4.5	47.504	3210000			15075000	3156400		3210000	9115700	0.35214	#DIV/0!
Q5E9H9	Mycophenolic acid acyl-glucuronide esterase, mitochondrial	ABHD10	4	20.6	33.982	14276000	33843000	6895400		9026700		1.83381e+07	9026700	2.03154	#DIV/0!
Q5E9J1	Heterogeneous nuclear ribonucleoproteiF	HNRNPF	10	42.8	45.688	486010000	449020000	350850000	1332500000	731280000	588250000	4.28627e+08	884010000	0.484866	0.0603161
Q5E9K0	Proteasome subunit beta type-2	PSMB2	8	51.2	22.896	15012000	242690000	100560000	176520000	114030000	22949000	1.19421e+08	1.045e+08	1.14279	0.430543
Q5E9M1	PRA1 family protei3	ARL6IP5	6	25	21.666	234630000	412220000	247240000	881050000	175850000	228250000	298030000	4.28383e+08	0.695709	0.303547
Q5E9M8	Sideroflexin-1	SFXN1	8	33.9	35.689	121490000	120740000	74377000	192320000	125340000	70465000	1.05536e+08	129375000	0.815735	0.284776
Q5E9Q1	ProteiO-glucosyltransferase 1	POGLUT1	7	20.7	46.009	6915500	26438000	27129000	27256000	33059000		2.01608e+07	30157500	0.668518	0.169781
Q5E9Q4	Adaptiear-binding coat-associated protei2	NECAP2	1	7.5	28.551	6400400					10595000	6400400	10595000	0.604096	#DIV/0!
Q5E9R3	EH domain-containing protei1	EHD1	8	27.2	60.681	20739000				19566000	82010000	20739000	50788000	0.408344	#DIV/0!
Q5E9T8	Mevalonate kinase	MVK	2	8.8	42.07	2623000	6883000	4410200	8114400	10409000		4.63873e+06	9261700	0.500851	0.0417842
Q5E9T9	tRNA-splicing ligase RtcB homolog	RTCB	22	49.1	55.199	150810000	468000000	307920000	668130000	555320000	425340000	308910000	5.49597e+08	0.562067	0.0526148
Q5E9W3	Dihydroorotate dehydrogenase (quinone), mitochondrial	DHODH	8	29.1	42.776		208200000	21309000	42462000	37525000		114754500	39993500	2.86933	0.253871
Q5E9X4	Leucine-rich repeat-containing protei59	LRRC59	11	41.2	34.879	394750000	381010000	447880000	968700000	499610000	563050000	407880000	677120000	0.602375	0.0718569
Q5E9Z2	Hyaluronan-binding protei2	HABP2	13	32.8	62.44		241650000	105800000	163200000	13912000	13995000	173725000	6.37023e+07	2.72714	0.135585
Q5EA01	Beta-1,4-glucuronyltransferase 1	B4GAT1	3	14.9	47.231		7727600	7304200	53707000	5649100		7515900	29678050	0.253248	0.226874
Q5EA40	Branched-chain-amino-acid aminotransferase, mitochondrial	BCAT2	16	55	44.648	373870000	1107100000	738690000	1049700000	188920000	22142000	7.39887e+08	420254000	1.76057	0.225086
Q5EA43	Sideroflexin-2	SFXN2	3	14.9	36.301		9168400	11167000		4912400		10167700	4912400	2.0698	#DIV/0!
Q5EA50	Rab9 effector proteiwith kelch motifs	RABEPK	1	5.6	40.362				27771000			#DIV/0!	27771000	#DIV/0!	#DIV/0!
Q5EA53	General transcriptiofactor IIF subunit 1	GTF2F1	2	10.3	58.262					11703000		#DIV/0!	11703000	#DIV/0!	#DIV/0!
Q5EA61	Creatine kinase B-type	CKB	3	12.1	42.719	3250200					24205000	3250200	24205000	0.134278	#DIV/0!
Q5EA65	DP-N-acetylglucosamine--dolichyl-phosphate N-acetylglucosaminephosphotransferase	DPAGT1	1	2.7	46.044		6467100					6467100	#DIV/0!	#DIV/0!	#DIV/0!
Q5EA68	Proteitransport proteiSec61 subunit alpha isoform 1	SEC61A1	7	18.3	52.224	73218000	308260000	191810000	354360000	77799000	23326000	191096000	1.51828e+08	1.25863	0.382671
Q5EA76	Integrator complex subunit 14	INTS14	1	2.3	57.405				6163600			#DIV/0!	6163600	#DIV/0!	#DIV/0!
Q5EA79	Aldose 1-epimerase	GALM	2	9.4	37.614						26363000	#DIV/0!	26363000	#DIV/0!	#DIV/0!
Q5EA98	Microfibrillar-associated protei1	MFAP1	3	8.7	51.977			4714300	23593000	8760400		4714300	16176700	0.291425	#DIV/0!
Q5EAB2	Cyclin-dependent kinase 9	CDK9	2	5.1	42.747				11377000			#DIV/0!	11377000	#DIV/0!	#DIV/0!
Q5EAB4	Chitinase domain-containing protei1	CHID1	14	48.1	44.562	156040000	398780000	277730000	570750000	294790000	148330000	2.77517e+08	3.37957e+08	0.821161	0.346428
Q5EAC6	Hsp90 co-chaperone Cdc37	CDC37	10	37.4	44.58	51880000	43795000	102550000	200140000	197490000	101820000	66075000	1.66483e+08	0.396887	0.0270747
Q5EAC7	Anamorsin	CIAPIN1	7	45.8	33.204	6897500	11048000		108100000	22358000	28274000	8972750	5.29107e+07	0.169583	0.153202
Q5EAD2	D-3-phosphoglycerate dehydrogenase	PHGDH	17	46	56.451	74780000		18318000	90982000	480500000	62445000	46549000	211309000	0.220289	0.208373
Q5EAD4	Short/branched chaispecific acyl-CoA dehydrogenase, mitochondrial	ACADSB	19	61.8	47.123	415040000	701780000	657160000	684620000	616770000	163210000	5.91327e+08	488200000	1.21124	0.304724
Q5EAE0	Endoplasmic reticulum-Golgi intermediate compartment protei3	ERGIC3	6	25.6	43.374	26717000	81482000	66384000	83143000	16927000		5.81943e+07	50035000	1.16307	0.408875
Q5EAE6	Death-associated protei1	DAP	1	27.5	11.188				8524700			#DIV/0!	8524700	#DIV/0!	#DIV/0!
Q5KR47	Tropomyosialpha-3 chain	TPM3	33	75.4	32.818	1699800000	1778300000	1051400000	2607400000	4154400000	3525800000	1.50983e+09	3429200000	0.440287	0.00953337
Q5KR49	Tropomyosialpha-1 chain	TPM1	30	72.2	32.694	1154300000	798970000	504210000	166300000	2266000000	1402100000	819160000	1.27813e+09	0.640903	0.255724
Q5W9D7	roteiquaking	QKI	3	11.4	37.67	40530000			23713000	73690000	49115000	40530000	4.88393e+07	0.829864	#DIV/0!
Q645M6	FAS-associated death domaiprotein	FADD	2	25.8	23.002					4825400		#DIV/0!	4825400	#DIV/0!	#DIV/0!
Q66LN0	ProstaglandiE synthase 2	PTGES2	14	53.8	41.738	127130000	89248000	72667000	116270000	316160000	126090000	9.63483e+07	1.86173e+08	0.51752	0.125617
Q6B411	Lysozyme C, milk isozyme	2 SV	3	25	16.782	8338400	21707000	12650000			37311000	14231800	37311000	0.381437	#DIV/0!
Q6B4J2	VitamiK epoxide reductase complex subunit 1	VKORC1	2	14.7	17.967	97173000	274280000	124970000	186880000	134770000	94823000	1.65474e+08	1.38824e+08	1.19197	0.342634
Q6B856	Tubulibeta-2B chain	TUBB2B	35	81.1	49.953	236880000	137010000	259150000	203210000	202470000	1243800000	2.11013e+08	5.49827e+08	0.383782	0.193316
Q6B857	Cilia- and flagella-associated protei20	CFAP20	1	8.8	22.748							#DIV/0!	#DIV/0!	#DIV/0!	#DIV/0!
Q6EWQ7	Eukaryotic translatioinitiatiofactor 5A-1	EIF5A	14	83.1	16.832	193310000	457180000	465050000	931930000	858520000	670740000	3.71847e+08	8.20397e+08	0.453252	0.00965177
Q6PZ03	Cysteine protease ATG4B	ATG4B	2	6.6	43.539				5545900	6595600		#DIV/0!	6070750	#DIV/0!	#DIV/0!
Q6QRN6	NAD(P)H-hydrate epimerase	NAXE	5	22.9	31.363	48155000	197240000	190520000	50410000	39103000	70971000	145305000	5.34947e+07	2.71625	0.0686174
Q6T8E9	Cyclin-T1	CCNT1	1	2.2	81.306				12434000			#DIV/0!	12434000	#DIV/0!	#DIV/0!
Q6VFT7	Forkhead box proteiL2	FOXL2	6	27.3	38.887	10590000	31852000	33067000	149580000	99655000		2.51697e+07	124617500	0.201975	0.00876002
Q6Y1E2	Proteolipid protei2	PLP2	1	8.6	16.645	38757000	47557000	37178000	83438000	49775000	73210000	41164000	6.88077e+07	0.598247	0.0288119
Q76I81	40S ribosomal proteiS12	RPS12	13	81.8	14.515	509740000	945040000	707770000	1271400000	1536600000	1001900000	720850000	1.26997e+09	0.567613	0.0254939
Q76I82	40S ribosomal proteiS15a	RPS15A	11	69.2	14.839	385270000	547990000	464490000	707680000	662490000	705680000	4.65917e+08	691950000	0.673339	0.00505072
Q76LV1	Heat shock proteiHSP 90-beta	HSP90AB1	52	61.7	83.252	834930000	1775300000	1254800000	5553000000	3963500000	2741600000	1.28834e+09	4.08603e+09	0.315304	0.0155373
Q76LV2	Heat shock proteiHSP 90-alpha	HSP90AA1	53	62.2	84.73	1707100000	2898100000	2477900000	5192400000	4300500000	4620000000	2.36103e+09	4704300000	0.501888	0.00288386
Q7PCJ8	Diamine acetyltransferase 2	SAT2	2	15.3	19.187					14843000		#DIV/0!	14843000	#DIV/0!	#DIV/0!
Q7SIB2	Collagealpha-1(IV) chai(Fragment)	COL4A1	8	58.5	25.374	1367700000	67480000	719070000	339560000	97928000	690800000	7.18083e+08	376096000	1.90931	0.227053
Q7SIH1	Alpha-2-macroglobulin	A2M	46	45.3	167.57	512860000	920500000	763720000	157620000	22176000	1002500000	732360000	3.94099e+08	1.85832	0.180912
Q7YQI4	Transmembrane protei176A	TMEM176A	1	7.5	26.5						17016000	#DIV/0!	17016000	#DIV/0!	#DIV/0!
Q7YRA3	Exosome complex component RRP41	EXOSC4	2	11	26.343	63495000	46191000	99175000	154680000	11998000	72845000	6.96203e+07	79841000	0.871987	0.414205
Q862I1	60S ribosomal proteiL24	RPL24	5	23.6	17.779	92003000	49625000	64511000	197360000	95010000	161220000	68713000	1.51197e+08	0.454461	0.0318921
Q863B3	Staphylococcal nuclease domain-containing protei1	SND1	42	58.5	101.99	244960000	797950000	586570000	918530000	872030000	799100000	543160000	863220000	0.629225	0.0620463
Q865S1	AP-3 complex subunit delta-1	AP3D1	4	5.6	136.39				7814700	37198000	8509100	#DIV/0!	17840600	#DIV/0!	#DIV/0!
Q865V6	Macrophage-capping protein	CAPG	7	27.8	38.876	11706000					118970000	11706000	118970000	0.0983946	#DIV/0!
Q8HXG5	NADH dehydrogenase [ubiquinone] 1 beta subcomplex subunit 11, mitochondrial	NDUFB11	7	29.9	17.573	55439000	94351000	34111000	255870000	132540000	33247000	6.13003e+07	1.40552e+08	0.436139	0.150437
Q8HXG6	NADH dehydrogenase [ubiquinone] 1 alpha subcomplex subunit 11	NDUFA11	5	53.2	14.758	37504000	72289000	84830000	194500000	27427000	25300000	6.48743e+07	82409000	0.787224	0.388383
Q8HXM1	Cleavage stimulatiofactor subunit 2	CSTF2	7	23.4	60.437			10814000	63201000	36748000	16584000	10814000	3.88443e+07	0.278393	#DIV/0!
Q8HYI9	Prefoldisubunit 5	PFDN5	4	39.6	17.385	6842000	12997000	16780000	85410000	25854000	17766000	1.22063e+07	43010000	0.283802	0.112819
Q8HZJ5	Ras-related proteiRab-27B	RAB27B	4	22	24.612	15380000	18658000		13804000	22578000	7853900	17019000	14745300	1.1542	0.357269
Q8MJ50	teoclast-stimulating factor 1	OSTF1	3	26.2	23.842	4763600						4763600	#DIV/0!	#DIV/0!	#DIV/0!
Q8MJG1	PC4 and SFRS1-interacting protein	PSIP1	17	29.8	60.099	300640000	471010000	499750000	996860000	510080000	59690000	423800000	522210000	0.811551	0.370452
Q8MJN0	FUN14 domain-containing protei2	FUNDC2	2	18.9	20.577			9849600	18841000			9849600	18841000	0.522775	#DIV/0!
Q8SPJ1	Junctioplakoglobin	JUP	14	31.5	81.82	78134000	70527000	158950000	155610000	73711000	65525000	102537000	98282000	1.04329	0.460541
Q8SQ21	Histidine triad nucleotide-binding protei2, mitochondrial	HINT2	6	52.1	17.147	173840000	425000000	349500000	504500000	242870000	59225000	3.16113e+08	268865000	1.17573	0.383579
Q8SQG8	Hyaluronidase-2	HYAL2	1	4.4	53.88	5887100						5887100	#DIV/0!	#DIV/0!	#DIV/0!
Q8SQH5	ADP/ATP translocase 2	SLC25A5	27	62.8	32.955	2712500000	3761100000	2834400000	5333100000	2669600000	1735200000	3.10267e+09	3.24597e+09	0.955853	0.452502
Q8WMY2	Farnesyl pyrophosphate synthase	FDPS	9	38.8	40.51	19658000	323490000	211010000	684280000	104940000	21466000	1.84719e+08	2.70229e+08	0.683567	0.362485
Q8WN55	Polypyrimidine tract-binding protei1	PTBP1	21	64.4	57.105	1040800000	1979500000	1654000000	3404100000	2136000000	1551100000	1558100000	2.36373e+09	0.659169	0.129278
Q92176	Coronin-1A	CORO1A	6	21.7	50.979	28753000			4430300		79976000	28753000	42203150	0.6813	#DIV/0!
Q95107	Neural Wiskott-Aldrich syndrome protein	WASL	3	14.9	54.671			2228600		3964600	17357000	2228600	10660800	0.209046	#DIV/0!
Q95108	Thioredoxin, mitochondrial	TXN2	2	22.3	18.416	23419000	39215000	16666000	40447000	18264000	20196000	2.64333e+07	2.63023e+07	1.00498	0.494959
Q95114	Lactadherin	MFGE8	22	59.3	47.41	602030000	856390000	793580000	2887600000	1149900000	2905800000	7.50667e+08	2.31443e+09	0.324341	0.028117
Q95121	Pigment epithelium-derived factor	SERPINF1	14	45.9	46.228	79738000	427630000	276840000	40718000	10024000	259890000	2.61403e+08	103544000	2.52456	0.142186
Q95123	Succinate dehydrogenase [ubiquinone] cytochrome b small subunit, mitochondrial	SDHD	2	5.1	17.124	9240000	18707000		23406000	6634800		13973500	15020400	0.930301	0.461675
Q95140	60S acidic ribosomal proteiP0	RPLP0	15	49.7	34.37	597680000	1118000000	858100000	1497600000	784750000	889310000	8.57927e+08	1057220000	0.811493	0.249388
Q95323	Carbonic anhydrase 4	CA4	1	5.1	35.151	13154000		11789000				12471500	#DIV/0!	#DIV/0!	#DIV/0!
Q95JH2	1-acyl-sn-glycerol-3-phosphate acyltransferase alpha	AGPAT1	3	20.6	32.005	8162600	5393400	19323000	79191000	7651300	4082600	1.09597e+07	30308300	0.361606	0.239688
Q95KV7	NADH dehydrogenase [ubiquinone] 1 alpha subcomplex subunit 13	NDUFA13	7	52.8	16.673		67726000	52422000	222730000	106410000	51064000	60074000	1.26735e+08	0.474014	0.192047
Q95M18	Endoplasmin	HSP90B1	65	64.7	92.426	6137200000	15427000000	10526000000	32995000000	15068000000	8418300000	1.06967e+10	18827100000	0.568156	0.178448
Q9BDK2	Allograft inflammatory factor 1	AIF1	3	38.1	16.854	31639000					6063800	31639000	6063800	5.21769	#DIV/0!
Q9BE40	Myosin-1	MYH1	2	1.6	222.99					17657000		#DIV/0!	17657000	#DIV/0!	#DIV/0!
Q9BGI1	roxiredoxin-5, mitochondrial	PRDX5	11	54.8	23.253	243960000	537360000	516860000	635650000	377870000	140960000	4.32727e+08	3.84827e+08	1.12447	0.396822
Q9BGI2	roxiredoxin-4	PRDX4	17	65.3	30.741	828370000	1800800000	1471300000	2570500000	1937900000	790600000	1.36682e+09	1.76633e+09	0.77382	0.269051
Q9BGI3	roxiredoxin-2	PRDX2	14	74.4	21.946	775310000	1964300000	1017900000	3325600000	945780000	1254500000	1.2525e+09	1841960000	0.679984	0.25853
Q9BH11	onallucida sperm-binding protei4	ZP4	3	7.5	59.2	48652000				18536000	19676000	48652000	19106000	2.54643	#DIV/0!
Q9GJW7	Gamma-aminobutyric acid receptor-associated protein	GABARAP	2	23.9	13.918	10265000	14249000		14035000		7564100	12257000	10799550	1.13495	0.36911
Q9GKN8	Prolargin	PRELP	15	47.8	43.682	23099000	13652000	22269000			10484000	1.96733e+07	10484000	1.87651	#DIV/0!
Q9GLM4	Tensin-1	TNS1	4	2.6	183.51	39343000						39343000	#DIV/0!	#DIV/0!	#DIV/0!
Q9GLX9	Spondin-1	SPON1	20	39.5	90.976	415100000	284680000	392680000	158800000	126550000	498360000	3.64153e+08	2.61237e+08	1.39396	0.229213
Q9GMB8	Serine--tRNA ligase, cytoplasmic	SARS	9	25.5	58.604		10483000	20397000	25314000	14130000	55429000	15440000	3.16243e+07	0.488232	0.197533
Q9MYM4	Lysosomal alpha-glucosidase	GAA	17	28.9	104.76	212190000	143550000	97890000	133460000	26142000	260810000	151210000	1.40137e+08	1.07901	0.445264
Q9MZ08	Basal cell adhesiomolecule	BCAM	6	22.8	68.002	41551000	32736000				52179000	37143500	52179000	0.711848	#DIV/0!
Q9MZ13	Voltage-dependent anion-selective channel protei3	VDAC3	16	62.2	30.738	807450000	1222800000	1125400000	1288300000	541520000	407840000	1.05188e+09	7.45887e+08	1.41025	0.183616
Q9N0T5	Eukaryotic translatioinitiatiofactor 4E	EIF4E	4	19.8	25.079	28661000	161260000	35851000	95058000	96898000	50965000	7.52573e+07	8.09737e+07	0.929405	0.453138
Q9N0V4	Glutathione S-transferase Mu 1	GSTM1	12	57.3	25.635	346940000	342390000	298460000	199090000	346930000	540500000	3.29263e+08	3.62173e+08	0.909132	0.379355
Q9N179	otei4.1	EPB41	3	6.8	69.257	18764000		6517800				12640900	#DIV/0!	#DIV/0!	#DIV/0!
Q9N2I2	Plasma serine protease inhibitor	SERPINA5	8	28.5	45.296	7614900	176310000	114550000	71187000	25251000	100160000	9.94916e+07	6.55327e+07	1.5182	0.281389
Q9N2J2	Phospholipid hydroperoxide glutathioneroxidase, mitochondrial	GPX4	2	8.6	22.24		16996000	16898000	40204000	18152000	18017000	16947000	2.54577e+07	0.665693	0.218579
Q9TR36	Phosphatidylinositol transfer proteibeta isoform	PITPNB	4	21.4	31.539	8990200	13898000	18429000	49080000		59794000	13772400	54437000	0.252997	0.00232732
Q9TS87	Transgelin	TAGLN	16	69.2	22.599	1496300000	444610000	1048400000	200570000	318770000	2497300000	9.96437e+08	1.00555e+09	0.99094	0.495764
Q9TTE1	SerpiA3-1	SERPINA3-1	25	68.1	46.236	755020000	4400000000	2220000000	2541600000	254990000	2538300000	2458340000	1.7783e+09	1.38241	0.31483
Q9TTJ5	egucalcin	RGN	8	44.8	33.307	9506600	169360000	66147000	170990000			81671200	170990000	0.477637	#DIV/0!
Q9TU03	Rho GDP-dissociatioinhibitor 2	ARHGDIB	1	12.5	22.793	28809000					22313000	28809000	22313000	1.29113	#DIV/0!
Q9TU47	ukaryotic translatioinitiatiofactor 6	EIF6	7	54.7	26.513	40167000	51350000	72048000	119530000	177550000	127150000	5.45217e+07	141410000	0.385557	0.00659528
Q9TUM6	rilipin-2	PLIN2	20	59.8	49.368	195990000	158700000	193740000	434300000		628170000	182810000	531235000	0.344123	0.0090373
Q9XSA7	Chloride intracellular channel protei4	CLIC4	9	61.7	28.727	31290000	21358000	13845000	51944000	106290000	252700000	2.21643e+07	136978000	0.161809	0.0644926
Q9XSC6	Creatine kinase M-type	CKM	3	7.3	42.988					77769000		#DIV/0!	77769000	#DIV/0!	#DIV/0!
Q9XSI3	60S ribosomal proteiL10	RPL10	11	57.5	24.603	149900000	270760000	302110000	425340000	373000000	457530000	2.40923e+08	4.18623e+08	0.575513	0.0138606
Q9XSK7	Hepatoma-derived growth factor	HDGF	14	69.5	26.604	246330000	469350000	503500000	570080000	399940000	257650000	4.06393e+08	4.09223e+08	0.993084	0.491235
Q9XT96	Presenilin-2	PSEN2	1	3.3	50.271	1614800	1877800					1746300	#DIV/0!	#DIV/0!	#DIV/0!
A0A0A0MP89	BOVISerpiA3-8	SERPINA3-8	9	20.6	46.947		9644800				39045000	9644800	39045000	0.247018	#DIV/0!
A0A0A0MP91	BOVIComplement C2	C2	8	11.7	82.906		44589000				17621000	44589000	17621000	2.53045	#DIV/0!
A0A0A0MP92	BOVISerpiA3-7	SERPINA3-7	15	37.9	47.015	80746000	367840000	272450000	337520000		260630000	2.40345e+08	299075000	0.803629	0.319135
A0A0A0MPA0	BOVIUncharacterized protein	LOC784932	14	22.8	46.882						207480000	#DIV/0!	207480000	#DIV/0!	#DIV/0!
A0A0B4J192	BOVIUncharacterized protein	FCGRT	4	24.8	35.044	52320000					11066000	52320000	11066000	4.728	#DIV/0!
A0A0N4STN0	BOVIATP synthase subunit g, mitochondrial	ATP5L	7	55.3	11.416	290780000	526910000	434940000	942110000	448040000	310390000	4.17543e+08	5.66847e+08	0.736607	0.252143
A0A140T831	BOVICystatin-B	CSTB	5	67.3	11.17	251450000	134170000	113790000	97585000	184870000	461210000	166470000	2.47888e+08	0.671552	0.263563
A0A140T832	BOVI40S ribosomal proteiS17	RPS17	8	60	15.524	212200000	256890000	228730000	754660000	443470000	380430000	2.32607e+08	5.26187e+08	0.442061	0.0326109
A0A140T833	BOVISelenoproteiS	SELENOS	3	26.6	21.178		8330700					8330700	#DIV/0!	#DIV/0!	#DIV/0!
A0A140T837	BOVIAmine oxidase	MAOB	10	36.7	58.436	218670000		57772000	9101800	11776000	17430000	138221000	1.27693e+07	10.8245	0.0639353
A0A140T842	BOVILoprotease homolog, mitochondrial	LONP1	37	44.4	106.69	672200000	1662100000	1200100000	2322000000	741730000	355080000	1.17813e+09	1.1396e+09	1.03381	0.478325
A0A140T843	BOVIBeta-2-glycoprotei1	APOH	15	53.9	38.245	1253000000	7390700000	5281100000	3544500000	1604500000	917540000	4641600000	2022180000	2.29534	0.126662
A0A140T846	BOVIDNA-(apurinic or apyrimidinic site) lyase	APEX1	17	76.4	35.583	395310000	946260000	699990000	761310000	924420000	463790000	680520000	7.16507e+08	0.949775	0.435748
A0A140T850	BOVIGlutathione synthetase	GSS	6	17.5	52.093		11739000	19782000	3410200	32003000	1945900	15760500	1.2453e+07	1.2656	0.407683
A0A140T854	BOVIGlutathione S-transferase	GSTA3	28	86	25.424	7567700000	65608000000	39696000000	88159000000	15500000000	6451900000	37623900000	3.67036e+10	1.02507	0.488809
A0A140T856	BOVICoatomer subunit alpha	COPA	52	57.8	138.34	417790000	1307400000	1155300000	1564500000	986180000	797170000	9.60163e+08	1115950000	0.8604	0.343278
A0A140T857	BOVICytochrome c oxidase subunit 7A2, mitochondrial	COX7A2	1	12	9.3228	60927000	76029000	72158000	261450000	73337000	36998000	6.97047e+07	1.23928e+08	0.562459	0.240032
A0A140T861	BOVIRNA-binding proteiFUS	FUS	12	25.8	52.239	301510000	495850000	353860000	1077500000	1015600000	443570000	383740000	8.45557e+08	0.453831	0.0463562
A0A140T862	BOVIEukaryotic translatioinitiatiofactor 2 subunit 2	EIF2S2	6	23.4	38.258	6156400	76314000	28434000	50655000	15983000		3.69681e+07	33319000	1.10952	0.454962
A0A140T871	BOVIGlutamate dehydrogenase 1, mitochondrial	GLUD1	22	51.2	61.631	438350000	318520000	448170000	514440000	586540000	343620000	401680000	4.81533e+08	0.834169	0.195805
A0A140T872	BOVIDihydrofolate reductase	DHFR	3	20.9	21.603				18415000	38732000		#DIV/0!	28573500	#DIV/0!	#DIV/0!
A0A140T876	BOVIProteiRER1	RER1	4	29.6	22.893		177950000	60252000				119101000	#DIV/0!	#DIV/0!	#DIV/0!
A0A140T881	BOVIApolipoproteiE	APOE	4	17.7	36.039	30176000	39447000		22554000			34811500	22554000	1.54347	#DIV/0!
A0A140T886	BOVICoatomer subunit gamma	COPG1	33	57.1	97.399	187920000	705890000	564510000	793710000	530200000	411190000	4.86107e+08	5.78367e+08	0.840482	0.32756
A0A140T887	BOVIUridine 5-monophosphate synthase	UMPS	3	10.6	52.282	6196100			16468000	18359000		6196100	17413500	0.355822	#DIV/0!
A0A140T894	BOVI14-3-3 proteibeta/alpha	YWHAB	15	56.5	28.082	317320000	181430000	321700000	632280000	488540000	830990000	2.73483e+08	6.50603e+08	0.420353	0.0130753
A0A140T897	BOVISerum albumin	ALB	97	89.6	69.323	55645000000	512420000000	333430000000	236750000000	58233000000	204160000000	3.00498e+11	166381000000	1.80609	0.201855
A0A140T898	BOVIRas-related proteiRab-13	RAB13	4	23.6	22.942			11990000	26896000	20351000	11399000	11990000	1.95487e+07	0.613341	#DIV/0!
A0A140T8A1	BOVIHeat shock proteibeta-6	HSPB6	2	14	17.479	11865000				3134600	16241000	11865000	9687800	1.22474	#DIV/0!
A0A140T8A4	BOVIThimet oligopeptidase	THOP1	4	8.7	78.191					14176000	17717000	#DIV/0!	15946500	#DIV/0!	#DIV/0!
A0A140T8A5	BOVIIsocitrate dehydrogenase [NADP]	IDH1	27	68.8	46.759	621840000	1612000000	1225900000	1663000000	688650000	885740000	1.15325e+09	1079130000	1.06868	0.433327
A0A140T8B0	BOVINuclear transcriptiofactor Y subunit gamma	NFYC	3	11.1	37.005	4679400	13925000	1314600	3780900			6.63967e+06	3780900	1.75611	#DIV/0!
A0A140T8B1	BOVISepiapterireductase	SPR	7	40.8	28.938	18329000	96472000	45763000	67354000	103600000	26101000	5.35213e+07	65685000	0.814818	0.361662
A0A140T8C6	BOVIProsaposin	PSAP	17	41.1	58.434	8133300					13232000	8133300	13232000	0.614669	#DIV/0!
A0A140T8D4	BOVILegumain	LGMN	6	14.8	49.235	102770000		23288000			119530000	63029000	119530000	0.527307	#DIV/0!
A0JBZ9	Bucentaur-2	p97bcnt2	18	38.3	70.833	45979000	29221000	39074000	46720000	92325000	26722000	3.80913e+07	5.52557e+07	0.689365	0.219711
A0JN36	RecQ protein-like (DNA helicase Q1-like)	RECQL	9	19.7	73.813	4419100	6414200	16190000	107690000	76025000		9.00777e+06	91857500	0.0980624	0.00365992
A0JN38	Sec1 family domaicontaining 2	SCFD2	9	19	75.07	10101000	53439000	21504000	42203000	28286000	6812500	28348000	2.57672e+07	1.10016	0.441846
A0JN43	Family with sequence similarity 62 (C2 domaicontaining), member A	FAM62A	23	32.7	123.03	195000000	125520000	167530000	222310000	102410000	317590000	1.62683e+08	2.14103e+08	0.759836	0.237999
A0JN47	Plexidomaicontaining 2	PLXDC2	5	13.4	59.467	38707000		21764000			69104000	30235500	69104000	0.437536	#DIV/0!
A0JN63	Cleavage stimulatiofactor, 3 pre-RNA, subunit 1, 50kDa	CSTF1	3	10.7	48.353				10927000	35042000		#DIV/0!	22984500	#DIV/0!	#DIV/0!
A0JN77	Dihydroxyacetone kinase 2 homolog (S. cerevisiae)	DAK	4	10.7	59.16	4159100			4718200	43373000		4159100	24045600	0.172967	#DIV/0!
A0JN82	Sorbiand SH3 domaicontaining 2	SORBS2	1	8.6	24.676		39760000	36307000	58844000	32116000		38033500	45480000	0.836269	0.318022
A0JN83	Solute carrier family 25, member 44	SLC25A44	2	8.6	35.358	1101600000						1101600000	#DIV/0!	#DIV/0!	#DIV/0!
A0JNC9	Sp1 transcriptiofactor	SP1	1	1.9	80.901				9811500			#DIV/0!	9811500	#DIV/0!	#DIV/0!
A0JNE9	CTP synthase	CTPS	4	9.8	66.753					13685000	30091000	#DIV/0!	21888000	#DIV/0!	#DIV/0!
A1A4I8	XPO7 protein	XPO7	2	2.2	123.89							#DIV/0!	#DIV/0!	#DIV/0!	#DIV/0!
A1A4J9	DnaJ (Hsp40) homolog, subfamily A, member 3	DNAJA3	6	19.9	49.253	21709000	15375000	4017000	20959000	20568000		1.37003e+07	20763500	0.659828	0.184072
A1A4K7	Chromosome 20 opereading frame 108 ortholog	C13H20ORF108	3	16.1	20.447	11483000	13200000	29316000	34131000			1.79997e+07	34131000	0.52737	#DIV/0!
A1A4L7	Glutathione S-transferase Mu 1	GSTM4	3	16.5	25.669	11110000	10230000	7703600	7426400	14460000	9200300	9681200	1.03622e+07	0.934277	0.392997
A1A4M8	Torsifamily 3, member A	TOR3A	1	5	45.717				5776700	2510400		#DIV/0!	4143550	#DIV/0!	#DIV/0!
A1L528	RAB1A, member RAS oncogene family	RAB1A	12	70.7	22.677	139280000	348060000	240910000	570950000	335740000	310790000	242750000	4.05827e+08	0.598162	0.0933717
A1L539	Glypica6	GPC6	2	21.4	17.55	21211000	49277000	15214000		10660000		2.85673e+07	10660000	2.67986	#DIV/0!
A1L567	Nroxisomal biogenesis factor 14	PEX14	2	12.5	32.546	4620400	14960000	10315000	50201000	26125000		9.96513e+06	38163000	0.26112	0.0315871
A1L5B7	SERPINE1 mRNA binding protei1	SERBP1	8	26.2	42.329	62732000	255660000	138590000	266270000	144480000	101110000	1.52327e+08	170620000	0.892787	0.4094
A2VDM7	Splicing factor 1	SF1	7	16.4	68.329	73975000	132820000	85172000	204190000	228080000	102180000	9.73223e+07	178150000	0.546294	0.0653623
A2VDN8	Coronin	CORO1C	10	30.6	53.125	65271000		35108000		18925000	164200000	50189500	91562500	0.548145	0.316574
A2VDQ6	Cadheri11, type 2, OB-cadheri(Osteoblast)	CDH11	2	5.4	88.007		37030000	17926000				27478000	#DIV/0!	#DIV/0!	#DIV/0!
A2VDW4	Transmembrane emp24 proteitransport domaicontaining 3	TMED3	4	40.8	24.8	1235000000	68749000	55780000	75207000	15466000	15674000	4.53176e+08	35449000	12.7839	0.173011
A2VDX0	TWF2 protein	TWF2	4	18.1	39.564	12881000					15283000	12881000	15283000	0.842832	#DIV/0!
A2VDZ0	Proteiphosphatase 2, regulatory subunit B, alpha isoform	PPP2R5A	3	9.6	56.525					58930000		#DIV/0!	58930000	#DIV/0!	#DIV/0!
A2VE06	40S ribosomal proteiS4	RPS4Y1	14	51.3	29.595					11109000		#DIV/0!	11109000	#DIV/0!	#DIV/0!
A2VE18	STX6 protein	STX6	4	27.1	29.073	17932000	67950000	59012000	64735000	36663000	7578200	48298000	36325400	1.32959	0.311944
A2VE41	EGF-containing fibulin-like extracellular matrix protei1	EFEMP1	10	31.7	54.835	236340000		35232000			8666200	135786000	8666200	15.6685	#DIV/0!
A3KLR9	Superoxide dismutase [Cu-Zn]	ECSOD	4	23.2	26.176	28105000	14255000	13485000			89874000	18615000	89874000	0.207123	#DIV/0!
A3KMV6	HNRNPR protein	HNRNPR	26	46.4	70.955	556180000	1481300000	499190000	1317400000	1003100000	489810000	8.45557e+08	936770000	0.90263	0.415269
A3KMW1	NUP43 protein	NUP43	3	10	42.09	22456000		12560000	40965000	34970000	13411000	17508000	29782000	0.587872	0.18049
A3KMW5	C1QTNF1 protein	C1QTNF1	3	10.8	31.56		44938000	31942000	24366000			38440000	24366000	1.57761	#DIV/0!
A3KMW6	CBX6 protein	CBX6	1	2.2	44.631					15301000		#DIV/0!	15301000	#DIV/0!	#DIV/0!
A3KMY8	Beta-glucuronidase	GUSB	15	37.3	74.469	205290000	182140000	146280000	108600000	66816000	396780000	1.77903e+08	190732000	0.93274	0.454385
A3KN04	Dolichyl-diphosphooligosaccharide--proteiglycosyltransferase subunit 1	RPN1	42	68.5	68.351	3102000000	5665200000	4008600000	7973800000	4221800000	2317500000	4258600000	4837700000	0.880294	0.383329
A3KN07	DDX41 protein	DDX41	3	6.4	69.813	13311000	43858000	24747000	19358000	12617000	26186000	2.73053e+07	19387000	1.40844	0.230786
A3KN48	EEFSEC protein	EEFSEC	3	9.2	63.632	22337000		6876700		41754000		14606850	41754000	0.349831	#DIV/0!
A3KN51	TSG101 protein	TSG101	3	10.5	44.055	9751100			12022000	7415800		9751100	9718900	1.00331	#DIV/0!
A4FUC2	HNRNPUL1 protein	HNRNPUL1	17	31.5	96.03	136910000	377310000	259440000	512120000	371680000	107340000	2.57887e+08	330380000	0.780576	0.312921
A4FUC6	SFRS9 protein	SFRS9	10	53.4	25.478	143130000	278020000	185620000	584820000	268550000	151120000	2.02257e+08	334830000	0.604058	0.191626
A4FUC8	CARS protein	CARS	2	3.1	94.132							#DIV/0!	#DIV/0!	#DIV/0!	#DIV/0!
A4FUD0	MTHFD1 protein	MTHFD1	21	36	101.18	14358000	56215000	46850000	200040000	360920000	118640000	39141000	2.26533e+08	0.172783	0.0302875
A4FUD2	HSD17B7 protein	HSD17B7	2	8.4	37.66		28084000		8322900			28084000	8322900	3.3743	#DIV/0!
A4FUE3	RBBP5 protein	RBBP5	2	7.8	59.152	12067000				2401900		12067000	2401900	5.02394	#DIV/0!
A4FUE5	RAB3GAP1 protein	RAB3GAP1	1	1.8	110.71					1455800		#DIV/0!	1455800	#DIV/0!	#DIV/0!
A4FUG0	SNARE-associated proteiSnapin	SNAPIN	2	27.9	14.85	8151100	7976700		17098000	5113300	10237000	8063900	10816100	0.745546	0.291323
A4FUG6	ALG2 protein	ALG2	4	14.2	46.831		39972000	11261000	33318000			25616500	33318000	0.768849	#DIV/0!
A4FUY3	LOC539976 protein	LOC539976	20	41.4	83.172	172100000	247950000	167630000	1034000000	627130000	271470000	1.95893e+08	644200000	0.304088	0.0566847
A4FUY6	TFCP2 protein	TFCP2	3	10.2	57.055					21349000		#DIV/0!	21349000	#DIV/0!	#DIV/0!
A4FUY8	IK protein	IK	3	8.5	65.322		4961600		15626000	24392000	8091000	4961600	1.60363e+07	0.309397	#DIV/0!
A4FUZ1	Lactoylglutathione lyase	GLO1	6	42.4	20.765	7735900	64254000	44130000	27584000	75631000	81448000	3.87066e+07	6.15543e+07	0.628821	0.195413
A4FUZ2	RAVER1 protein	RAVER1	4	9.6	75.4	5438200		6951100	37770000	31614000		6194650	34692000	0.178561	0.00607293
A4FUZ3	Proteasome (Prosome, macropain) 26S subunit, ATPase, 1	PSMC1	12	42.7	49.184	43771000	240760000	170070000	262730000	193820000	70184000	1.51534e+08	175578000	0.863056	0.390125
A4FV12	UBA2 protein	UBA2	17	43.3	71.031	29823000	179790000	95582000	261250000	297090000	85101000	1.01732e+08	2.1448e+08	0.474317	0.112338
A4FV22	TMEM87A protein	TMEM87A	3	7	63.373	12861000	101540000	54000000	36094000			5.61337e+07	36094000	1.55521	#DIV/0!
A4FV23	DDX21 protein	DDX21	12	22.8	87.229	38661000		17997000	120970000	107240000	118360000	28329000	1.15523e+08	0.245223	0.00133635
A4FV50	LIM and senescent cell antigen-like-containing domaiprotein	MGC142792	5	18.4	38.421	34004000		5697200		8628500	38698000	19850600	23663250	0.838879	0.435268
A4FV59	PHF5A protein	PHF5A	5	54.5	12.405	51486000	71343000	49373000	174710000	86559000	39729000	5.74007e+07	1.00333e+08	0.572103	0.172766
A4FV74	COPS8 protein	COPS8	3	26.3	23.201	11420000	11149000	14638000	35217000	18053000	10030000	1.24023e+07	21100000	0.587788	0.155701
A4FV92	CYP27A1 protein	CYP27A1	12	31.8	60.34	176020000	28777000	59833000		9655100	36991000	88210000	23323050	3.7821	0.174979
A4IFB8	IPO4 protein	IPO4	5	8	118.3	5021100				8445500	3488200	5021100	5966850	0.841499	#DIV/0!
A4IFC3	Polyadenylate-binding protein	PABPC4	19	38.8	70.837	43884000	96892000	95026000	302450000	252810000	193930000	7.86007e+07	249730000	0.314743	0.00440957
A4IFC6	SCARB1 protein	SCARB1	2	9.9	56.915				28036000			#DIV/0!	28036000	#DIV/0!	#DIV/0!
A4IFD1	PDCD4 protein	PDCD4	4	11.9	51.8	18314000	33359000	86058000		16626000		4.59103e+07	16626000	2.76136	#DIV/0!
A4IFE5	LRRC8D protein	LRRC8D	2	4.1	98.028				4513700	36105000		#DIV/0!	20309350	#DIV/0!	#DIV/0!
A4IFE6	ABCE1 protein	ABCE1	4	12.2	67.288	6872300			14366000	22655000	10528000	6872300	1.58497e+07	0.433593	#DIV/0!
A4IFH7	MAP2K3 protein	MAP2K3	2	9.2	39.098						15768000	#DIV/0!	15768000	#DIV/0!	#DIV/0!
A4IFJ8	ACTL6A protein	ACTL6A	10	39.4	47.444	45979000	156010000	165840000	244940000	60280000	44173000	1.2261e+08	1.16464e+08	1.05277	0.469314
A4IFK3	LMOD1 protein	LMOD1	3	5.9	63.551	10424000		5307300				7865650	#DIV/0!	#DIV/0!	#DIV/0!
A4IFK4	SYNPO2 protein	SYNPO2	7	8.8	135.22	96405000	60340000	84336000	106800000	37322000	38005000	8.03603e+07	60709000	1.3237	0.240885
A4IFM2	Long-chaifatty acid transport protei1	SLC27A1	22	43.3	71.023	129730000	337510000	257900000	642840000	191270000	44236000	2.41713e+08	292782000	0.825574	0.400695
A4IFN7	UBE3A protein	UBE3A	3	5.4	100.36				8966500			#DIV/0!	8966500	#DIV/0!	#DIV/0!
A4IFP7	ARF5 protein	ARF5	10	50	20.529	6829700	7946600	14256000		4635000		9.67743e+06	4635000	2.0879	#DIV/0!
A4IFR1	CD2BP2 protein	CD2BP2	2	11.4	37.79		16501000	9674400	22448000	47412000		13087700	34930000	0.374684	0.11674
A4IFS2	COUP transcriptiofactor 2	NR2F2	2	8.5	31.47	8442500		5726200				7084350	#DIV/0!	#DIV/0!	#DIV/0!
A4IFT6	TMED7 protein	TMED7	8	41.8	25.335	519450000	1282400000	972220000	1188700000	450730000	339540000	924690000	6.59657e+08	1.40177	0.243497
A4IFU2	RAP2B protein	RAP2B	5	36.1	20.488	20843000	6539700	6812500				11398400	#DIV/0!	#DIV/0!	#DIV/0!
A4IFU3	COMTD1 protein	COMTD1	3	26.3	28.638	13313000	38816000	22152000	40143000	27717000		2.47603e+07	33930000	0.729748	0.227339
A4IFV2	CA8 protein	CA8	1	8.6	32.943							#DIV/0!	#DIV/0!	#DIV/0!	#DIV/0!
A5D788	SGPL1 protein	SGPL1	6	17.4	63.566	13239000	6192000	22520000	33263000			1.39837e+07	33263000	0.420397	#DIV/0!
A5D7A1	SS18 protein	SS18	1	2.1	42.05					7751300		#DIV/0!	7751300	#DIV/0!	#DIV/0!
A5D7A2	GARS protein	GARS	5	10.4	83.117	5093200			15241000	4580400	29334000	5093200	1.63851e+07	0.310843	#DIV/0!
A5D7A3	MKLN1 protein	MKLN1	1	2.7	84.771		119540000		82219000			119540000	82219000	1.45392	#DIV/0!
A5D7A5	GOLGA5 protein	GOLGA5	3	6	82.678		7921200	12555000	17479000	23455000		10238100	20467000	0.500225	0.0568918
A5D7B3	NUPL1 protein	NUPL1	3	7.7	59.302	8684800	11686000	25841000		11511000		1.54039e+07	11511000	1.33819	#DIV/0!
A5D7B9	CASK protein	CASK	7	10.7	103.18	28490000	50383000	16554000	19004000	43313000		31809000	31158500	1.02088	0.48475
A5D7C4	TNPO3 protein	TNPO3	2	6.1	104.11		4500000		21890000	9646300		4500000	15768150	0.285385	#DIV/0!
A5D7D9	DHX15 protein	DHX15	25	40.3	90.932	241890000	542980000	494980000	1022300000	479470000	228790000	4.26617e+08	5.76853e+08	0.739558	0.291665
A5D7E1	MGC139254 protein	MGC139254	6	15.5	60.93	9508900						9508900	#DIV/0!	#DIV/0!	#DIV/0!
A5D7E8	Proteidisulfide-isomerase	PDIA3	52	74.7	56.929	8787000000	21099000000	15323000000	29651000000	16425000000	6633800000	1.50697e+10	1.75699e+10	0.857696	0.378697
A5D7G1	OGT protein	OGT	2	3.4	115.75				34475000	3239600		#DIV/0!	18857300	#DIV/0!	#DIV/0!
A5D7G6	STT3B protein	STT3B	16	19.3	93.216	127580000	390650000	358870000	561680000	109410000	82693000	2.92367e+08	251261000	1.1636	0.413461
A5D7J6	CALR protein	CALR	29	76.3	48.097	3381800000	10128000000	6797400000	17818000000	7476800000	4065700000	6.76907e+09	9.78683e+09	0.69165	0.272573
A5D7K0	Biliverdireductase A	BLVRA	21	74.7	33.643	180380000	1231700000	754390000	2593000000	1303400000	300060000	7.22157e+08	1398820000	0.516261	0.203187
A5D7P3	Platelet-activating factor acetylhydrolase IB subunit alpha	PAFAH1B1	8	29.3	46.67	13425000	10822000	19026000	118170000	11443000	70039000	1.44243e+07	6.65507e+07	0.216742	0.0837318
A5D7R9	NRAS protein	NRAS	9	61.4	21.229	70987000	24274000	51955000	135040000	82407000	52041000	49072000	8.98293e+07	0.54628	0.108122
A5D7S0	Alpha-soluble NSF attachment protein	NAPA	16	69.5	33.204	149690000	123110000	219200000	518320000	162150000	113420000	164000000	264630000	0.619733	0.242298
A5D7S6	NF1 protein	PEF1	2	13.9	30.178	17577000	21759000	19443000	25292000	15350000	28498000	19593000	2.30467e+07	0.850145	0.225477
A5D7U9	DCPS protein	DCPS	8	32.3	38.458	7156100	112620000	64433000	104570000	133220000		6.1403e+07	118895000	0.516448	0.126671
A5D973	Alpha isoform of regulatory subunit A, proteiphosphatase 2	PPP2R1A	26	54.2	65.281	278410000	485480000	257190000	867350000	461870000	580820000	340360000	636680000	0.534586	0.0514351
A5D977	RALB protein	RALB	9	53.4	23.438	25360000			11479000		49091000	25360000	30285000	0.837378	#DIV/0!
A5D984	Pyruvate kinase	PKM2	39	78	57.948	1684000000	3401200000	2564900000	5847300000	3857700000	6835100000	2.55003e+09	5.51337e+09	0.462518	0.0210868
A5D9A8	Squalene epoxidase	SQLE	3	11.5	63.56				33927000			#DIV/0!	33927000	#DIV/0!	#DIV/0!
A5D9B4	Heterogeneous nuclear ribonucleoproteiH2	HNRPH2	11	39.4	49.249	88300000	170100000	152030000	247920000	137800000	78362000	136810000	154694000	0.884391	0.381752
A5D9E8	Mimecan	OGN	13	39.1	34.196	2029000000	396120000	1201200000	17368000	14393000	269580000	1.20877e+09	100447000	12.0339	0.040825
A5D9F0	Calcium/calmodulin-dependent proteikinase II delta	CAMK2D	5	18	54.113	48454000	26489000	13111000	14637000	9834700	18394000	2.93513e+07	1.42886e+07	2.05418	0.114108
A5D9H5	Heterogeneous nuclear ribonucleoproteiD	HNRPD	20	49.7	32.848	1266600000	2452500000	2008000000	2972900000	3595200000	1998100000	1.90903e+09	2855400000	0.668569	0.088854
A5D9H9	DNA polymerase delta interacting protei2	POLDIP2	5	19.6	41.942	4259000	13774000		93499000	21164000		9016500	57331500	0.15727	0.158217
A5PJ69	SERPINA10 protein	SERPINA10	7	23.5	51.988		85854000	32994000	15844000	2945100	42917000	59424000	20568700	2.88905	0.108181
A5PJ71	MRPL41 protein	MRPL41	3	23.7	15.021				31909000			#DIV/0!	31909000	#DIV/0!	#DIV/0!
A5PJA6	Stomati(EPB72)-like 2	STOML2	16	64.9	38.733	296350000	374670000	329480000	890920000	527690000	271380000	333500000	563330000	0.592015	0.136683
A5PJB5	CRABP2 protein	CRABP2	7	42	15.749	70269000			18202000	165280000	816180000	70269000	3.33221e+08	0.210878	#DIV/0!
A5PJD6	ATL3 protein	ATL3	15	49.5	60.311	293210000	489440000	503390000	777200000	118930000	89466000	428680000	328532000	1.30483	0.345672
A5PJE3	Fibrinogealpha chain	FGA	41	54	66.997	20855000000	11952000000	14723000000	5859200000	432240000	3115500000	1.58433e+10	3.13565e+09	5.05265	0.00712641
A5PJF5	BRI3BP protein	BRI3BP	3	16.1	26.937	28254000	43286000	12502000	37152000	12567000		28014000	24859500	1.12689	0.421834
A5PJJ9	CDK3 protein	CDK3	2	9.2	34.805				30976000	43376000	63159000	#DIV/0!	45837000	#DIV/0!	#DIV/0!
A5PJQ1	DEK protein	DEK	12	31.7	42.642	188670000	280870000	361360000	498690000	374470000	135460000	2.76967e+08	3.36207e+08	0.823799	0.320577
A5PJQ6	PGRMC2 protein	PGRMC2	8	49.8	23.71	238350000	600250000	491140000	497720000	137940000	72237000	4.43247e+08	2.35966e+08	1.87844	0.14513
A5PJT7	ECM1 protein	ECM1	8	25.1	57.636	51685000	64620000	59124000	118280000		12477000	5.84763e+07	65378500	0.894428	0.436565
A5PJU0	Nucleolar protei6	NOL6	1	1.2	127.4					7938000		#DIV/0!	7938000	#DIV/0!	#DIV/0!
A5PJW1	Transcriptioinitiatiofactor TFIID subunit 10	TAF10	1	11.5	21.691			6034600	9803200			6034600	9803200	0.615575	#DIV/0!
A5PJW8	DNA-directed RNA polymerase subunit beta	POLR2B	7	8.6	133.87	8052800	22414000	19920000	8112000	10029000	8296200	16795600	8812400	1.90591	0.0744002
A5PJY9	CPNE3 protein	CPNE3	11	29.5	59.616	111360000	29291000	51660000	100580000	35174000	43536000	6.41037e+07	5.97633e+07	1.07263	0.449289
A5PK20	HIST1H1E protein	HIST1H1E	7	25.2	21.35	25674000						25674000	#DIV/0!	#DIV/0!	#DIV/0!
A5PK70	Nucleoside diphosphate kinase	NME3	8	56.8	19.079	131760000	452670000	268130000	408800000	165710000	48687000	2.84187e+08	2.07732e+08	1.36804	0.308286
A5PK75	TOR1A protein	TOR1A	9	34.2	37.81	41060000	102970000	109290000	123360000	40508000	12114000	84440000	5.86607e+07	1.43947	0.276437
A5PK80	TP53RK protein	TP53RK	1	9.9	28.172				30468000	43375000	23779000	#DIV/0!	3.25407e+07	#DIV/0!	#DIV/0!
A5PK90	LYPLAL1 protein	LYPLAL1	2	18.5	25.621		7219300	16209000		14252000		11714150	14252000	0.82193	#DIV/0!
A5PKC2	SHBG protein	SHBG	3	11.5	43.315		9001200	9749500				9375350	#DIV/0!	#DIV/0!	#DIV/0!
A5PKD6	GNB4 protein	GNB4	11	52.4	37.537	99018000		15918000			22225000	57468000	22225000	2.58574	#DIV/0!
A5PKG4	NFS1 protein	NFS1	4	13.1	50.343	15841000				14249000		15841000	14249000	1.11173	#DIV/0!
A5PKH0	TOR1AIP2 protein	TOR1AIP2	4	12.4	51.587	10851000	28047000	14401000	55896000		12821000	1.77663e+07	34358500	0.517087	0.205573
A5PKI0	APPL1 protein	APPL1	2	3.1	79.537		9340400					9340400	#DIV/0!	#DIV/0!	#DIV/0!
A5PKL2	RRAS2 protein	RRAS2	3	19.1	23.399	38222000	14085000	17094000	41029000			2.31337e+07	41029000	0.563837	#DIV/0!
A5PKM3	SPTLC2 protein	SPTLC2	7	22.1	62.888	5750000		7721200	80699000	20461000	12204000	6735600	37788000	0.178247	0.17328
A6H6X7	Zonallucida glycoprotei3 (Sperm receptor)	ZP3	6	23.8	46.559	15384000				3768900	39027000	15384000	21397950	0.718947	#DIV/0!
A6H704	CHMP7 protein	CHMP7	1	3.8	50.644							#DIV/0!	#DIV/0!	#DIV/0!	#DIV/0!
A6H732	TMX4 protein	TMX4	4	20.4	38.883	131700000	191660000	195530000	249730000	76547000	17888000	1.72963e+08	1.14722e+08	1.50768	0.233682
A6H744	SUMO-conjugating enzyme	UBE2I	7	62.7	18.007	11343000	74616000	88695000	148630000	154500000	46356000	58218000	1.16495e+08	0.499745	0.120682
A6H788	SNRPA1 protein	SNRPA1	10	44.7	28.369	83713000	61425000	54312000	212000000	127970000	56173000	6.64833e+07	1.32048e+08	0.50348	0.113151
A6H794	C28H10ORF35 protein	C28H10ORF35	1	10.8	13.144		8521500					8521500	#DIV/0!	#DIV/0!	#DIV/0!
A6H797	MLEC protein	MLEC	11	42.4	31.566	393950000	760530000	606080000	928100000	435860000	208370000	5.86853e+08	524110000	1.11971	0.402345
A6H7B7	SFRS5 protein	SFRS5	2	8.8	31.263	10097000			37044000	21845000	11348000	10097000	2.34123e+07	0.431268	#DIV/0!
A6H7D7	BZW2 protein	BZW2	7	22	48.124	3656200	24184000	5581900	100380000	9473400		11140700	54926700	0.202828	0.149329
A6H7E3	PDZ and LIM domai1	PDLIM1	8	39.9	35.82	5874400				2246600	195140000	5874400	98693300	0.0595218	#DIV/0!
A6H7F8	DNA helicase	MCM5	13	28.6	82.159	25192000		29334000	246220000	192330000	27611000	27263000	155387000	0.175452	0.11421
A6H7G3	SC4MOL protein	SC4MOL	5	20.8	35.06	24407000	338930000	205710000	270720000			1.89682e+08	270720000	0.700659	#DIV/0!
A6H7H3	LOC789567 protein	LOC789567	11	42.3	34.928	325690000	711540000	614510000	775990000	203520000	154560000	550580000	3.78023e+08	1.45647	0.248028
A6H7J6	Proteidisulfide-isomerase	P4HB	48	78.6	57.203	4684900000	10558000000	8295000000	18937000000	9944900000	4878800000	7.84597e+09	1.12536e+10	0.697198	0.243358
A6QL68	CLYBL protein	CLYBL	10	43.7	37.549	39223000	127550000	129020000	108110000	58834000		9.85977e+07	83472000	1.18121	0.372742
A6QL75	PTP4A2 protein	PTP4A2	3	26.3	19.127		38028000	8940600	21823000			23484300	21823000	1.07613	#DIV/0!
A6QL77	Prolyl 4-hydroxylase subunit alpha-1	P4HA1	17	49.1	60.927			9082800	688500000	142650000	83505000	9082800	304885000	0.0297909	#DIV/0!
A6QL85	RCC2 protein	RCC2	15	43.5	55.942	49010000	44140000	37701000	241800000	383700000	45687000	43617000	223729000	0.194955	0.0700445
A6QL97	TMX3 protein	TMX3	14	46.5	51.729	242730000	476010000	366740000	435370000	181160000	39774000	3.61827e+08	218768000	1.65393	0.172805
A6QLA8	TRIM25 protein	TRIM25	4	12.7	70.603	9338600	24778000	20733000	6152900	4568700	20964000	18283200	1.05619e+07	1.73106	0.165135
A6QLA9	TOX protein	TOX	1	2.5	57.382		10294000					10294000	#DIV/0!	#DIV/0!	#DIV/0!
A6QLB0	Beta-mannosidase	MANBA	1	2	101.12						8730200	#DIV/0!	8730200	#DIV/0!	#DIV/0!
A6QLB2	DDX23 protein	DDX23	3	6	95.653					22001000		#DIV/0!	22001000	#DIV/0!	#DIV/0!
A6QLB7	Adenylyl cyclase-associated protein	CAP1	24	65.4	51.201	455360000	206150000	164070000	398900000	735200000	1358400000	2.75193e+08	8.30833e+08	0.331226	0.0665721
A6QLD6	MYO1B protein	MYO1B	29	34.6	131.83	53575000	344910000	285230000	405580000	472550000	53324000	227905000	3.10485e+08	0.73403	0.313869
A6QLG1	Malignant T-cell-amplified sequence	LOC515358	5	44.8	20.59	6310700	34110000	3482200	33892000	44223000	49790000	14634300	42635000	0.343246	0.0304502
A6QLG3	PDK3 protein	PDK3	1	3.6	47.913			13478000				13478000	#DIV/0!	#DIV/0!	#DIV/0!
A6QLG6	FXR1 protein	FXR1	9	21.7	60.805	9190800	149870000	39181000	202370000	40368000	20442000	66080600	8.77267e+07	0.753256	0.388972
A6QLJ2	HSPA12B protein	HSPA12B	2	5.5	72.159	4073400						4073400	#DIV/0!	#DIV/0!	#DIV/0!
A6QLL2	MTX2 protein	MTX2	6	39	29.679	36593000	121910000	110720000	138200000	72074000	13682000	89741000	74652000	1.20212	0.376692
A6QLL8	Fructose-bisphosphate aldolase	ALDOA	24	78	39.436	533010000	2157400000	1355100000	5196800000	2616800000	1862400000	1.3485e+09	3.22533e+09	0.418097	0.083525
A6QLQ0	RNF2 protein	RNF2	1	4.8	37.653					8984200		#DIV/0!	8984200	#DIV/0!	#DIV/0!
A6QLR2	LARS protein	LARS	17	23.7	134.81	5088000	94512000	103470000	163670000	65813000	53738000	67690000	94407000	0.717002	0.299621
A6QLR9	Mitogen-activated proteikinase	MAPK14	4	19.4	41.493	6753400					22270000	6753400	22270000	0.303251	#DIV/0!
A6QLS5	MGC143209 protein	MGC143209	7	23.4	41.837	72495000	26621000	27829000	8693600	8741500	4590400	42315000	7.34183e+06	5.76355	0.041131
A6QLS9	RAB10 protein	RAB10	4	22	22.541	9638400	28349000	9675200	17580000	68013000	65470000	1.58875e+07	5.03543e+07	0.315515	0.0604822
A6QLT5	UBAP2L protein	UBAP2L	6	11.5	103.95		27299000		87773000	13702000	45616000	27299000	4.90303e+07	0.556778	#DIV/0!
A6QLT9	AARS protein	AARS	9	14.5	106.65				20795000	21840000	89250000	#DIV/0!	4.39617e+07	#DIV/0!	#DIV/0!
A6QLV1	UNC84B protein	UNC84B	27	48.2	81.445	1009000000	455990000	542060000	1281300000	1111600000	362040000	6.69017e+08	9.18313e+08	0.728528	0.246362
A6QLW3	RPRD1B protein	RPRD1B	9	35.3	36.899	27161000	25985000	48880000	242500000	73775000		3.40087e+07	158137500	0.215058	0.0730368
A6QLZ0	Galectin	LGALS3	5	24.2	27.646	129900000		38784000			400580000	84342000	400580000	0.21055	#DIV/0!
A6QLZ3	ARSB protein	ARSB	9	22.9	59.355	103580000	33311000	36589000	81793000	15434000	100030000	5.78267e+07	6.57523e+07	0.879462	0.414599
A6QLZ6	GLRX5 protein	GLRX5	5	50.6	16.775	264230000	441660000	452260000	695190000	222430000	161800000	386050000	3.59807e+08	1.07294	0.445355
A6QM01	NAGLU protein	NAGLU	16	39.4	74.075	347190000	436240000	312520000	602430000	260110000	458020000	3.65317e+08	4.40187e+08	0.829913	0.259184
A6QNJ7	PGM5 protein	PGM5	1	2.6	62.176	3853700	2658500					3256100	#DIV/0!	#DIV/0!	#DIV/0!
A6QNL5	PDIA6 protei(Fragment)	PDIA6	26	67.5	49.624	3225800000	7229700000	6411200000	13252000000	5784600000	4466700000	5.62223e+09	7.83443e+09	0.717631	0.250605
A6QNM5	INPP5K protein	INPP5K	2	5.8	48.38	12480000	10810000	25436000				16242000	#DIV/0!	#DIV/0!	#DIV/0!
A6QNM9	SLC25A12 protein	SLC25A12	14	28.7	74.529	39726000	24515000	43888000	72842000	35658000	10456000	36043000	39652000	0.908983	0.429491
A6QP36	LMAN2 protein	LMAN2	18	59.6	40.401	885750000	1501000000	1244700000	1820600000	445930000	236990000	1.21048e+09	8.34507e+08	1.45054	0.257797
A6QP83	FUBP3 protein	FUBP3	5	10.1	61.386		19872000		25119000			19872000	25119000	0.791114	#DIV/0!
A6QP94	LAS1L protein	LAS1L	7	12.9	88.718	4234000	25996000	31187000		7377000		2.04723e+07	7377000	2.77516	#DIV/0!
A6QPB2	GRSF1 protein	GRSF1	1	6.1	41.537	5898000		5013700	16284000	3719800	7394000	5455850	9132600	0.597404	0.250792
A6QPC5	CTNNA2 protein	CTNNA2	5	17.4	49.41	16266000	16071000	10359000	21459000	14265000	18775000	14232000	1.81663e+07	0.783427	0.120218
A6QPG6	LANCL2 protein	LANCL2	4	12.7	49.166		15971000	11634000	23804000	13503000		13802500	18653500	0.739942	0.23844
A6QPJ3	TRABD protein	TRABD	2	10.8	38.342	3108400		3488700	15642000		4074300	3298550	9858150	0.334601	0.187293
A6QPJ6	Nptidylprolyl isomerase	FKBP7	6	34.4	25.153	14405000	139930000	54268000	214650000	79536000	53644000	6.95343e+07	1.15943e+08	0.599727	0.248373
A6QPP2	SERPIND1 protein	SERPIND1	16	44.4	55.207	183060000	601600000	520960000	204400000	68888000	313720000	4.35207e+08	1.95669e+08	2.22419	0.0886413
A6QPZ3	NUP35 protein	NUP35	6	32.7	28.796	27592000	63191000	54176000	60815000	38817000	29862000	4.83197e+07	4.31647e+07	1.11943	0.366568
A6QQ11	PGM2 protei(Fragment)	PGM2	12	31.4	69.581	98039000	226210000	182640000	180790000	173630000	143650000	168963000	1.66023e+08	1.01771	0.471988
A6QQ18	LASS5 protein	LASS5	1	4.2	44.717			2741200				2741200	#DIV/0!	#DIV/0!	#DIV/0!
A6QQ20	TGOLN2 protei(Fragment)	TGOLN2	1	8.4	33.444		31439000	25258000				28348500	#DIV/0!	#DIV/0!	#DIV/0!
A6QQ28	Histone H2B	H2B	13	100	7.3954	5909000		9209000				7559000	#DIV/0!	#DIV/0!	#DIV/0!
A6QQ83	THEM2 protein	THEM2	3	22.6	16.857	11059000	24608000					17833500	#DIV/0!	#DIV/0!	#DIV/0!
A6QQH1	PIR protein	PIR	1	4.2	32.06		4679900	6058400				5369150	#DIV/0!	#DIV/0!	#DIV/0!
A6QQK3	MOSPD2 protein	MOSPD2	2	4.5	56.376	14307000						14307000	#DIV/0!	#DIV/0!	#DIV/0!
A6QQN2	Tyrosine-proteiphosphatase non-receptor type	PTPN1	6	22.4	49.037	4160300			39165000	16487000	9412300	4160300	21688100	0.191824	#DIV/0!
A6QQP0	MYEF2 protein	MYEF2	18	56.7	58.672	96014000	378490000	308050000	929160000	411330000	76730000	2.60851e+08	4.72407e+08	0.552175	0.232411
A6QQP4	SCARB2 protein	SCARB2	12	32	53.984	570410000	1375100000	1291500000	2539200000	202260000	229050000	1.079e+09	990170000	1.08972	0.459256
A6QQR5	TMEM43 protein	TMEM43	20	59.2	44.791	810660000	1128700000	1050500000	1639600000	806740000	422460000	996620000	9.56267e+08	1.0422	0.459393
A6QQS0	D4, zinc and double PHD fingers family 2	DPF2	1	4.1	44.185	3789600				10207000		3789600	10207000	0.371275	#DIV/0!
A6QQT4	Aldehyde dehydrogenase	ALDH3A2	20	52.8	54.075	742460000	677120000	584910000	1321000000	1270700000	287380000	6.68163e+08	9.59693e+08	0.696226	0.219495
A6QQV3	LSM2 protein	LSM2	5	69.5	10.834	28545000	68537000	58576000	57645000	74161000	13327000	51886000	4.83777e+07	1.07252	0.439917
A6QQV8	LBR protein	LBR	8	14.7	71.254	95837000	43888000	49450000	220470000	28180000		6.30583e+07	124325000	0.507206	0.236241
A6QQW3	Signal recognitioparticle subunit SRP68	SRP68	15	32.4	70.507	10010000	134960000	91456000	141130000	128330000	47231000	7.88087e+07	1.05564e+08	0.746551	0.299668
A6QQX8	USP39 protein	USP39	6	14.7	65.336		43386000	11001000	28042000	14335000		27193500	21188500	1.28341	0.382628
A6QR01	LRRC47 protein	LRRC47	4	11.4	63.635		16526000		13412000	9049300		16526000	11230650	1.47151	#DIV/0!
A6QR07	AGK protein	AGK	5	20.7	46.745	18077000	12411000	57047000	48457000			2.91783e+07	48457000	0.602149	#DIV/0!
A6QR12	YME1L1 protein	YME1L1	2	4.6	80.059	7784400			38457000			7784400	38457000	0.202418	#DIV/0!
A6QR14	DHCR24 protein	DHCR24	10	27.1	60.173			9900700	549650000	41061000		9900700	295355500	0.0335213	#DIV/0!
A6QR15	LOC535277 protein	LOC535277	21	48.9	32.823	146520000	50063000	41467000	41439000	84790000	274690000	79350000	1.3364e+08	0.593761	0.265227
A6QR21	Mitochondrial carrier homolog 2	MTCH2	10	44.9	33.265	155020000	481960000	503900000	607550000	277150000	100560000	3.80293e+08	328420000	1.15795	0.397376
A6QR33	VPS18 protein	VPS18	1	1.8	110.07							#DIV/0!	#DIV/0!	#DIV/0!	#DIV/0!
A6QR35	Secretory carrier-associated membrane protein	SCAMP2	3	19.2	36.703	60843000	55809000	21679000	90629000	32604000		4.61103e+07	61616500	0.748344	0.301915
A6QR37	Tetraspanin	TSPAN4	1	10.5	26.106	11711000						11711000	#DIV/0!	#DIV/0!	#DIV/0!
A6QR61	SNX12 protein	SNX12	3	22.2	18.884						17774000	#DIV/0!	17774000	#DIV/0!	#DIV/0!
A7E307	DDX17 protein	DDX17	31	46.9	72.311	873940000	1017400000	819890000	1592700000	1191800000	565300000	9.03743e+08	1116600000	0.809371	0.261657
A7E323	EXOSC10 protein	EXOSC10	5	11	80.335		18467000	4260900	30835000	6846000		11363950	18840500	0.603166	0.322697
A7E3S8	Heat shock 70kD proteibinding protein	ST13	15	32	41.444	157220000	363440000	277960000	572840000	495050000	788720000	2.66207e+08	618870000	0.43015	0.0147124
A7E3T7	S-adenosylmethionine synthase	MAT2A	6	16.5	43.69	7274700			52677000	42671000	36175000	7274700	43841000	0.165934	#DIV/0!
A7MAZ2	STX12 protein	STX12	5	25.5	31.355	7064600	11132000	7538900	16361000		21860000	8578500	19110500	0.448889	0.0140445
A7MB21	FERMT2 protein	FERMT2	7	19.1	77.873	28840000	29622000	42545000		23232000	71919000	33669000	47575500	0.707696	0.25891
A7MB24	ABI2 protein	ABI2	1	3.4	52.372						10558000	#DIV/0!	10558000	#DIV/0!	#DIV/0!
A7MB50	TBCD protein	TBCD	1	1.4	129.96						6777900	#DIV/0!	6777900	#DIV/0!	#DIV/0!
A7MB57	Tyrosine-proteikinase	YES1	3	8.9	60.596	8888300			21839000	16910000	10756000	8888300	1.65017e+07	0.53863	#DIV/0!
A7MB59	MAD1L1 protein	MAD1L1	2	4.6	82.779	9587600						9587600	#DIV/0!	#DIV/0!	#DIV/0!
A7MB77	RBM17 protein	RBM17	3	11.7	44.945		14006000	5013800		16150000		9509900	16150000	0.588848	#DIV/0!
A7MB83	PLOD2 protein	PLOD2	25	43.8	87.751	83039000		10293000	269030000	195630000	1918100000	46666000	7.94253e+08	0.0587546	0.189576
A7MB95	CUGBP1 protein	CUGBP1	7	20	51.949	8018800		5616600	26735000	37035000	35013000	6817700	3.29277e+07	0.207051	0.00409713
A7MBA2	PSMD1 protein	PSMD1	24	41.8	105.89	71969000	402940000	265630000	527830000	206470000	188530000	2.46846e+08	307610000	0.802465	0.349486
A7MBC5	IARS protein	IARS	11	11.6	144.64		36170000	25822000	31945000	17398000	19065000	30996000	2.28027e+07	1.35931	0.165387
A7MBD4	FARSA protein	FARSA	10	30.1	57.494	17907000	28542000	42572000	108660000	157850000	100840000	2.96737e+07	122450000	0.242333	0.00423954
A7MBG8	RuvB-like helicase	RUVBL1	16	55.3	50.153	175920000	341940000	377890000	637620000	460290000	249880000	2.98583e+08	4.49263e+08	0.664607	0.152475
A7MBG9	Eukaryotic translatioinitiatiofactor 4H	WBSCR1	9	54.1	24.472	23574000	98950000	60221000	194770000	160640000	72277000	60915000	1.42562e+08	0.427287	0.0635313
A7MBH9	GNAI2 protein	GNAI2	18	64.5	40.477	1187500000	353930000	402820000	620080000	402800000	436330000	6.48083e+08	4.86403e+08	1.3324	0.296275
A7MBI5	DPYSL3 protein	DPYSL3	30	66.2	73.987	612200000	17241000	170210000		31354000	1099700000	2.6655e+08	565527000	0.471331	0.281008
A7MBJ0	DNAJC16 protein	DNAJC16	4	7.2	90.29	5785600		5502800	24304000	2285300		5644200	13294650	0.424547	0.279511
A7YW33	Polymerase (DNA-directed), delta interacting protei3	POLDIP3	3	9.7	46.122	6917200		6101300	9700800	7393600	19478000	6509250	12190800	0.533948	0.160538
A7YW37	CD58 protei(Fragment)	CD58	6	20.8	28.707	96000000	130290000	72060000	129790000	70004000		99450000	99897000	0.995525	0.494731
A7YWC6	SUB1 protein	SUB1	8	42.5	14.369	218090000	300940000	159080000	555190000	422170000	222800000	2.26037e+08	4.00053e+08	0.565016	0.0863767
A7YWH2	Zinc finger Ran-binding domain-containing protei2	ZRANB2	2	7.2	36.291		9318000	12154000	31799000	25371000		10736000	28585000	0.375582	0.0183103
A7YWH5	DKC1 protein	DKC1	13	33	56.853	185070000	55715000	88942000	178740000	153830000	39021000	109909000	1.23864e+08	0.887338	0.410738
A7YWQ2	Chromosome 15 opereading frame 24 ortholog	C10H15orf24	5	36.5	26.502	53704000	121990000	118840000	243880000	59726000	24879000	98178000	109495000	0.896644	0.440948
A7YWQ4	SNTB2 protein	SNTB2	12	28	57.956	62678000	143460000	136150000		29425000	14135000	114096000	21780000	5.23857	0.035898
A7YY24	IGBP1 protein	IGBP1	1	3.3	38.993							#DIV/0!	#DIV/0!	#DIV/0!	#DIV/0!
A7YY65	MTCH1 protein	MTCH1	9	35.2	41.517	109120000	216680000	232560000	299000000	60656000	39985000	186120000	1.33214e+08	1.39715	0.297457
A7Z014	TKT protein	TKT	33	75.8	67.797	1089400000	2389100000	1692000000	2715500000	2294000000	1525500000	1723500000	2.17833e+09	0.791201	0.212365
A7Z018	RCC1 protein	RCC1	13	53.3	45.168	150780000	195480000	127260000	492580000	165200000	51720000	157840000	236500000	0.6674	0.293922
A7Z025	PRPF8 protein	PRPF8	55	31.5	273.6	183350000	376670000	354720000	829780000	404500000	67112000	3.04913e+08	4.33797e+08	0.702894	0.301772
A7Z038	ABCD3 protein	ABCD3	11	26.8	75.358	5906500	66317000	29168000	168710000	12217000	46646000	3.37972e+07	7.58577e+07	0.445534	0.226424
A7Z055	PLAA protein	PLAA	2	4.8	87.12					11913000		#DIV/0!	11913000	#DIV/0!	#DIV/0!
A7Z057	14-3-3 proteigamma	YWHAG	12	53.4	28.302	131030000	315040000	261140000	487040000	589550000	714350000	2.35737e+08	596980000	0.394882	0.00669959
A7Z066	Canx protein	canx	37	58.7	67.775	3483000000	7035000000	5839200000	11772000000	3693900000	2070400000	5452400000	5.84543e+09	0.932762	0.453747
A7Z090	ANK3 protein	ANK3	15	24.2	121.51	18941000	74343000	60155000		125620000		5.11463e+07	125620000	0.407151	#DIV/0!
A8E4M5	LOC100126170 protein	LOC100126170	1	1.3	151.22			6103200	9393800			6103200	9393800	0.649705	#DIV/0!
A8E4P2	FARSB protein	FARSB	13	31.9	66.339	14282000	115730000	100680000	100360000	117090000	54776000	7.68973e+07	90742000	0.847428	0.362524
A8E4Q8	MAX protein	MAX	2	11.7	18.504				9223400	40519000		#DIV/0!	24871200	#DIV/0!	#DIV/0!
A8E644	DCLK1 protein	DCLK1	8	30	40.47	23458000					70107000	23458000	70107000	0.334603	#DIV/0!
A8E648	CHERP protein	CHERP	5	9.2	103.81	11911000	10648000		15694000	63612000	18067000	11279500	3.24577e+07	0.347514	0.185064
A8E651	EWSR1 protein	EWSR1	6	13.7	68.292	80988000	198090000	120540000	524240000	136400000	32763000	133206000	2.31134e+08	0.576314	0.279067
A8E658	PPIG protein	PPIG	3	5.6	88.568				44134000	34758000	8676700	#DIV/0!	2.91896e+07	#DIV/0!	#DIV/0!
A8PVV5	SYPL1 protein	SYPL1	2	17.8	19.476	26183000		21353000	19715000	7365700		23768000	13540350	1.75535	0.131442
A8WFQ0	NADH dehydrogenase [ubiquinone] iron-sulfur protei7, mitochondrial	NDUFS7	7	43	20.121	74258000	98372000	107090000	311740000	122140000	64878000	93240000	1.66253e+08	0.560833	0.193404
A8YXZ2	C8G protein	C8G	4	23.2	25.288		129680000	109770000	67049000		18491000	119725000	42770000	2.79928	0.0496307
B0JYK2	NPC1 protein	NPC1	9	10.1	141.84	91317000	106860000	113260000	470340000	35231000	115000000	1.03812e+08	206857000	0.501856	0.242238
B0JYL0	Mothers against decapentaplegic homolog	SMAD4	5	13	60.572			5286800	36881000	54531000	6207600	5286800	3.25399e+07	0.162471	#DIV/0!
B0JYL2	Atrial natriureticptide receptor 3	NPR3	9	26.6	59.751				217260000			#DIV/0!	217260000	#DIV/0!	#DIV/0!
B0JYL6	Signal transducer and activator of transcription	STAT1	14	26.5	86.929	55177000	17618000	18408000	34269000	76965000	132830000	30401000	8.13547e+07	0.373685	0.088399
B0JYP5	Proteiargonaute-2	EIF2C2	3	4.7	97.304	9512300	12204000				3025600	10858150	3025600	3.58876	#DIV/0!
B8Y9S9	Embryo-specific fibronecti1 transcript variant	FN1	66	42.8	262.42	2842800000	1489500000	2073000000	1181700000	133950000	4472900000	2135100000	1.92952e+09	1.10655	0.443772
C1JZ67	Importisubunit alpha	KPNA4	6	23.4	57.9	24498000		45216000	113910000	18752000		34857000	66331000	0.525501	0.292155
C3V9V7	RNP24	TMED2	7	34.3	22.733	510080000	967490000	452370000	841790000	193010000	183120000	6.43313e+08	4.05973e+08	1.58462	0.216156
C4T8B4	Nntaxin	CRP	5	30.8	25.292	10531000	203950000	104100000	132610000		83223000	1.06194e+08	107916500	0.984035	0.491491
C7FFR6	Dolichol-phosphate mannosyltransferase subunit 1	DPM1	14	55.4	29.606	77906000	260310000	201770000	282110000	67306000	43009000	1.79995e+08	1.30808e+08	1.37602	0.312573
D3JUI8	RNA-binding motif protein, X chromosome	RBMX	21	52.4	42.312	718660000	714490000	749620000	1429800000	1679000000	1005700000	727590000	1371500000	0.530507	0.0153793
D5MTL9	GlycophoriB variant 1	gypb	1	18.6	9.2318	33050000						33050000	#DIV/0!	#DIV/0!	#DIV/0!
D9IE06	Mitochondrial optic atrophy 3 proteiisoform b	OPA3	1	11.3	20.655			10665000	10406000			10665000	10406000	1.02489	#DIV/0!
E1AXU0	Cardiomyopathy associated protei1	CMYA1	7	5.4	194.81	59583000					60013000	59583000	60013000	0.992835	#DIV/0!
E1B6X6	Uncharacterized protein	BAZ1B	15	16.5	170.57	102350000	26210000	69725000	192860000	133130000	52712000	66095000	126234000	0.523591	0.131491
E1B6Y9	Uncharacterized protein	TRPV5	1	2.5	83.056			19232000				19232000	#DIV/0!	#DIV/0!	#DIV/0!
E1B717	Uncharacterized protein	ARMC10	11	65.5	33.644	332660000	514620000	414390000	495550000	282500000	105860000	4.20557e+08	2.94637e+08	1.42737	0.184239
E1B725	Uncharacterized protein	GLA	8	24.4	49.795	5933000	14086000	19223000	23484000	7014900	45988000	1.30807e+07	2.54956e+07	0.513055	0.178576
E1B726	Plasminogen	PLG	47	66.1	91.242	1070600000	3179100000	2263800000	2063300000	227940000	1130100000	2.17117e+09	1.14045e+09	1.90379	0.135642
E1B748	Uncharacterized protein	HYOU1	48	46.6	111.68	1369600000	3024700000	2495700000	6279500000	3023200000	1095600000	2.29667e+09	3466100000	0.662608	0.25136
E1B756	Uncharacterized protein	ALG11	4	12.8	56.529	32304000	16324000	12204000	39118000	7598000		2.02773e+07	23358000	0.868111	0.420885
E1B772	Uncharacterized protein	FLVCR2	1	1.9	58.052		40361000	23155000	98837000			31758000	98837000	0.321317	#DIV/0!
E1B789	alpha-1,2-Mannosidase	EDEM3	2	3	104.34				20351000			#DIV/0!	20351000	#DIV/0!	#DIV/0!
E1B7B1	Uncharacterized protein	SEC63	10	16.8	87.882	52102000	85434000	34643000	129200000	35971000	19209000	57393000	61460000	0.933827	0.459231
E1B7E3	Uncharacterized protein	GOLGA4	4	2.4	259.18		11652000		4985900			11652000	4985900	2.33699	#DIV/0!
E1B7G5	Uncharacterized protein	RBM12B	8	8.9	115.87	37670000	92464000	53785000	153430000	54570000	42842000	6.13063e+07	83614000	0.733207	0.297409
E1B7K5	Uncharacterized protein	CKAP5	10	6.9	225.12				51080000	52705000	30547000	#DIV/0!	4.47773e+07	#DIV/0!	#DIV/0!
E1B7R3	Uncharacterized protein	SLC17A5	2	10.1	54.515						44351000	#DIV/0!	44351000	#DIV/0!	#DIV/0!
E1B7R4	Eukaryotic translatioinitiatiofactor 3 subunit A	EIF3A	26	23	166.27	83383000	186400000	176240000	328090000	171880000	179280000	1.48674e+08	2.26417e+08	0.65664	0.134161
E1B7S9	Uncharacterized protein	4 SV	2	9.1	29.976	12516000	115620000	85769000	74122000			7.13017e+07	74122000	0.96195	#DIV/0!
E1B7U1	Uncharacterized protein	MOGS	28	59.4	79.861	724850000	1336000000	1125000000	1530000000	921540000	284230000	1061950000	9.11923e+08	1.16452	0.363915
E1B7V9	Uncharacterized protein	MAGI1	1	1.4	146.25		13623000					13623000	#DIV/0!	#DIV/0!	#DIV/0!
E1B7W1	Uncharacterized protein	THRAP3	15	20.5	108.89	49166000	389020000	205050000	638240000	273450000	114970000	214412000	342220000	0.626533	0.26216
E1B805	Uncharacterized protein	LOC528040	4	3.6	187.27		40536000	16446000				28491000	#DIV/0!	#DIV/0!	#DIV/0!
E1B828	Uncharacterized protein	LEMD2	3	7.3	55.483	37086000	14429000	28526000	49964000	12571000		2.66803e+07	31267500	0.853293	0.398567
E1B844	Mitochondrial import inner membrane translocase subunit TIM44	TIMM44	10	24.7	51.445	44815000	60088000	68288000	70949000	42225000	28462000	5.77303e+07	47212000	1.22279	0.251138
E1B867	Uncharacterized protein	ADAM17	2	4.8	92.861				12860000			#DIV/0!	12860000	#DIV/0!	#DIV/0!
E1B885	Uncharacterized protein	TTC37	5	5.2	174.66					8343100	18220000	#DIV/0!	13281550	#DIV/0!	#DIV/0!
E1B898	Uncharacterized protein	KRT86	3	5.6	53.331		5903800		28595000			5903800	28595000	0.206463	#DIV/0!
E1B8G6	Uncharacterized protein	PODXL2	1	2.4	60.526							#DIV/0!	#DIV/0!	#DIV/0!	#DIV/0!
E1B8G9	Histone H2B	HIST3H2BB	11	56.2	15.388	525620	1121700	1070700				906007	#DIV/0!	#DIV/0!	#DIV/0!
E1B8K6	Uncharacterized protein	NCL	33	37.2	77.852	1158100000	929190000	1021600000	2862100000	2919900000	2221700000	1.0363e+09	2667900000	0.388432	0.00110149
E1B8M0	Uncharacterized protein	CEP55	2	4.5	54.333				24004000			#DIV/0!	24004000	#DIV/0!	#DIV/0!
E1B8N6	Uncharacterized protein	LMNB1	49	65.1	66.125	3338100000	2079800000	2667900000	2641100000	4731400000	2374300000	2.69527e+09	3.24893e+09	0.829585	0.270422
E1B8P9	Mitogen-activated proteikinase	MAPK3	6	23.8	41.496	11454000	19336000					15395000	#DIV/0!	#DIV/0!	#DIV/0!
E1B8U3	Uncharacterized protein	GREB1	8	6.1	215.95			5123000	61763000	32256000		5123000	47009500	0.108978	#DIV/0!
E1B925	Uncharacterized protein	ARID1A	3	2.1	225.81	26232000	12288000		8955900		80366000	19260000	44660950	0.431249	0.278649
E1B941	Mitochondrial-processingptidase subunit beta	PMPCB	14	39.4	54.224	27968000	95795000	18242000	152290000	132880000	73189000	47335000	119453000	0.396265	0.0508927
E1B9E8	Beta-hexosaminidase	3 SV	7	11.6	62.466	24106000			31730000		100710000	24106000	66220000	0.364029	#DIV/0!
E1B9F5	Uncharacterized protein	4 SV	1	1.7	72.597				2940600			#DIV/0!	2940600	#DIV/0!	#DIV/0!
E1B9G4	Nptidyl-prolyl cis-trans isomerase	PPIL3	2	20.6	17.966			10639000		24078000		10639000	24078000	0.441856	#DIV/0!
E1B9H1	Uncharacterized protein	TINAGL1	6	23.5	52.903	137910000		20349000			41340000	79129500	41340000	1.91411	#DIV/0!
E1B9H3	Uncharacterized protein	CCAR2	17	28.7	101.93	144270000	234270000	93072000	454500000	457160000	212460000	157204000	3.74707e+08	0.419539	0.0376007
E1B9H5	Uncharacterized protein	TGFBR3	5	8.2	89.802		32171000	10530000		4203800		21350500	4203800	5.07886	#DIV/0!
E1B9I1	MICOS complex subunit MIC13	C19orf70	7	63.6	13.317	75066000	134710000	93891000	193130000	58206000	39650000	1.01222e+08	9.69953e+07	1.04358	0.469245
E1B9I2	Uncharacterized protein	SAFB	23	26.3	101.31	388560000	1229500000	849080000	1822000000	883620000	323260000	822380000	1.00963e+09	0.814539	0.363591
E1B9K8	Sulfotransferase	SULT1A1	3	15.3	33.987	8129200				17392000	23941000	8129200	20666500	0.393352	#DIV/0!
E1B9L5	Uncharacterized protein	FXR2	8	16.7	71.61		18217000	9042300	104240000		13269000	13629650	58754500	0.231976	0.213831
E1B9N6	Uncharacterized protein	EVPL	2	0.8	231.51	869850000						869850000	#DIV/0!	#DIV/0!	#DIV/0!
E1B9N7	ATP-dependent RNA helicase DHX29	DHX29	1	1.2	155.25							#DIV/0!	#DIV/0!	#DIV/0!	#DIV/0!
E1B9Q4	Uncharacterized protein	MSH6	6	6	152.52				14671000	31863000		#DIV/0!	23267000	#DIV/0!	#DIV/0!
E1B9R3	Uncharacterized protein	UGGT1	68	63.2	177.69	894390000	2120700000	1887700000	3607000000	1191400000	649990000	1.63426e+09	1816130000	0.89986	0.431157
E1B9S8	Uncharacterized protein	CBFB	2	19.8	21.542					17135000	27798000	#DIV/0!	22466500	#DIV/0!	#DIV/0!
E1BA05	Oxysterol-binding protein	OSBPL8	4	5.8	100.09	7670600	13377000	7272900		16029000		9.44017e+06	16029000	0.588943	#DIV/0!
E1BA17	Uncharacterized protein	COL14A1	67	50	193.77	6793500000	225730000	2537100000	10297000	44761000	1451500000	3.18544e+09	502186000	6.34315	0.123537
E1BA21	Transcriptiofactor A, mitochondrial	TFAM	5	24.4	28.83	128570000	86155000	44876000	140610000	57191000		8.65337e+07	98900500	0.874957	0.398552
E1BA27	Uncharacterized protein	GLMN	1	1.9	67.689					6870700		#DIV/0!	6870700	#DIV/0!	#DIV/0!
E1BA29	Uncharacterized protein	GNAQ	13	51.3	42.142	163880000	34767000	108120000	104770000	81194000	40777000	1.02256e+08	7.55803e+07	1.35294	0.279018
E1BA58	Mannosyltransferase	ALG9	5	16.7	69.851	8811500	9600800		28644000			9206150	28644000	0.321399	#DIV/0!
E1BA93	Uncharacterized protein	SYNPO	7	13	94.509	16757000			59083000	65553000	28123000	16757000	5.09197e+07	0.329087	#DIV/0!
E1BAG2	Uncharacterized protein	EXOSC5	2	11.1	25.316				10512000			#DIV/0!	10512000	#DIV/0!	#DIV/0!
E1BAJ4	Uncharacterized protein	STBD1	15	53.4	36.556	338620000	1433000000	937760000	2507500000	729550000	142200000	9.03127e+08	1.12642e+09	0.80177	0.394216
E1BAK6	Uncharacterized protein	DAZAP1	5	24	42.367	45126000	47359000	46891000	126470000	139710000	60523000	4.64587e+07	108901000	0.426614	0.0316924
E1BAK9	Uncharacterized protein	SYVN1	4	10.8	67.098	10765000	20459000	12022000	106830000	13913000		1.44153e+07	60371500	0.238777	0.139455
E1BAM5	Uncharacterized protein	GATA2	1	1.9	50.464		910110	365980				638045	#DIV/0!	#DIV/0!	#DIV/0!
E1BAN2	Katanip60 ATPase-containing subunit A-like 2	KATNAL2	1	2.2	59.893	42553000	92138000	61507000	134600000	71247000	68675000	6.53993e+07	9.15073e+07	0.71469	0.185659
E1BAX4	Uncharacterized protein	SLC41A1	2	8.6	54.802	50963000	17650000					34306500	#DIV/0!	#DIV/0!	#DIV/0!
E1BAZ9	Uncharacterized protein	EXOG	5	24.7	41.076	29014000	9764000	44240000		63143000		2.76727e+07	63143000	0.438254	#DIV/0!
E1BB08	Uncharacterized protein	EML2	2	4.9	89.144		12181000				6200500	12181000	6200500	1.96452	#DIV/0!
E1BB17	Uncharacterized protein	HNRNPH3	10	52	36.926	408710000	698940000	474560000	1214400000	787020000	458200000	5.27403e+08	8.19873e+08	0.643274	0.141391
E1BB36	Uncharacterized protein	MGAT2	1	2.9	52.268	5349200						5349200	#DIV/0!	#DIV/0!	#DIV/0!
E1BB38	Signal recognitioparticle subunit SRP72	SRP72	11	24.7	74.727	14022000	140620000	49856000	58372000	64836000	13361000	68166000	45523000	1.4974	0.30511
E1BB48	Polypeptide N-acetylgalactosaminyltransferase	GALNT2	11	27.5	64.757	58067000	43989000	93834000	174540000	57515000	51770000	6.52967e+07	9.46083e+07	0.690179	0.264906
E1BB91	Uncharacterized protein	COL6A3	117	46.5	342.4	26567000000	2687700000	11332000000	521440000	323140000	4264300000	13528900000	1702960000	7.94434	0.0854899
E1BBC4	Uncharacterized protein	OPA1	22	29.9	115.59	71061000	165490000	134460000	203260000	60508000	40384000	1.2367e+08	101384000	1.21982	0.360885
E1BBC6	Uncharacterized protein	P3H3	2	6.4	69.504					6583500		#DIV/0!	6583500	#DIV/0!	#DIV/0!
E1BBJ7	Uncharacterized protein	INPPL1	2	2.3	139				10395000	9701000		#DIV/0!	10048000	#DIV/0!	#DIV/0!
E1BBK6	Uncharacterized protein	NPNT	2	7.9	65.042	8178800				21794000		8178800	21794000	0.375278	#DIV/0!
E1BBM1	Uncharacterized protein	GLOD4	6	26.2	33.23	37205000	63427000	48631000	84322000	90133000	42302000	4.97543e+07	7.22523e+07	0.688619	0.126633
E1BBS6	Sulfhydryl oxidase	QSOX2	12	24.3	75.364	5994500	31451000	14791000	124150000	108800000		1.74122e+07	116475000	0.149493	0.00152581
E1BBT8	Uncharacterized protein	EMC1	25	36.3	111.82	125160000	331740000	291940000	747500000	142400000	105760000	2.49613e+08	3.31887e+08	0.752104	0.362216
E1BBW7	Uncharacterized protein	FAM134C	3	14.6	51.303			22867000		2951000		22867000	2951000	7.7489	#DIV/0!
E1BBY7	Uncharacterized protein	HSPA4	40	59.9	94.508	170430000	1155600000	618880000	872720000	788620000	371280000	6.48303e+08	677540000	0.956849	0.466244
E1BC10	Amine oxidase	AOC3	13	22.4	84.471	112440000		17654000			8773700	65047000	8773700	7.41386	#DIV/0!
E1BC24	Midasin	MDN1	2	0.6	630.69					2242400		#DIV/0!	2242400	#DIV/0!	#DIV/0!
E1BC32	Uncharacterized protein	4 SV	5	27	38.38	25366000				35310000	26735000	25366000	31022500	0.817665	#DIV/0!
E1BC57	Uncharacterized protein	ROR2	19	32	104.18	5936700	22214000	18664000	696210000	308910000		15604900	502560000	0.0310508	0.0216987
E1BC58	Uncharacterized protein	RAB2B	8	42.1	24.167						23860000	#DIV/0!	23860000	#DIV/0!	#DIV/0!
E1BC78	Uncharacterized protein	ATAD2	6	6.6	156.28				59045000			#DIV/0!	59045000	#DIV/0!	#DIV/0!
E1BC94	Uncharacterized protein	IBA57	2	7	38.231						8235400	#DIV/0!	8235400	#DIV/0!	#DIV/0!
E1BC98	Transcriptioelongatiofactor SPT5	SUPT5H	3	4.1	120.16	4887900			15577000	4781700		4887900	10179350	0.480178	#DIV/0!
E1BCE0	Uncharacterized protein	DNAJC8	3	24.1	30.722	20001000	26377000	6387600		19488000		1.75885e+07	19488000	0.902531	#DIV/0!
E1BCF8	Uncharacterized protein	ZC3HAV1	4	9.7	100.98	2539800			22183000	30672000	24624000	2539800	2.58263e+07	0.0983415	#DIV/0!
E1BCI6	Uncharacterized protein	RECK	5	7.6	106.78	58231000		11340000	6992600	33930000		34785500	20461300	1.70006	0.324602
E1BCI8	Uncharacterized protein	SLC12A4	1	1.2	120.59		9379600	11387000	9109300			10383300	9109300	1.13986	#DIV/0!
E1BCK4	Uncharacterized protein	PCDH7	1	1.3	130.58						7142700	#DIV/0!	7142700	#DIV/0!	#DIV/0!
E1BCR2	Uncharacterized protein	DIDO1	2	1.4	237.84		2726700					2726700	#DIV/0!	#DIV/0!	#DIV/0!
E1BCV4	Uncharacterized protein	NUP98	16	13	197.63	40488000	52858000	50391000	122040000	31472000		4.79123e+07	76756000	0.624216	0.229903
E1BCW0	Uncharacterized protein	3 SV	1	7.1	32.745		12848000					12848000	#DIV/0!	#DIV/0!	#DIV/0!
E1BCW3	ATP-dependent 6-phosphofructokinase	PFKP	6	10.5	86.005	13645000					32748000	13645000	32748000	0.416667	#DIV/0!
E1BCZ9	Uncharacterized protein	ADNP	7	9.7	123.44		8532000	19462000	58442000	8491400		13997000	33466700	0.418237	0.26294
E1BD42	Uncharacterized protein	NUP37	3	18.7	36.862	8368000		15758000	29946000			12063000	29946000	0.402825	#DIV/0!
E1BD64	Mitochondrial pyruvate carrier	MPC2	2	17.3	14.282		9389500	22913000	69936000			16151250	69936000	0.230943	#DIV/0!
E1BD88	Uncharacterized protein	SPIN1	5	31.3	29.587	19865000	67009000	26804000	32802000	58307000		3.78927e+07	45554500	0.83181	0.370987
E1BDB0	Uncharacterized protein	EPB41L2	19	31.7	111.84	144820000	135860000	80207000	46920000	204990000	217120000	1.20296e+08	1.56343e+08	0.769433	0.285331
E1BDE7	Uncharacterized protein	SAFB2	15	18.4	108.52							#DIV/0!	#DIV/0!	#DIV/0!	#DIV/0!
E1BDF7	Uncharacterized protein	ATXN1	3	8.2	85.646		36726000	33850000	124350000			35288000	124350000	0.28378	#DIV/0!
E1BDG9	10-formyltetrahydrofolate dehydrogenase	ALDH1L2	3	6.1	100.24					19019000		#DIV/0!	19019000	#DIV/0!	#DIV/0!
E1BDJ7	Uncharacterized protein	DNAJC25	3	13.4	42.591		37790000		31431000			37790000	31431000	1.20232	#DIV/0!
E1BDK6	Uncharacterized protein	LAMB2	44	40.4	195.98	1040600000	331750000	537680000	828830000	57834000	168130000	6.36677e+08	351598000	1.81081	0.21154
E1BDK9	Uncharacterized protein	RETSAT	3	10.8	66.776	5994800				23249000	16452000	5994800	19850500	0.301997	#DIV/0!
E1BDM8	Uncharacterized protein	DDX6	8	30.6	54.376	23102000	48046000	55968000	191800000	94360000	72732000	42372000	1.19631e+08	0.35419	0.05569
E1BDN8	Uncharacterized protein	SREK1	1	2.5	60.415	4276800	8542400	9086700	15798000	2411600	6448300	7.30197e+06	8219300	0.888393	0.419763
E1BDP3	Uncharacterized protein	ALDH5A1	8	27	56.096	62374000	107210000	183880000	66078000	15123000		1.17821e+08	40600500	2.90197	0.108609
E1BDQ6	Uncharacterized protein	NME5	1	6.7	23.751	160900000	125910000	156900000	364490000	292540000	102080000	1.47903e+08	2.53037e+08	0.584513	0.127177
E1BDR2	Uncharacterized protein	IDUA	8	17.1	71.515	37103000	14389000	21193000			55658000	2.42283e+07	55658000	0.435307	#DIV/0!
E1BDS6	Uncharacterized protein	TP53BP1	20	17.1	212.43	12913000	182340000	144040000	182300000	90694000		1.13098e+08	136497000	0.828573	0.387026
E1BDU0	Uncharacterized protein	NUP107	7	12.6	107.16	32461000	32804000	28940000	16708000	4183700	2173100	3.14017e+07	7.68827e+06	4.08436	0.00365945
E1BDU8	Uncharacterized protein	LIMA1	10	21.8	84.964		253520000	62531000				158025500	#DIV/0!	#DIV/0!	#DIV/0!
E1BDU9	Uncharacterized protein	GATAD2B	2	5.9	65.166				179290000			#DIV/0!	179290000	#DIV/0!	#DIV/0!
E1BDV4	Uncharacterized protein	DCAF1	1	1.5	168.89		2100800		13135000			2100800	13135000	0.159939	#DIV/0!
E1BDV5	Uncharacterized protein	PELP1	11	15.3	122.12	28800000	44741000	27542000	95809000	18590000	12304000	3.36943e+07	4.22343e+07	0.797795	0.385481
E1BDV8	Uncharacterized protein	DPY19L3	2	3.3	83.239	17804000	10610000					14207000	#DIV/0!	#DIV/0!	#DIV/0!
E1BDX8	Uncharacterized protein	DYNC1H1	122	36	532.05	692850000	937630000	795010000	1245400000	1101600000	2043000000	8.08497e+08	1.46333e+09	0.552503	0.0477141
E1BDY3	Uncharacterized protein	GLG1	40	44.3	134.63	888980000	2352700000	1629000000	3534300000	1088600000	734080000	1623560000	1785660000	0.909221	0.438101
E1BE25	Uncharacterized protein	FLNC	15	8.8	290.78	73562000		12792000			104400000	43177000	104400000	0.413573	#DIV/0!
E1BE36	Uncharacterized protein	ARMCX3	4	17.9	42.539					20059000	26589000	#DIV/0!	23324000	#DIV/0!	#DIV/0!
E1BE55	Uncharacterized protein	SUGP2	18	30.1	121.57	65518000	108740000	65257000	229220000	53191000		7.98383e+07	141205500	0.565405	0.217278
E1BE60	Uncharacterized protein	PPP1R14A	2	16.3	16.629		8746400		46072000			8746400	46072000	0.189842	#DIV/0!
E1BE98	Uncharacterized protein	XPO1	22	28.1	123.14	131070000	276770000	167740000	308960000	149140000	111090000	191860000	189730000	1.01123	0.489318
E1BEB4	Uncharacterized protein	FBLN2	3	4.3	124.03	5956700					9379900	5956700	9379900	0.635049	#DIV/0!
E1BEB8	Uncharacterized protein	SUPT6H	4	4.3	199.18	4216400		14669000	30238000			9442700	30238000	0.312279	#DIV/0!
E1BED8	Uncharacterized protein	4 SV	13	44.2	47.946				23136000			#DIV/0!	23136000	#DIV/0!	#DIV/0!
E1BEG2	Uncharacterized protein	HNRNPA3	26	49.7	39.65	2523400000	3601400000	2934300000	7487900000	6155800000	3322200000	3019700000	5655300000	0.533959	0.0530812
E1BEI0	Uncharacterized protein	API5	5	13.1	54.364	21357000	11438000	29222000	50277000	27904000	26043000	2.06723e+07	3.47413e+07	0.595036	0.103085
E1BEI2	Uncharacterized protein	SPCS2	9	47.4	25.348	212940000	527330000	395470000	856390000	402190000	210310000	378580000	489630000	0.773196	0.314155
E1BEI6	Uncharacterized protein	ATM	1	0.4	350.53					3213500		#DIV/0!	3213500	#DIV/0!	#DIV/0!
E1BEJ3	Elongatiofactor G, mitochondrial	GFM1	6	11.2	83.842	6581800		14172000	67060000	42410000	4790700	10376900	38086900	0.272453	0.162049
E1BEK9	Uncharacterized protein	UPF1	6	7.3	124.28	11420000			12520000	20929000	10480000	11420000	14643000	0.779895	#DIV/0!
E1BEL9	Uncharacterized protein	COASY	1	2.1	61.799		7553500	3449200		5004700		5501350	5004700	1.09924	#DIV/0!
E1BEN4	Uncharacterized protein	GMPPA	1	3.3	46.207			3081400				3081400	#DIV/0!	#DIV/0!	#DIV/0!
E1BEP4	Uncharacterized protein	ASH2L	4	10	68.701		4720000		13870000			4720000	13870000	0.340303	#DIV/0!
E1BER5	Uncharacterized protein	EPHA4	1	1.1	109.85		7640600	4054200				5847400	#DIV/0!	#DIV/0!	#DIV/0!
E1BEV0	Uncharacterized protein	CCNK	1	4.1	64.37				13648000			#DIV/0!	13648000	#DIV/0!	#DIV/0!
E1BEW6	Uncharacterized protein	EXOSC7	4	21.6	31.741		38315000		54627000	5424000		38315000	30025500	1.27608	#DIV/0!
E1BEX4	Uroporphyrinogedecarboxylase	UROD	6	28.6	40.811		14096000	28468000	19021000	52926000		21282000	35973500	0.591602	0.254307
E1BF20	Uncharacterized protein	HNRNPH1	17	53.6	51.25	1815300000	2023600000	1801800000	4071500000	3411600000	1782400000	1.88023e+09	3088500000	0.608785	0.0760423
E1BF27	Uncharacterized protein	SLC38A10	2	3.5	115.64				45044000			#DIV/0!	45044000	#DIV/0!	#DIV/0!
E1BF33	Uncharacterized protein	4 SV	2	23.8	14.446			14678000	23207000	12165000		14678000	17686000	0.829922	#DIV/0!
E1BF42	Uncharacterized protein	M1AP	1	3.2	59.444							#DIV/0!	#DIV/0!	#DIV/0!	#DIV/0!
E1BF47	Uncharacterized protein	TPR	37	22.6	267.23	179400000	382890000	224150000	540150000	266030000	57104000	2.62147e+08	2.87761e+08	0.910986	0.437537
E1BF52	Sulfhydryl oxidase	GFER	3	19	23.409		9794000		16560000	8042100		9794000	12301050	0.796192	#DIV/0!
E1BF55	Uncharacterized protein	MAP7D2	2	5.6	69.237		8453300			16175000		8453300	16175000	0.522615	#DIV/0!
E1BF59	Uncharacterized protein	PLEC	93	30.6	527.52	1009900000	66161000	535430000	40338000	13014000	912670000	5.37164e+08	3.22007e+08	1.66817	0.310383
E1BF68	Uncharacterized protein	DHX16	3	3.1	119.85		54261000	3832800	7347200			29046900	7347200	3.95347	#DIV/0!
E1BF92	Uncharacterized protein	USP48	7	10.1	119.4		7466800		59800000	53754000		7466800	56777000	0.131511	#DIV/0!
E1BFA8	Uncharacterized protein	NBAS	20	14.2	268.23	29762000	61279000	110730000	91676000	36515000	18385000	67257000	4.88587e+07	1.37656	0.299509
E1BFB0	Uncharacterized protein	SPTAN1	97	52.7	284.57	1477100000	806370000	1108800000	467100000	919270000	929930000	1.13076e+09	772100000	1.46452	0.109858
E1BFB9	ProteiFAM114A2	FAM114A1	16	42.3	61.003	39636000	812940000	427140000	665840000	209210000	71286000	426572000	3.15445e+08	1.35229	0.358957
E1BFC3	Uncharacterized protein	DFNA5	2	5	54.888			5047600	7555300			5047600	7555300	0.668087	#DIV/0!
E1BFD1	Uncharacterized protein	ANKLE2	3	6.4	106.24				49739000	7575100		#DIV/0!	28657050	#DIV/0!	#DIV/0!
E1BFD5	Uncharacterized protein	CUL4B	5	7	109.85		3159100			7856000		3159100	7856000	0.402126	#DIV/0!
E1BFE8	Uncharacterized protein	TNS3	1	1.7	154.63				21172000			#DIV/0!	21172000	#DIV/0!	#DIV/0!
E1BFG0	Alpha-aminoadipic semialdehyde dehydrogenase	ALDH7A1	21	59.9	58.595						19162000	#DIV/0!	19162000	#DIV/0!	#DIV/0!
E1BFH8	Poly [ADP-ribose] polymerase	PARP2	3	9.7	64.415				11916000	19357000		#DIV/0!	15636500	#DIV/0!	#DIV/0!
E1BFI2	Uncharacterized protein	DHTKD1	5	9.9	103.11	16293000	69309000	36310000	32836000	19529000	2687900	4.06373e+07	1.8351e+07	2.21445	0.138785
E1BFL1	Uncharacterized protein	CYP2J2	1	2.4	57.25							#DIV/0!	#DIV/0!	#DIV/0!	#DIV/0!
E1BFQ6	Uncharacterized protein	ITGA6	37	44.1	119.23	433950000	559070000	377730000	1355200000	1029500000	68509000	4.56917e+08	8.17736e+08	0.558758	0.203581
E1BFV0	Uncharacterized protein	KPNB1	28	47.7	97.226	414440000	584780000	509000000	1093400000	673570000	577910000	502740000	7.81627e+08	0.643197	0.0839278
E1BFW1	Uncharacterized protein	CCDC134	9	47.2	26.375	24362000	234540000	107870000	423260000	89458000		1.22257e+08	256359000	0.476899	0.214867
E1BFW2	Uncharacterized protein	IWS1	2	4	92.127		7070000		21702000			7070000	21702000	0.325776	#DIV/0!
E1BFX4	Uncharacterized protein	SGSH	7	22.6	57.249	30630000		30590000	46642000		45276000	30610000	45959000	0.666028	0.00098795
E1BFX6	Uncharacterized protein	RBM15	3	6.2	99.693	3299500	6345900	14891000	33326000	28929000	6247500	8178800	2.28342e+07	0.358183	0.0908904
E1BFZ9	Uncharacterized protein	4 SV	7	14.1	94.099	11599000			51539000	92969000		11599000	72254000	0.160531	#DIV/0!
E1BG26	Cation-transporting ATPase	ATP13A3	12	18.2	138.39				326230000		4845900	#DIV/0!	165537950	#DIV/0!	#DIV/0!
E1BG57	Uncharacterized protein	POM121C	2	4	122.8				31115000			#DIV/0!	31115000	#DIV/0!	#DIV/0!
E1BG63	Uncharacterized protein	TMTC3	4	6	104.46		4648200		14815000	12031000		4648200	13423000	0.346286	#DIV/0!
E1BG76	Uncharacterized protein	SCFD1	21	56.3	72.406	151230000	417750000	392280000	1030800000	359460000	131470000	320420000	5.07243e+08	0.631689	0.272594
E1BGA6	Uncharacterized protein	COG3	2	2.8	94.284		77767000	29753000				53760000	#DIV/0!	#DIV/0!	#DIV/0!
E1BGB6	Ammonium transporter Rh type B	RHBG	1	7.3	46.119				18111000			#DIV/0!	18111000	#DIV/0!	#DIV/0!
E1BGC1	Uncharacterized protein	MCCC1	12	32.7	80.482	18703000	32195000	26253000	179400000	129380000		25717000	154390000	0.166572	0.00344534
E1BGC3	Uncharacterized protein	WAPL	4	5.8	133.27	133410000	90393000	70123000	26390000			9.79753e+07	26390000	3.71259	#DIV/0!
E1BGC5	Uncharacterized protein	YLPM1	3	2.5	188.96	17630000	18045000	11110000	10257000	23532000	7072900	15595000	1.36206e+07	1.14495	0.369283
E1BGE2	Uncharacterized protein	UTP20	1	0.5	318.43							#DIV/0!	#DIV/0!	#DIV/0!	#DIV/0!
E1BGE5	Uncharacterized protein	IPO7	7	10.6	119.53	2026400		5651700	60504000	26455000	62162000	3839050	49707000	0.0772336	0.0279084
E1BGF3	Uncharacterized protein	HCFC1	11	8.5	204.72	43352000	87505000	19833000	157600000	101560000	37502000	50230000	9.88873e+07	0.507952	0.145163
E1BGG4	Uncharacterized protein	YIF1B	3	20.5	34.142	5665400			94971000	20426000		5665400	57698500	0.0981897	#DIV/0!
E1BGI2	Uncharacterized protein	CEP170	1	0.9	175.16							#DIV/0!	#DIV/0!	#DIV/0!	#DIV/0!
E1BGJ0	Uncharacterized protein	LRP1	57	19	504.76	598220000	296780000	341020000	206160000	465710000	842130000	4.12007e+08	5.04667e+08	0.816394	0.338912
E1BGN3	Histone H3	HIST2H3D	20	75.7	15.418	1323500000	570060000	885900000	1270100000	397070000	776040000	9.26487e+08	8.14403e+08	1.13763	0.377049
E1BGN5	Uncharacterized protein	4 SV	11	32.4	52.753	26140000	13161000	25789000	668940000	79122000		2.16967e+07	374031000	0.0580077	0.103698
E1BGP4	Uncharacterized protein	MORC2	1	1.6	118.12	2095300	3333700			6219700		2714500	6219700	0.436436	#DIV/0!
E1BGS2	Uncharacterized protein	ACAD10	9	16.4	117.62	39693000	40956000	46344000	5898300	11402000		42331000	8650150	4.89367	0.00103609
E1BGX1	Uncharacterized protein	TAF15	5	19.6	50.926	40678000	63925000	42277000	148810000	50063000	60054000	48960000	86309000	0.567264	0.155735
E1BGX4	Uncharacterized protein	WBP2	1	4	37.241	2652500		2807300	10827000	5611800	4435000	2729900	6.95793e+06	0.392344	0.0970546
E1BGY7	Uncharacterized protein	CSTF3	7	14.8	83.258	7072300	16229000	3644300	15379000	45982000		8.98187e+06	30680500	0.292755	0.0891362
E1BH06	Uncharacterized protein	LOC617696	55	42.7	192.76	38507000	66248000	82276000	142090000		124690000	6.23437e+07	133390000	0.467379	0.0139462
E1BH27	Uncharacterized protein	4 SV	1	1.1	173.21				10143000			#DIV/0!	10143000	#DIV/0!	#DIV/0!
E1BH78	Uncharacterized protein	SNRNP200	56	38.9	244.27	212700000	459210000	382090000	925990000	454760000	150070000	3.51333e+08	5.10273e+08	0.68852	0.269718
E1BH82	Caseikinase II subunit alpha	CSNK2A1	8	32.2	45.222	82444000	177420000	87440000	250740000	162930000	128980000	115768000	1.80883e+08	0.640015	0.12168
E1BH99	Uncharacterized protein	LOC104975673	2	16.6	17.757		7141700		17272000	10336000		7141700	13804000	0.517365	#DIV/0!
E1BHD3	Uncharacterized protein	CA14	1	3.6	37.877	4146000			9030100	6606300		4146000	7818200	0.530301	#DIV/0!
E1BHG5	Uncharacterized protein	4 SV	2	6.1	32.628	38805000			197770000	28490000		38805000	113130000	0.343012	#DIV/0!
E1BHJ0	Profilin	3 SV	10	75.7	15.057	547360000	432800000	549090000	1150100000	755710000	1186900000	509750000	1.0309e+09	0.494469	0.011006
E1BHK2	Uncharacterized protein	ADD1	4	11.1	80.672	21827000	12320000	8195400	10917000	3240100	44985000	1.41141e+07	1.9714e+07	0.715943	0.349244
E1BHM5	Uncharacterized protein	RBM25	10	18	100.15	37553000	172360000	118110000	174520000	77358000	43185000	109341000	9.83543e+07	1.1117	0.426377
E1BHM9	Uncharacterized protein	4 SV	2	16.4	12.56	39395000	13593000		96713000	69233000	96304000	26494000	8.74167e+07	0.303077	0.0138687
E1BHN4	Uncharacterized protein	4 SV	4	2	374.19	1682600						1682600	#DIV/0!	#DIV/0!	#DIV/0!
E1BHQ9	Uncharacterized protein	MCAM	12	31.5	71.404	9707900	82851000	67085000	639140000	70730000		5.32146e+07	354935000	0.149928	0.126476
E1BHR3	Uncharacterized protein	HDGFRP3	8	37.3	20.505	211060000	332800000	357260000	197320000	131880000	50470000	3.00373e+08	1.26557e+08	2.37343	0.0243573
E1BHS9	Secretory carrier-associated membrane protein	SCAMP3	5	15.9	38.312	29701000	91074000	54395000	173230000	12731000	22313000	58390000	6.94247e+07	0.841056	0.42532
E1BHU1	Uncharacterized protein	TCOF1	9	8.6	151.29	19302000	40345000	638960	25654000	70045000	33238000	20095320	42979000	0.467561	0.134823
E1BHY6	Uncharacterized protein	GRN	6	20.6	63.081	244510000	64584000	102490000	203800000	141870000	352950000	1.37195e+08	2.32873e+08	0.589139	0.157127
E1BHZ4	Uncharacterized protein	ZC3H4	1	1.2	139.74	2639000				4215900		2639000	4215900	0.625964	#DIV/0!
E1BI02	Fibromodulin	FMOD	7	28.3	42.918	246260000	235180000	241210000			55824000	2.40883e+08	55824000	4.31505	#DIV/0!
E1BI26	Uncharacterized protein	MDC1	3	3.9	188.92		11334000	3218400		2484300		7276200	2484300	2.92887	#DIV/0!
E1BI28	Uncharacterized protein	GM2A	3	24.4	20.903	9285600	7024900	10843000		26531000	62411000	9.05117e+06	44471000	0.20353	0.039034
E1BI41	Uncharacterized protein	GIT2	1	2.4	84.728						6004700	#DIV/0!	6004700	#DIV/0!	#DIV/0!
E1BI98	Uncharacterized protein	COL6A1	40	45.9	108.67	11480000000	1395400000	5773900000	237100000	331380000	2106900000	6.21643e+09	8.91793e+08	6.97071	0.0743684
E1BIA3	Uncharacterized protein	KCNK12	1	2.6	46.92		123760000					123760000	#DIV/0!	#DIV/0!	#DIV/0!
E1BIB3	Vacuolar proteisorting-associated protei28 homolog	VPS28	2	16.3	25.174	14566000		25904000	47471000			20235000	47471000	0.42626	#DIV/0!
E1BIB4	Uncharacterized protein	HNRNPL	25	66.3	64.075	1125000000	1380700000	1800400000	3708100000	2613300000	1466600000	1.43537e+09	2596000000	0.552915	0.0806636
E1BIB8	Uncharacterized protein	4 SV	1	12.6	15.309	9603600	19810000	15119000	31901000	50608000		14844200	41254500	0.35982	0.0224491
E1BIE4	Uncharacterized protein	EPHB4	1	1.6	108.31	3648500						3648500	#DIV/0!	#DIV/0!	#DIV/0!
E1BIE7	Uncharacterized protein	PGAM5	6	32.2	32.006	25377000	78757000	28124000	154460000	104950000	34917000	44086000	98109000	0.449357	0.118004
E1BIF6	Uncharacterized protein	VPS13D	2	0.4	484.75		364220000			28984000		364220000	28984000	12.5662	#DIV/0!
E1BIG6	Uncharacterized protein	TFRC	17	27.5	83.166	70778000		9988000	442730000	346820000	70216000	40383000	2.86589e+08	0.140909	0.0950891
E1BII3	Uncharacterized protein	3 SV	10	37.2	17.719	110570000	204330000	154570000	224330000	146520000	272110000	156490000	214320000	0.73017	0.136442
E1BIJ4	Uncharacterized protein	LEMD3	4	6	100.03	2915800			62611000	16949000		2915800	39780000	0.0732981	#DIV/0!
E1BIL7	Uncharacterized protein	ZKSCAN1	6	18.8	63.622		36598000	18299000	99344000	116950000		27448500	108147000	0.253807	0.0119357
E1BIM8	Tyrosine-proteikinase	SRC	1	3.7	60.218							#DIV/0!	#DIV/0!	#DIV/0!	#DIV/0!
E1BIN9	Uncharacterized protein	MRE11	5	11.9	80.534		45076000	10620000		18299000		27848000	18299000	1.52183	#DIV/0!
E1BIQ0	Uncharacterized protein	PNPT1	7	13.5	85.901	13324000	31942000	33410000	28392000	19426000		2.62253e+07	23909000	1.09688	0.406665
E1BIS6	Uncharacterized protein	SYNM	7	6.2	170.78	62885000		4048000				33466500	#DIV/0!	#DIV/0!	#DIV/0!
E1BIU0	Uncharacterized protein	SEC24C	13	17.4	117.99	12410000	251880000	108570000	94276000	61211000	32533000	1.24287e+08	6.26733e+07	1.98309	0.219673
E1BIX5	Uncharacterized protein	NUP153	9	11.2	153.99	108370000	16636000		28495000	10070000		62503000	19282500	3.24144	0.226547
E1BJ55	Uncharacterized protein	ZNF428	2	16	20.966	11626000		10853000	50690000	48198000		11239500	49444000	0.227318	0.00058199
E1BJ75	Uncharacterized protein	CRTAP	13	39.4	46.846	52572000	107930000	104730000	355950000	165480000	76804000	8.84107e+07	1.99411e+08	0.443358	0.129106
E1BJ81	Uncharacterized protein	4 SV	5	13.9	58.242	28421000	56502000	15700000	121730000	71649000		33541000	96689500	0.346894	0.0402332
E1BJA2	Uncharacterized protein	AIFM1	21	45.7	66.871	538000000	1029400000	877050000	1256700000	501540000	206060000	8.14817e+08	6.54767e+08	1.24444	0.333366
E1BJB1	Tubulibeta chain	TUBB2A	34	72.4	49.906		31429000		27483000	58383000	163420000	31429000	8.30953e+07	0.378228	#DIV/0!
E1BJD2	Uncharacterized protein	DDX42	6	13	103.39	24792000	82060000		81613000	27987000	22647000	53426000	4.40823e+07	1.21196	0.395752
E1BJF6	Uncharacterized protein	SYMPK	6	8	140.97				41162000	21993000		#DIV/0!	31577500	#DIV/0!	#DIV/0!
E1BJF9	Serum amyloid A protein	3 SV	3	35.4	14.602				113500000		40666000	#DIV/0!	77083000	#DIV/0!	#DIV/0!
E1BJG5	Uncharacterized protein	TRIM28	24	42.3	86.733	350910000	1078000000	573480000	1073300000	982890000	556400000	6.67463e+08	8.70863e+08	0.766439	0.244848
E1BJH1	Uncharacterized protein	EDC4	12	14.2	152.02	16425000	20144000	7104500	225050000	31993000	12582000	1.45578e+07	89875000	0.161979	0.164856
E1BJK1	Palmitoyltransferase	ZDHHC17	1	1.4	72.847							#DIV/0!	#DIV/0!	#DIV/0!	#DIV/0!
E1BJQ1	Glycine cleavage system P protein	GLDC	5	9.6	112.89	9064100			62716000	46202000		9064100	54459000	0.166439	#DIV/0!
E1BJS1	Uncharacterized protein	OGFOD3	3	11.4	34.946	13917000			23438000	6106500		13917000	14772250	0.942104	#DIV/0!
E1BJV0	Uncharacterized protein	EHD4	4	8.7	61.024	27366000					1951200	27366000	1951200	14.0252	#DIV/0!
E1BJV5	Uncharacterized protein	ZNF638	7	6.3	219.06	10314000	10738000	16949000	64236000	11068000		12667000	37652000	0.336423	0.150154
E1BJV9	Uncharacterized protein	AFAP1	1	1.1	90.409							#DIV/0!	#DIV/0!	#DIV/0!	#DIV/0!
E1BK00	Uncharacterized protein	CUL7	3	2.5	194.23				27090000		5319500	#DIV/0!	16204750	#DIV/0!	#DIV/0!
E1BK69	Uncharacterized protein	UFSP2	7	24.9	53.136	25881000	93118000	65431000	104260000			6.14767e+07	104260000	0.589648	#DIV/0!
E1BKB8	Phosphodiesterase	PDE6C	1	1.5	98.705		61300000	97126000				79213000	#DIV/0!	#DIV/0!	#DIV/0!
E1BKC4	Uncharacterized protein	NIPBL	3	1.6	316.26			30935000	19487000	8154600		30935000	13820800	2.23829	#DIV/0!
E1BKD2	Uncharacterized protein	USP40	2	2.6	139.63			7287000	7012500	8504400		7287000	7758450	0.939234	#DIV/0!
E1BKE9	Uncharacterized protein	SENP3	2	9.9	64.944		14113000		47558000	10093000		14113000	28825500	0.489601	#DIV/0!
E1BKF8	Uncharacterized protein	SPPL2B	1	2.4	63.707	1902000			11576000			1902000	11576000	0.164305	#DIV/0!
E1BKG4	Uncharacterized protein	PDS5A	14	18.4	146.56	3588400	26898000	26442000	48656000	41789000		1.89761e+07	45222500	0.419617	0.0416618
E1BKG6	Uncharacterized protein	FIZ1	2	4.9	58.882			1882700				1882700	#DIV/0!	#DIV/0!	#DIV/0!
E1BKK9	Uncharacterized protein	SELENOM	4	40	16.093	25571000	82378000	37708000	44736000	40057000		4.85523e+07	42396500	1.1452	0.400503
E1BKM0	Uncharacterized protein	FIP1L1	5	19.9	67.471		8139400		32056000	19011000		8139400	25533500	0.318773	#DIV/0!
E1BKM4	Uncharacterized protein	PDCD6IP	12	18.8	100.99	38497000	44730000	26186000	94307000	44011000	67215000	36471000	68511000	0.532338	0.0539648
E1BKQ6	Uncharacterized protein	MYO18A	2	1.2	232.84						4660100	#DIV/0!	4660100	#DIV/0!	#DIV/0!
[truncated: 1,411 more rows]

## Sheet: Sheet2
Fasta headers	gene name
>sp|A0JN39|COPB_BOVIN Coatomer subunit beta	COPB1
>sp|A0JN52|SF3B3_BOVIN Splicing factor 3B subunit 3	SF3B3
>sp|A0JNC1|CDS2_BOVIN Phosphatidate cytidylyltransferase 2	CDS2
>sp|A0JNG0|TM168_BOVIN Transmembrane protein 168	TMEM168
>sp|A0JNJ5|MYL1_BOVIN Myosin light chain 1/3, skeletal muscle isoform	MYL1
>sp|A0JNK3|HTRA2_BOVIN Serine protease HTRA2, mitochondrial	HTRA2
>sp|A1A4H6|DDX27_BOVIN Probable ATP-dependent RNA helicase DDX27	DDX27
>sp|A1A4I9|UFL1_BOVIN E3 UFM1-protein ligase 1	UFL1
>sp|A1A4J1|PFKAL_BOVIN ATP-dependent 6-phosphofructokinase, liver type	PFKL
>sp|A1A4J8|SCO1_BOVIN Protein SCO1 homolog, mitochondrial	SCO1
>sp|A1A4K3|DDB1_BOVIN DNA damage-binding protein 1	DDB1
>sp|A1A4K8|U2AF1_BOVIN Splicing factor U2AF 35 kDa subunit	U2AF1
>sp|A1A4M2|EMC10_BOVIN ER membrane protein complex subunit 10	EMC10
>sp|A1A4P4|G45IP_BOVIN Growth arrest and DNA damage-inducible proteins-interacting protein 1	GADD45GIP1
>sp|A1A4P5|PFD2_BOVIN Prefoldin subunit 2	PFDN2
>sp|A1A4Q2|PRXD1_BOVIN Prolyl-tRNA synthetase associated domain-containing protein 1	PRORSD1
>sp|A1A4Q9|NUD16_BOVIN U8 snoRNA-decapping enzyme	NUDT16
>sp|A1A4R1|H2A2C_BOVIN Histone H2A type 2-C	HIST2H2AC
>sp|A1L504|LMF2_BOVIN Lipase maturation factor 2	LMF2
>sp|A1L5A6|ADRM1_BOVIN Proteasomal ubiquitin receptor ADRM1	ADRM1
>sp|A2I7M9|SPA32_BOVIN Serpin A3-2	SERPINA3-2
>sp|A2VDK6|WASF2_BOVIN Wiskott-Aldrich syndrome protein family member 2	WASF2
>sp|A2VDK9|VMA21_BOVIN Vacuolar ATPase assembly integral membrane protein VMA21	VMA21
>sp|A2VDL8|SC23A_BOVIN Protein transport protein Sec23A	SEC23A
>sp|A2VDN0|ITM2C_BOVIN Integral membrane protein 2C	ITM2C
>sp|A2VDN6|SF3A1_BOVIN Splicing factor 3A subunit 1	SF3A1
>sp|A2VDP1|BRE1A_BOVIN E3 ubiquitin-protein ligase BRE1A	RNF20
>sp|A2VDS0|KPRB_BOVIN Phosphoribosyl pyrophosphate synthase-associated protein 2	PRPSAP2
>sp|A2VDZ9|VAPB_BOVIN Vesicle-associated membrane protein-associated protein B	VAPB
>sp|A2VE08|IMA5_BOVIN Importin subunit alpha-5	KPNA1
>sp|A2VE10|CASC4_BOVIN Protein CASC4	CASC4
>sp|A2VE13|MAL2_BOVIN Protein MAL2	MAL2
>sp|A2VE14|SAE1_BOVIN SUMO-activating enzyme subunit 1	SAE1
>sp|A2VE21|COPG2_BOVIN Coatomer subunit gamma-2	COPG2
>sp|A2VE39|CMTR1_BOVIN Cap-specific mRNA (nucleoside-2-O-)-methyltransferase 1	CMTR1
>sp|A2VE47|ADPGK_BOVIN ADP-dependent glucokinase	ADPGK
>sp|A2VE52|ORN_BOVIN Oligoribonuclease, mitochondrial	REXO2
>sp|A2VE53|IKIP_BOVIN Inhibitor of nuclear factor kappa-B kinase-interacting protein	IKBIP
>sp|A2VE99|SEP11_BOVIN Septin-11	42989
>sp|A3KMV2|RD23A_BOVIN UV excision repair protein RAD23 homolog A	RAD23A
>sp|A3KMV5|UBA1_BOVIN Ubiquitin-like modifier-activating enzyme 1	UBA1
>sp|A3KN05|MAIP1_BOVIN m-AAA protease-interacting protein 1, mitochondrial	MAIP1
>sp|A3KN22|UBC12_BOVIN NEDD8-conjugating enzyme Ubc12	UBE2M
>sp|A4FUA8|CAZA1_BOVIN F-actin-capping protein subunit alpha-1	CAPZA1
>sp|A4FUC0|RM37_BOVIN 39S ribosomal protein L37, mitochondrial	MRPL37
>sp|A4FUF0|GLYR1_BOVIN Putative oxidoreductase GLYR1	GLYR1
>sp|A4FUH1|TOR2A_BOVIN Torsin-2A	TOR2A
>sp|A4FUI1|CCD58_BOVIN Coiled-coil domain-containing protein 58	CCDC58
>sp|A4FUI2|RUXE_BOVIN Small nuclear ribonucleoprotein E	SNRPE
>sp|A4FV08|GNPI1_BOVIN Glucosamine-6-phosphate isomerase 1	GNPDA1
>sp|A4FV37|CAVN3_BOVIN Caveolae-associated protein 3	CAVIN3
>sp|A4FV45|TM214_BOVIN Transmembrane protein 214	TMEM214
>sp|A4FV54|RAB8A_BOVIN Ras-related protein Rab-8A	RAB8A
>sp|A4FV61|ZN512_BOVIN Zinc finger protein 512	ZNF512
>sp|A4FV84|MRT4_BOVIN mRNA turnover protein 4 homolog	MRTO4
>sp|A4FV97|RL1D1_BOVIN Ribosomal L1 domain-containing protein 1	RSL1D1
>sp|A4IF63|TRIM2_BOVIN Tripartite motif-containing protein 2	TRIM2
>sp|A4IF87|GNPAT_BOVIN Dihydroxyacetone phosphate acyltransferase	GNPAT
>sp|A4IF97|ML12B_BOVIN Myosin regulatory light chain 12B	MYL12B
>sp|A4IFA7|CBR4_BOVIN Carbonyl reductase family member 4	CBR4
>sp|A4IFB1|SRRT_BOVIN Serrate RNA effector molecule homolog	SRRT
>sp|A4IFD2|FOXP1_BOVIN Forkhead box protein P1	FOXP1
>sp|A4IFD7|ZNT7_BOVIN Zinc transporter 7	SLC30A7
>sp|A4IFE3|ACTY_BOVIN Beta-centractin	ACTR1B
>sp|A4IFH5|ALAT1_BOVIN Alanine aminotransferase 1	GPT
>sp|A4IFJ5|PA24A_BOVIN Cytosolic phospholipase A2	PLA2G4A
>sp|A4IFL0|TIM23_BOVIN Mitochondrial import inner membrane translocase subunit Tim23	TIMM23
>sp|A4IFN5|FITM2_BOVIN Fat storage-inducing transmembrane protein 2	FITM2
>sp|A5D7A0|EFHD2_BOVIN EF-hand domain-containing protein D2	EFHD2
>sp|A5D7D1|ACTN4_BOVIN Alpha-actinin-4	ACTN4
>sp|A5D7E2|TM9S4_BOVIN Transmembrane 9 superfamily member 4	TM9SF4
>sp|A5D7H3|CTL2_BOVIN Choline transporter-like protein 2	SLC44A2
>sp|A5D7L5|S39AE_BOVIN Zinc transporter ZIP14	SLC39A14
>sp|A5D7N3|TMM11_BOVIN Transmembrane protein 11, mitochondrial	TMEM11
>sp|A5D989|EF1D_BOVIN Elongation factor 1-delta	EEF1D
>sp|A5PJF6|HSDL1_BOVIN Inactive hydroxysteroid dehydrogenase-like protein 1	HSDL1
>sp|A5PJI5|ASNA_BOVIN ATPase ASNA1	ASNA1
>sp|A5PJN2|ERO1A_BOVIN ERO1-like protein alpha	ERO1A
>sp|A5PJQ2|SCAR5_BOVIN Scavenger receptor class A member 5	SCARA5
>sp|A5PJT0|MBLC2_BOVIN Metallo-beta-lactamase domain-containing protein 2	MBLAC2
>sp|A5PJV8|MZT2_BOVIN Mitotic-spindle organizing protein 2	MZT2
>sp|A5PJZ1|SCMC1_BOVIN Calcium-binding mitochondrial carrier protein SCaMC-1	SLC25A24
>sp|A5PJZ5|NUP93_BOVIN Nuclear pore complex protein Nup93	NUP93
>sp|A5PK45|GT251_BOVIN Procollagen galactosyltransferase 1	COLGALT1
>sp|A5PK65|DOPD_BOVIN D-dopachrome decarboxylase	DDT
>sp|A5PKG6|UBE4A_BOVIN Ubiquitin conjugation factor E4 A	UBE4A
>sp|A5PKI3|FAM3C_BOVIN Protein FAM3C	FAM3C
>sp|A6BMK7|NEUR1_BOVIN Sialidase-1	NEU1
>sp|A6H767|NP1L1_BOVIN Nucleosome assembly protein 1-like 1	NAP1L1
>sp|A6H769|RS7_BOVIN 40S ribosomal protein S7	RPS7
>sp|A6H772|PP4C_BOVIN Serine/threonine-protein phosphatase 4 catalytic subunit	PPP4C
>sp|A6H773|TMM70_BOVIN Transmembrane protein 70, mitochondrial	TMEM70
>sp|A6H784|SCO2_BOVIN Protein SCO2 homolog, mitochondrial	SCO2
>sp|A6H7B5|CSN3_BOVIN COP9 signalosome complex subunit 3	COPS3
>sp|A6H7G2|DBNL_BOVIN Drebrin-like protein	DBNL
>sp|A6H7H1|F120A_BOVIN Constitutive coactivator of PPAR-gamma-like protein 1	FAM120A
>sp|A6H7I5|DYN2_BOVIN Dynamin-2	DNM2
>sp|A6QL72|MTA3_BOVIN Metastasis-associated protein MTA3	MTA3
>sp|A6QL88|SAC1_BOVIN Phosphatidylinositide phosphatase SAC1	SACM1L
>sp|A6QLA4|MAP1_BOVIN Methionine aminopeptidase 1	METAP1
>sp|A6QLC6|YIPF6_BOVIN Protein YIPF6	YIPF6
>sp|A6QLG5|RS9_BOVIN 40S ribosomal protein S9	RPS9
>sp|A6QLI0|EPDR1_BOVIN Mammalian ependymin-related protein 1	EPDR1
>sp|A6QLN9|VWA1_BOVIN von Willebrand factor A domain-containing protein 1	VWA1
>sp|A6QLP7|SSRA_BOVIN Translocon-associated protein subunit alpha	SSR1
>sp|A6QLU1|GPDM_BOVIN Glycerol-3-phosphate dehydrogenase, mitochondrial	GPD2
>sp|A6QLY2|GPX7_BOVIN Glutathioneroxidase 7	GPX7
>sp|A6QLY4|ISOC1_BOVIN Isochorismatase domain-containing protein 1	ISOC1
>sp|A6QLY7|PBIP1_BOVIN Pre-B-cell leukemia transcription factor-interacting protein 1	PBXIP1
>sp|A6QLZ1|HUMMR_BOVIN Protein MGARP	MGARP
>sp|A6QNL7|CX3C1_BOVIN CX3C chemokine receptor 1	CX3CR1
>sp|A6QNT8|SC24A_BOVIN Protein transport protein Sec24A	SEC24A
>sp|A6QP55|SFXN3_BOVIN Sideroflexin-3	SFXN3
>sp|A6QPI6|TOM22_BOVIN Mitochondrial import receptor subunit TOM22 homolog	TOMM22
>sp|A6QPN6|GILT_BOVIN Gamma-interferon-inducible lysosomal thiol reductase	IFI30
>sp|A6QPQ5|RM01_BOVIN 39S ribosomal protein L1, mitochondrial	MRPL1
>sp|A6QPT7|ERAP2_BOVIN Endoplasmic reticulum aminopeptidase 2	ERAP2
>sp|A6QPY0|OST48_BOVIN Dolichyl-diphosphooligosaccharide--protein glycosyltransferase 48 kDa subunit	DDOST
>sp|A6QPY8|PIN4_BOVINptidyl-prolyl cis-trans isomerase NIMA-interacting 4	PIN4
>sp|A6QQ59|KTAP2_BOVIN Keratinocyte-associated protein 2	KRTCAP2
>sp|A6QQF5|QORL2_BOVIN Quinone oxidoreductase-like protein 2	2 SV
>sp|A6QQJ3|PERI_BOVINripherin	PRPH
>sp|A6QQT9|ILVBL_BOVIN Acetolactate synthase-like protein	ILVBL
>sp|A6QQW8|BABA2_BOVIN BRISC and BRCA1-A complex member 2	BABAM2
>sp|A6QR16|RNPS1_BOVIN RNA-binding protein with serine-rich domain 1	RNPS1
>sp|A6QR46|RAB6B_BOVIN Ras-related protein Rab-6B	RAB6B
>sp|A6QR55|UBP4_BOVIN Ubiquitin carboxyl-terminal hydrolase 4	USP4
>sp|A7E3Q8|PLST_BOVIN Plastin-3	PLS3
>sp|A7E3W2|LG3BP_BOVIN Galectin-3-binding protein	LGALS3BP
>sp|A7E3W5|SNG2_BOVIN Synaptogyrin-2	SYNGR2
>sp|A7MAZ5|H13_BOVIN Histone H1.3	HIST1H1D
>sp|A7MB16|EIF3B_BOVIN Eukaryotic translation initiation factor 3 subunit B	EIF3B
>sp|A7MB28|NDRG3_BOVIN Protein NDRG3	NDRG3
>sp|A7MB35|ODPA_BOVIN Pyruvate dehydrogenase E1 component subunit alpha, somatic form, mitochondrial	PDHA1
>sp|A7MB45|ACSS3_BOVIN Acyl-CoA synthetase short-chain family member 3, mitochondrial	ACSS3
>sp|A7MB62|ARP2_BOVIN Actin-related protein 2	ACTR2
>sp|A7MB78|GYS1_BOVIN Glycogen [starch] synthase, muscle	GYS1
>sp|A7MB80|GTF2I_BOVIN General transcription factor II-I	GTF2I
>sp|A7MBC0|NAGA_BOVIN N-acetylglucosamine-6-phosphate deacetylase	AMDHD2
>sp|A7MBC2|PDXD1_BOVIN Pyridoxal-dependent decarboxylase domain-containing protein 1	PDXDC1
>sp|A7MBG0|PURA2_BOVIN Adenylosuccinate synthetase isozyme 2	ADSS
>sp|A7MBI7|COMT_BOVIN Catechol O-methyltransferase	COMT
>sp|A7MBJ5|CAND1_BOVIN Cullin-associated NEDD8-dissociated protein 1	CAND1
>sp|A7YVD7|NDUF6_BOVIN NADH dehydrogenase (ubiquinone) complex I, assembly factor 6	NDUFAF6
>sp|A7YW98|SYRC_BOVIN Arginine--tRNA ligase, cytoplasmic	RARS
>sp|A7YWC4|ATAD3_BOVIN ATPase family AAA domain-containing protein 3	ATAD3
>sp|A7YWE4|AL4A1_BOVIN Delta-1-pyrroline-5-carboxylate dehydrogenase, mitochondrial	ALDH4A1
>sp|A7YWU3|RPP40_BOVIN Ribonuclease P protein subunit p40	RPP40
>sp|A7YY55|HACD3_BOVIN Very-long-chain (3R)-3-hydroxyacyl-CoA dehydratase 3	HACD3
>sp|A7YY75|SEH1_BOVIN Nucleoporin SEH1	SEH1L
>sp|A7Z035|EPN4_BOVIN Clathrin interactor 1	CLINT1
>sp|A8YXY3|SEP15_BOVIN Selenoprotein F	SELENOF
>sp|A8YXZ8|TOM5_BOVIN Mitochondrial import receptor subunit TOM5 homolog	TOMM5
>sp|D3K0R6|AT2B4_BOVIN Plasma membrane calcium-transporting ATPase 4	ATP2B4
>sp|E1B7Q7|TRIPC_BOVIN E3 ubiquitin-protein ligase TRIP12	TRIP12
>sp|E1BD52|TM245_BOVIN Transmembrane protein 245	TMEM245
>sp|E1BLK7|MIEAP_BOVIN Mitochondria-eating protein	SPATA18
>sp|E1BNQ4|NNRD_BOVIN ATP-dependent (S)-NAD(P)H-hydrate dehydratase	NAXD
>sp|E1BP36|MMS19_BOVIN MMS19 nucleotide excision repair protein homolog	MMS19
>sp|E1BPN0|NOL9_BOVIN Polynucleotide 5-hydroxyl-kinase NOL9	NOL9
>sp|E1BPQ1|FOXO1_BOVIN Forkhead box protein O1	FOXO1
>sp|F1MH07|MICA1_BOVIN [F-actin]-methionine sulfoxide oxidase MICAL1	MICAL1
>sp|F1MJM0|ZN326_BOVIN DBIRD complex subunit ZNF326	ZNF326
>sp|F1MK05|RN170_BOVIN E3 ubiquitin-protein ligase RNF170	RNF170
>sp|F1MMS9|ITA3_BOVIN Integrin alpha-3	ITGA3
>sp|F1N4E5|TOIP1_BOVIN Torsin-1A-interacting protein 1	TOR1AIP1
>sp|F1N5C8|ENPP6_BOVIN Ectonucleotide pyrophosphatase/phosphodiesterase family member 6	ENPP6
>sp|F1N5S9|FUND1_BOVIN FUN14 domain-containing protein 1	FUNDC1
>sp|F6QV99|ATAD1_BOVIN ATPase family AAA domain-containing protein 1	ATAD1
>sp|G3N131|H11_BOVIN Histone H1.1	HIST1H1A
>sp|O02675|DPYL2_BOVIN Dihydropyrimidinase-related protein 2	DPYSL2
>sp|O02691|HCD2_BOVIN 3-hydroxyacyl-CoA dehydrogenase type-2	HSD17B10
>sp|O02703|BAX_BOVIN Apoptosis regulator BAX	BAX
>sp|O02741|ISG15_BOVIN Ubiquitin-like protein ISG15	ISG15
>sp|O18789|RS2_BOVIN 40S ribosomal protein S2	RPS2
>sp|O18870|SMN_BOVIN Survival motor neuron protein	SMN1
>sp|O18879|GSTA2_BOVIN Glutathione S-transferase A2	GSTA2
>sp|O18956|ENTP1_BOVIN Ectonucleoside triphosphate diphosphohydrolase 1	ENTPD1
>sp|O19094|OCTC_BOVINroxisomal carnitine O-octanoyltransferase	CROT
>sp|O41515|MLP3B_BOVIN Microtubule-associated proteins 1A/1B light chain 3B	MAP1LC3B
>sp|O46375|TTHY_BOVIN Transthyretin	TTR
>sp|O46629|ECHB_BOVIN Trifunctional enzyme subunit beta, mitochondrial	HADHB
>sp|O62654|DESM_BOVIN Desmin	DES
>sp|O77588|PLOD1_BOVIN Procollagen-lysine,2-oxoglutarate 5-dioxygenase 1	PLOD1
>sp|O77784|IDH3B_BOVIN Isocitrate dehydrogenase [NAD] subunit beta, mitochondrial	IDH3B
>sp|O77834|PRDX6_BOVINroxiredoxin-6	PRDX6
>sp|O97725|NDUAC_BOVIN NADH dehydrogenase [ubiquinone] 1 alpha subcomplex subunit 12	NDUFA12
>sp|O97764|QOR_BOVIN Zeta-crystallin	CRYZ
>sp|P00125|CY1_BOVIN Cytochrome c1, heme protein, mitochondrial	CYC1
>sp|P00126|QCR6_BOVIN Cytochrome b-c1 complex subunit 6, mitochondrial	UQCRH
>sp|P00129|QCR7_BOVIN Cytochrome b-c1 complex subunit 7	UQCRB
>sp|P00130|QCR9_BOVIN Cytochrome b-c1 complex subunit 9	UQCR10
>sp|P00171|CYB5_BOVIN Cytochrome b5	CYB5A
>sp|P00189|CP11A_BOVIN Cholesterol side-chain cleavage enzyme, mitochondrial	CYP11A1
>sp|P00423|COX41_BOVIN Cytochrome c oxidase subunit 4 isoform 1, mitochondrial	COX4I1
>sp|P00426|COX5A_BOVIN Cytochrome c oxidase subunit 5A, mitochondrial	COX5A
>sp|P00428|COX5B_BOVIN Cytochrome c oxidase subunit 5B, mitochondrial	COX5B
>sp|P00429|CX6B1_BOVIN Cytochrome c oxidase subunit 6B1	COX6B1
>sp|P00430|COX7C_BOVIN Cytochrome c oxidase subunit 7C, mitochondrial	COX7C
>sp|P00432|CATA_BOVIN Catalase	CAT
>sp|P00435|GPX1_BOVIN Glutathioneroxidase 1	GPX1
>sp|P00442|SODC_BOVIN Superoxide dismutase [Cu-Zn]	SOD1
>sp|P00514|KAP0_BOVIN cAMP-dependent protein kinase type I-alpha regulatory subunit	PRKAR1A
>sp|P00515|KAP2_BOVIN cAMP-dependent protein kinase type II-alpha regulatory subunit	PRKAR2A
>sp|P00517|KAPCA_BOVIN cAMP-dependent protein kinase catalytic subunit alpha	PRKACA
>sp|P00570|KAD1_BOVIN Adenylate kinase isoenzyme 1	AK1
>sp|P00586|THTR_BOVIN Thiosulfate sulfurtransferase	TST
>sp|P00735|THRB_BOVIN Prothrombin	F2
>sp|P00741|FA9_BOVIN Coagulation factor IX	F9
>sp|P00743|FA10_BOVIN Coagulation factor X	F10
>sp|P00745|PROC_BOVIN Vitamin K-dependent protein C (Fragment)	PROC
>sp|P00829|ATPB_BOVIN ATP synthase subunit beta, mitochondrial	ATP5B
>sp|P00847|ATP6_BOVIN ATP synthase subunit a	MT-ATP6
>sp|P00921|CAH2_BOVIN Carbonic anhydrase 2	CA2
>sp|P00974|BPT1_BOVIN Pancreatic trypsin inhibitor	1 SV
>sp|P01035|CYTC_BOVIN Cystatin-C	CST3
>sp|P01044|KNG1_BOVIN Kininogen-1	KNG1
>sp|P01045|KNG2_BOVIN Kininogen-2	KNG2
>sp|P01096|ATIF1_BOVIN ATPase inhibitor, mitochondrial	ATPIF1
>sp|P01131|LDLR_BOVIN Low-density lipoprotein receptor	LDLR
>sp|P01252|PTMA_BOVIN Prothymosin alpha	PTMA
>sp|P01888|B2MG_BOVIN Beta-2-microglobulin	B2M
>sp|P01966|HBA_BOVIN Hemoglobin subunit alpha	HBA
>sp|P02070|HBB_BOVIN Hemoglobin subunit beta	HBB
>sp|P02253|H12_BOVIN Histone H1.2	HIST1H1C
>sp|P02316|HMGN1_BOVIN Non-histone chromosomal protein HMG-14	HMGN1
>sp|P02453|CO1A1_BOVIN Collagen alpha-1(I) chain	COL1A1
>sp|P02465|CO1A2_BOVIN Collagen alpha-2(I) chain	COL1A2
>sp|P02510|CRYAB_BOVIN Alpha-crystallin B chain	CRYAB
>sp|P02639|S10A1_BOVIN Protein S100-A1	S100A1
>sp|P02694|RET1_BOVIN Retinol-binding protein 1	RBP1
>sp|P02721|ATP5J_BOVIN ATP synthase-coupling factor 6, mitochondrial	ATP5J
>sp|P02722|ADT1_BOVIN ADP/ATP translocase 1	SLC25A4
>sp|P03910|NU4M_BOVIN NADH-ubiquinone oxidoreductase chain 4	MT-ND4
>sp|P03929|ATP8_BOVIN ATP synthase protein 8	MT-ATP8
>sp|P04038|COX6C_BOVIN Cytochrome c oxidase subunit 6C	COX6C
>sp|P04272|ANXA2_BOVIN Annexin A2	ANXA2
>sp|P04394|NDUV2_BOVIN NADH dehydrogenase [ubiquinone] flavoprotein 2, mitochondrial	NDUFV2
>sp|P04896|GNAS2_BOVIN Guanine nucleotide-binding protein G(s) subunit alpha isoforms short	GNAS
>sp|P04973|CLCA_BOVIN Clathrin light chain A	CLTA
>sp|P04975|CLCB_BOVIN Clathrin light chain B	CLTB
>sp|P05131|KAPCB_BOVIN cAMP-dependent protein kinase catalytic subunit beta	PRKACB
>sp|P05185|CP17A_BOVIN Steroid 17-alpha-hydroxylase/17,20 lyase	CYP17A1
>sp|P05630|ATPD_BOVIN ATP synthase subunit delta, mitochondrial	ATP5D
>sp|P05631|ATPG_BOVIN ATP synthase subunit gamma, mitochondrial	ATP5C1
>sp|P05786|K2C8_BOVIN Keratin, type II cytoskeletal 8	KRT8
>sp|P06623|CN37_BOVIN 2,3-cyclic-nucleotide 3-phosphodiesterase	CNP
>sp|P06643|HBE4_BOVIN Hemoglobin subunit epsilon-4	HBE4
>sp|P06868|PLMN_BOVIN Plasminogen	PLG
>sp|P07107|ACBP_BOVIN Acyl-CoA-binding protein	DBI
>sp|P07224|PROS_BOVIN Vitamin K-dependent protein S	PROS1
>sp|P07470|CX7A1_BOVIN Cytochrome c oxidase subunit 7A1, mitochondrial	COX7A1
>sp|P07514|NB5R3_BOVIN NADH-cytochrome b5 reductase 3	CYB5R3
>sp|P07552|QCR10_BOVIN Cytochrome b-c1 complex subunit 10	UQCR11
>sp|P07688|CATB_BOVIN Cathepsin B	CTSB
>sp|P07994|INHA_BOVIN Inhibin alpha chain	INHA
>sp|P07995|INHBA_BOVIN Inhibin beta A chain	INHBA
>sp|P08037|B4GT1_BOVIN Beta-1,4-galactosyltransferase 1	B4GALT1
>sp|P08165|ADRO_BOVIN NADPH:adrenodoxin oxidoreductase, mitochondrial	FDXR
>sp|P08166|KAD2_BOVIN Adenylate kinase 2, mitochondrial	AK2
>sp|P08169|MPRI_BOVIN Cation-independent mannose-6-phosphate receptor	IGF2R
>sp|P08239|GNAO_BOVIN Guanine nucleotide-binding protein G(o) subunit alpha	GNAO1
>sp|P08728|K1C19_BOVIN Keratin, type I cytoskeletal 19	KRT19
>sp|P08760|KAD3_BOVIN GTP:AMP phosphotransferase AK3, mitochondrial	AK3
>sp|P08814|PTMS_BOVIN Parathymosin	PTMS
>sp|P09487|PPBT_BOVIN Alkaline phosphatase, tissue-nonspecific isozyme	ALPL
>sp|P09867|ROA1_BOVIN Heterogeneous nuclear ribonucleoprotein A1	HNRNPA1
>sp|P0C8B3|GON7_BOVIN EKC/KEOPS complex subunit GON7	GON7
>sp|P10096|G3P_BOVIN Glyceraldehyde-3-phosphate dehydrogenase	GAPDH
>sp|P10103|HMGB1_BOVIN High mobility group protein B1	HMGB1
>sp|P10575|GLRX1_BOVIN Glutaredoxin-1	GLRX
>sp|P10790|FABPH_BOVIN Fatty acid-binding protein, heart	FABP3
>sp|P10881|LA_BOVIN Lupus La protein homolog	SSB
>sp|P11017|GBB2_BOVIN Guanine nucleotide-binding protein G(I)/G(S)/G(T) subunit beta-2	GNB2
>sp|P11019|VATE1_BOVIN V-type proton ATPase subunit E 1	ATP6V1E1
>sp|P11024|NNTM_BOVIN NAD(P) transhydrogenase, mitochondrial	NNT
>sp|P11064|PPAC_BOVIN Low molecular weight phosphotyrosine protein phosphatase	ACP1
>sp|P11116|LEG1_BOVIN Galectin-1	LGALS1
>sp|P11179|ODO2_BOVIN Dihydrolipoyllysine-residue succinyltransferase component of 2-oxoglutarate dehydrogenase complex, mitochondrial	DLST
>sp|P11181|ODB2_BOVIN Lipoamide acyltransferase component of branched-chain alpha-keto acid dehydrogenase complex, mitochondrial	DBT
>sp|P11456|MPRD_BOVIN Cation-dependent mannose-6-phosphate receptor	M6PR
>sp|P11966|ODPB_BOVIN Pyruvate dehydrogenase E1 component subunit beta, mitochondrial	PDHB
>sp|P12234|MPCP_BOVIN Phosphate carrier protein, mitochondrial	SLC25A3
>sp|P12344|AATM_BOVIN Aspartate aminotransferase, mitochondrial	GOT2
>sp|P12624|MARCS_BOVIN Myristoylated alanine-rich C-kinase substrate	MARCKS
>sp|P12763|FETUA_BOVIN Alpha-2-HS-glycoprotein	AHSG
>sp|P13135|CPNS1_BOVIN Calpain small subunit 1	CAPNS1
>sp|P13213|SPRC_BOVIN SPARC	SPARC
>sp|P13214|ANXA4_BOVIN Annexin A4	ANXA4
>sp|P13271|QCR8_BOVIN Cytochrome b-c1 complex subunit 8	UQCRQ
>sp|P13272|UCRI_BOVIN Cytochrome b-c1 complex subunit Rieske, mitochondrial	UQCRFS1
>sp|P13619|AT5F1_BOVIN ATP synthase F(0) complex subunit B1, mitochondrial	ATP5F1
>sp|P13620|ATP5H_BOVIN ATP synthase subunit d, mitochondrial	ATP5H
>sp|P13621|ATPO_BOVIN ATP synthase subunit O, mitochondrial	ATP5O
>sp|P13696|PEBP1_BOVIN Phosphatidylethanolamine-binding protein 1	PEBP1
>sp|P13753|HA1B_BOVIN BOLA class I histocompatibility antigen, alpha chain BL3-7	2 SV
>sp|P13909|PAI1_BOVIN Plasminogen activator inhibitor 1	SERPINE1
>sp|P14893|3BHS_BOVIN 3 beta-hydroxysteroid dehydrogenase/Delta 5-->4-isomerase	HSD3B
>sp|P15103|GLNA_BOVIN Glutamine synthetase	GLUL
>sp|P15246|PIMT_BOVIN Protein-L-isoaspartate(D-aspartate) O-methyltransferase	PCMT1
>sp|P15497|APOA1_BOVIN Apolipoprotein A-I	APOA1
>sp|P15690|NDUS1_BOVIN NADH-ubiquinone oxidoreductase 75 kDa subunit, mitochondrial	NDUFS1
>sp|P17248|SYWC_BOVIN Tryptophan--tRNA ligase, cytoplasmic	WARS
>sp|P17694|NDUS2_BOVIN NADH dehydrogenase [ubiquinone] iron-sulfur protein 2, mitochondrial	NDUFS2
>sp|P17697|CLUS_BOVIN Clusterin	CLU
>sp|P18203|FKB1A_BOVINptidyl-prolyl cis-trans isomerase FKBP1A	FKBP1A
>sp|P18246|CXA1_BOVIN Gap junction alpha-1 protein	GJA1
>sp|P18341|TGFB1_BOVIN Transforming growth factor beta-1	TGFB1
>sp|P18902|RET4_BOVIN Retinol-binding protein 4	RBP4
>sp|P19035|APOC3_BOVIN Apolipoprotein C-III	APOC3
>sp|P19120|HSP7C_BOVIN Heat shock cognate 71 kDa protein	HSPA8
>sp|P19427|DERM_BOVIN Dermatopontin	DPT
>sp|P19483|ATPA_BOVIN ATP synthase subunit alpha, mitochondrial	ATP5A1
>sp|P19534|CADH2_BOVIN Cadherin-2 (Fragment)	CDH2
>sp|P19803|GDIR1_BOVIN Rho GDP-dissociation inhibitor 1	ARHGDIA
>sp|P19858|LDHA_BOVIN L-lactate dehydrogenase A chain	LDHA
>sp|P20000|ALDH2_BOVIN Aldehyde dehydrogenase, mitochondrial	ALDH2
>sp|P20004|ACON_BOVIN Aconitate hydratase, mitochondrial	ACO2
>sp|P20072|ANXA7_BOVIN Annexin A7	ANXA7
>sp|P20414|TIMP1_BOVIN Metalloproteinase inhibitor 1	TIMP1
>sp|P20821|GCSH_BOVIN Glycine cleavage system H protein, mitochondrial	GCSH
>sp|P21282|VATC1_BOVIN V-type proton ATPase subunit C 1	ATP6V1C1
>sp|P21398|AOFA_BOVIN Amine oxidase [flavin-containing] A	MAOA
>sp|P21752|TYB10_BOVIN Thymosin beta-10	TMSB10
>sp|P21782|PTN_BOVIN Pleiotrophin	PTN
>sp|P21793|PGS2_BOVIN Decorin	DCN
>sp|P21809|PGS1_BOVIN Biglycan	BGN
>sp|P21839|ODBB_BOVIN 2-oxoisovalerate dehydrogenase subunit beta, mitochondrial	BCKDHB
>sp|P21856|GDIA_BOVIN Rab GDP dissociation inhibitor alpha	GDI1
>sp|P22027|ATP5S_BOVIN ATP synthase subunit s, mitochondrial	ATP5S
>sp|P22292|M2OM_BOVIN Mitochondrial 2-oxoglutarate/malate carrier protein	SLC25A11
>sp|P22439|ODPX_BOVIN Pyruvate dehydrogenase protein X component	PDHX
>sp|P22600|HEMH_BOVIN Ferrochelatase, mitochondrial	FECH
>sp|P23004|QCR2_BOVIN Cytochrome b-c1 complex subunit 2, mitochondrial	UQCRC2
>sp|P23356|UCHL1_BOVIN Ubiquitin carboxyl-terminal hydrolase isozyme L1	UCHL1
>sp|P23934|NDUS6_BOVIN NADH dehydrogenase [ubiquinone] iron-sulfur protein 6, mitochondrial	NDUFS6
>sp|P23935|NDUA5_BOVIN NADH dehydrogenase [ubiquinone] 1 alpha subcomplex subunit 5	NDUFA5
>sp|P23956|VATL_BOVIN V-type proton ATPase 16 kDa proteolipid subunit	ATP6V0C
>sp|P25326|CATS_BOVIN Cathepsin S	CTSS
>sp|P25708|NDUV1_BOVIN NADH dehydrogenase [ubiquinone] flavoprotein 1, mitochondrial	NDUFV1
>sp|P25712|NDUV3_BOVIN NADH dehydrogenase [ubiquinone] flavoprotein 3, mitochondrial	NDUFV3
>sp|P26201|CD36_BOVIN Platelet glycoprotein 4	CD36
>sp|P26452|RSSA_BOVIN 40S ribosomal protein SA	RPSA
>sp|P26779|SAP_BOVIN Prosaposin	PSAP
>sp|P26882|PPID_BOVINptidyl-prolyl cis-trans isomerase D	PPID
>sp|P26884|FKBP3_BOVINptidyl-prolyl cis-trans isomerase FKBP3	FKBP3
>sp|P27214|ANX11_BOVIN Annexin A11	ANXA11
>sp|P28339|DPOD1_BOVIN DNA polymerase delta catalytic subunit	POLD1
>sp|P28782|S10A8_BOVIN Protein S100-A8	S100A8
>sp|P28800|A2AP_BOVIN Alpha-2-antiplasmin	SERPINF2
>sp|P28801|GSTP1_BOVIN Glutathione S-transferase P	GSTP1
>sp|P29105|HPCL1_BOVIN Hippocalcin-like protein 1	HPCAL1
>sp|P31404|VATA_BOVIN V-type proton ATPase catalytic subunit A	ATP6V1A
>sp|P31408|VATB2_BOVIN V-type proton ATPase subunit B, brain isoform	ATP6V1B2
>sp|P31800|QCR1_BOVIN Cytochrome b-c1 complex subunit 1, mitochondrial	UQCRC1
>sp|P31976|EZRI_BOVIN Ezrin	EZR
>sp|P32007|ADT3_BOVIN ADP/ATP translocase 3	SLC25A6
>sp|P32876|AT5G1_BOVIN ATP synthase F(0) complex subunit C1, mitochondrial	ATP5G1
>sp|P33046|CTHL4_BOVIN Cathelicidin-4	CATHL4
>sp|P33097|AATC_BOVIN Aspartate aminotransferase, cytoplasmic	GOT1
>sp|P33433|HRG_BOVIN Histidine-rich glycoprotein (Fragments)	HRG
>sp|P33672|PSB3_BOVIN Proteasome subunit beta type-3	PSMB3
>sp|P33946|ERD21_BOVIN ER lumen protein-retaining receptor 1	KDELR1
>sp|P34933|HSP72_BOVIN Heat shock-related 70 kDa protein 2	HSPA2
>sp|P34942|NDUAA_BOVIN NADH dehydrogenase [ubiquinone] 1 alpha subcomplex subunit 10, mitochondrial	NDUFA10
>sp|P34943|NDUA9_BOVIN NADH dehydrogenase [ubiquinone] 1 alpha subcomplex subunit 9, mitochondrial	NDUFA9
>sp|P34955|A1AT_BOVIN Alpha-1-antiproteinase	SERPINA1
>sp|P35376|FSHR_BOVIN Follicle-stimulating hormone receptor	FSHR
>sp|P35466|S10A4_BOVIN Protein S100-A4	S100A4
>sp|P35604|COPZ1_BOVIN Coatomer subunit zeta-1	COPZ1
>sp|P35605|COPB2_BOVIN Coatomer subunit beta	COPB2
>sp|P35705|PRDX3_BOVIN Thioredoxin-dependentroxide reductase, mitochondrial	PRDX3
>sp|P35720|C560_BOVIN Succinate dehydrogenase cytochrome b560 subunit, mitochondrial	SDHC
>sp|P37980|IPYR_BOVIN Inorganic pyrophosphatase	PPA1
>sp|P38409|GNA11_BOVIN Guanine nucleotide-binding protein subunit alpha-11	GNA11
>sp|P38447|NUCG_BOVIN Endonuclease G, mitochondrial	ENDOG
>sp|P38573|UPK1B_BOVIN Uroplakin-1b	UPK1B
>sp|P39872|RL3_BOVIN 60S ribosomal protein L3	RPL3
>sp|P40673|HMGB2_BOVIN High mobility group protein B2	HMGB2
>sp|P40682|VAS1_BOVIN V-type proton ATPase subunit S1	ATP6AP1
>sp|P41500|ACYP1_BOVIN Acylphosphatase-1	ACYP1
>sp|P41541|USO1_BOVIN General vesicular transport factor p115	USO1
>sp|P41976|SODM_BOVIN Superoxide dismutase [Mn], mitochondrial	SOD2
>sp|P42028|NDUS8_BOVIN NADH dehydrogenase [ubiquinone] iron-sulfur protein 8, mitochondrial	NDUFS8
>sp|P42029|NDUA8_BOVIN NADH dehydrogenase [ubiquinone] 1 alpha subcomplex subunit 8	NDUFA8
>sp|P42891|ECE1_BOVIN Endothelin-converting enzyme 1	ECE1
>sp|P42899|RLA2_BOVIN 60S acidic ribosomal protein P2	RPLP2
>sp|P43896|EFTS_BOVIN Elongation factor Ts, mitochondrial	TSFM
>sp|P45879|VDAC1_BOVIN Voltage-dependent anion-selective channel protein 1	VDAC1
>sp|P46195|KGUA_BOVIN Guanylate kinase	GUK1
>sp|P46196|MK01_BOVIN Mitogen-activated protein kinase 1	MAPK1
>sp|P46197|ANPRB_BOVIN Atrial natriureticptide receptor 2	NPR2
>sp|P48427|TBCA_BOVIN Tubulin-specific chaperone A	TBCA
>sp|P48616|VIME_BOVIN Vimentin	VIM
>sp|P48644|AL1A1_BOVIN Retinal dehydrogenase 1	ALDH1A1
>sp|P48818|ACADV_BOVIN Very long-chain specific acyl-CoA dehydrogenase, mitochondrial	ACADVL
>sp|P49410|EFTU_BOVIN Elongation factor Tu, mitochondrial	TUFM
>sp|P49907|SEPP1_BOVIN Selenoprotein P	SELENOP
>sp|P49951|CLH1_BOVIN Clathrin heavy chain 1	CLTC
>sp|P50291|FST_BOVIN Follistatin	FST
>sp|P50397|GDIB_BOVIN Rab GDP dissociation inhibitor beta	GDI2
>sp|P51122|AN32A_BOVIN Acidic leucine-rich nuclear phosphoprotein 32 family member A	ANP32A
>sp|P51176|TGM2_BOVIN Protein-glutamine gamma-glutamyltransferase 2	TGM2
>sp|P52175|NDKA2_BOVIN Nucleoside diphosphate kinase A 2	NME1-2
>sp|P52556|BLVRB_BOVIN Flavin reductase (NADPH)	BLVRB
>sp|P53619|COPD_BOVIN Coatomer subunit delta	ARCN1
>sp|P53710|ITA2_BOVIN Integrin alpha-2 (Fragment)	ITGA2
>sp|P53712|ITB1_BOVIN Integrin beta-1	ITGB1
>sp|P53793|SC5A3_BOVIN Sodium/myo-inositol cotransporter	SLC5A3
>sp|P54149|MSRA_BOVIN Mitochondrialptide methionine sulfoxide reductase	MSRA
>sp|P55052|FABP5_BOVIN Fatty acid-binding protein, epidermal	FABP5
>sp|P55859|PNPH_BOVIN Purine nucleoside phosphorylase	PNP
>sp|P55918|MFAP4_BOVIN Microfibril-associated glycoprotein 4	MFAP4
>sp|P56602|PPOX_BOVIN Protoporphyrinogen oxidase	PPOX
>sp|P56701|PSMD2_BOVIN 26S proteasome non-ATPase regulatory subunit 2	PSMD2
>sp|P56965|DDAH1_BOVIN N(G),N(G)-dimethylarginine dimethylaminohydrolase 1	DDAH1
>sp|P57709|AT2C1_BOVIN Calcium-transporting ATPase type 2C member 1	ATP2C1
>sp|P60661|MYL6_BOVIN Myosin light polypeptide 6	MYL6
>sp|P60712|ACTB_BOVIN Actin, cytoplasmic 1	ACTB
>sp|P60902|S10AA_BOVIN Protein S100-A10	S100A10
>sp|P60984|GMFB_BOVIN Glia maturation factor beta	GMFB
>sp|P61157|ARP3_BOVIN Actin-related protein 3	ACTR3
>sp|P61223|RAP1B_BOVIN Ras-related protein Rap-1b	RAP1B
>sp|P61257|RL26_BOVIN 60S ribosomal protein L26	RPL26
>sp|P61283|BAF_BOVIN Barrier-to-autointegration factor	BANF1
>sp|P61284|RL12_BOVIN 60S ribosomal protein L12	RPL12
>sp|P61286|PABP1_BOVIN Polyadenylate-binding protein 1	PABPC1
>sp|P61287|PP1G_BOVIN Serine/threonine-protein phosphatase PP1-gamma catalytic subunit	PPP1CC
>sp|P61356|RL27_BOVIN 60S ribosomal protein L27	RPL27
>sp|P61420|VA0D1_BOVIN V-type proton ATPase subunit d 1	ATP6V0D1
>sp|P61585|RHOA_BOVIN Transforming protein RhoA	RHOA
>sp|P61603|CH10_BOVIN 10 kDa heat shock protein, mitochondrial	HSPE1
>sp|P61763|STXB1_BOVIN Syntaxin-binding protein 1	STXBP1
>sp|P61955|SUMO2_BOVIN Small ubiquitin-related modifier 2	SUMO2
>sp|P62157|CALM_BOVIN Calmodulin	CALM
>sp|P62194|PRS8_BOVIN 26S proteasome regulatory subunit 8	PSMC5
>sp|P62248|MYDGF_BOVIN Myeloid-derived growth factor	MYDGF
>sp|P62261|1433E_BOVIN 14-3-3 protein epsilon	YWHAE
>sp|P62326|TYB4_BOVIN Thymosin beta-4	TMSB4
>sp|P62739|ACTA_BOVIN Actin, aortic smooth muscle	ACTA2
>sp|P62833|RAP1A_BOVIN Ras-related protein Rap-1A	RAP1A
>sp|P62866|RS30_BOVIN 40S ribosomal protein S30	FAU
>sp|P62871|GBB1_BOVIN Guanine nucleotide-binding protein G(I)/G(S)/G(T) subunit beta-1	GNB1
>sp|P62894|CYC_BOVIN Cytochrome c	CYCS
>sp|P62935|PPIA_BOVINptidyl-prolyl cis-trans isomerase A	PPIA
>sp|P62958|HINT1_BOVIN Histidine triad nucleotide-binding protein 1	HINT1
>sp|P62992|RS27A_BOVIN Ubiquitin-40S ribosomal protein S27a	RPS27A
>sp|P63009|AP2B1_BOVIN AP-2 complex subunit beta	AP2B1
>sp|P63103|1433Z_BOVIN 14-3-3 protein zeta/delta	YWHAZ
>sp|P63212|GBG2_BOVIN Guanine nucleotide-binding protein G(I)/G(S)/G(O) subunit gamma-2	GNG2
>sp|P63243|RACK1_BOVIN Receptor of activated protein C kinase 1	RACK1
>sp|P63258|ACTG_BOVIN Actin, cytoplasmic 2	ACTG1
>sp|P67774|PP2AA_BOVIN Serine/threonine-protein phosphatase 2A catalytic subunit alpha isoform	PPP2CA
>sp|P67810|SC11A_BOVIN Signalptidase complex catalytic subunit SEC11A	SEC11A
>sp|P67827|KC1A_BOVIN Casein kinase I isoform alpha	CSNK1A1
>sp|P67868|CSK2B_BOVIN Casein kinase II subunit beta	CSNK2B
>sp|P68002|VDAC2_BOVIN Voltage-dependent anion-selective channel protein 2	VDAC2
>sp|P68102|IF2A_BOVIN Eukaryotic translation initiation factor 2 subunit 1	EIF2S1
>sp|P68103|EF1A1_BOVIN Elongation factor 1-alpha 1	EEF1A1
>sp|P68401|PA1B2_BOVIN Platelet-activating factor acetylhydrolase IB subunit beta	PAFAH1B2
>sp|P68432|H31_BOVIN Histone H3.1	1 SV
>sp|P68509|1433F_BOVIN 14-3-3 protein eta	YWHAH
>sp|P68530|COX2_BOVIN Cytochrome c oxidase subunit 2	MT-CO2
>sp|P79101|CPSF3_BOVIN Cleavage and polyadenylation specificity factor subunit 3	CPSF3
>sp|P79103|RS4_BOVIN 40S ribosomal protein S4	RPS4
>sp|P79105|S10AC_BOVIN Protein S100-A12	S100A12
>sp|P79126|PPM1G_BOVIN Protein phosphatase 1G	PPM1G
>sp|P79132|CAV1_BOVIN Caveolin-1	CAV1
>sp|P79134|ANXA6_BOVIN Annexin A6	ANXA6
>sp|P79135|MX1_BOVIN Interferon-induced GTP-binding protein Mx1	MX1
>sp|P79136|CAPZB_BOVIN F-actin-capping protein subunit beta	CAPZB
>sp|P79251|VATG1_BOVIN V-type proton ATPase subunit G 1	ATP6V1G1
>sp|P79345|NPC2_BOVIN Epididymal secretory protein E1	NPC2
>sp|P80177|MIF_BOVIN Macrophage migration inhibitory factor	MIF
>sp|P80311|PPIB_BOVINptidyl-prolyl cis-trans isomerase B	PPIB
>sp|P80513|MANF_BOVIN Mesencephalic astrocyte-derived neurotrophic factor	MANF
>sp|P80724|BASP1_BOVIN Brain acid soluble protein 1	BASP1
>sp|P80747|ITB5_BOVIN Integrin beta-5	ITGB5
>sp|P81287|ANXA5_BOVIN Annexin A5	ANXA5
>sp|P81623|ERP29_BOVIN Endoplasmic reticulum resident protein 29	ERP29
>sp|P81644|APOA2_BOVIN Apolipoprotein A-II	APOA2
>sp|P81947|TBA1B_BOVIN Tubulin alpha-1B chain	1 SV
>sp|P82670|RT10_BOVIN 28S ribosomal protein S10, mitochondrial	MRPS10
>sp|P82908|RT36_BOVIN 28S ribosomal protein S36, mitochondrial	MRPS36
>sp|P82915|RT16_BOVIN 28S ribosomal protein S16, mitochondrial	MRPS16
>sp|P82920|RT21_BOVIN 28S ribosomal protein S21, mitochondrial	MRPS21
>sp|P82922|RT29_BOVIN 28S ribosomal protein S29, mitochondrial	DAP3
>sp|P82923|RT02_BOVIN 28S ribosomal protein S2, mitochondrial	MRPS2
>sp|P82924|RT30_BOVIN 28S ribosomal protein S30, mitochondrial	MRPS30
>sp|P82925|RT31_BOVIN 28S ribosomal protein S31, mitochondrial	MRPS31
>sp|P83095|LACTB_BOVIN Serine beta-lactamase-like protein LACTB, mitochondrial	LACTB
>sp|P84080|ARF1_BOVIN ADP-ribosylation factor 1	ARF1
>sp|P85521|C163A_BOVIN Scavenger receptor cysteine-rich type 1 protein M130	CD163
>sp|P86435|VGF_BOVIN Neurosecretory protein VGF	VGF
>sp|P98133|FBN1_BOVIN Fibrillin-1	FBN1
>sp|Q00361|ATP5I_BOVIN ATP synthase subunit e, mitochondrial	ATP5I
>sp|Q01321|NDUA4_BOVIN Cytochrome c oxidase subunit NDUFA4	NDUFA4
>sp|Q02366|NDUA6_BOVIN NADH dehydrogenase [ubiquinone] 1 alpha subcomplex subunit 6	NDUFA6
>sp|Q02367|NDUB6_BOVIN NADH dehydrogenase [ubiquinone] 1 beta subcomplex subunit 6	NDUFB6
>sp|Q02368|NDUB7_BOVIN NADH dehydrogenase [ubiquinone] 1 beta subcomplex subunit 7	NDUFB7
>sp|Q02369|NDUB9_BOVIN NADH dehydrogenase [ubiquinone] 1 beta subcomplex subunit 9	NDUFB9
>sp|Q02370|NDUA2_BOVIN NADH dehydrogenase [ubiquinone] 1 alpha subcomplex subunit 2	NDUFA2
>sp|Q02372|NDUB8_BOVIN NADH dehydrogenase [ubiquinone] 1 beta subcomplex subunit 8, mitochondrial	NDUFB8
>sp|Q02373|NDUBA_BOVIN NADH dehydrogenase [ubiquinone] 1 beta subcomplex subunit 10	NDUFB10
>sp|Q02374|NDUB2_BOVIN NADH dehydrogenase [ubiquinone] 1 beta subcomplex subunit 2, mitochondrial	NDUFB2
>sp|Q02375|NDUS4_BOVIN NADH dehydrogenase [ubiquinone] iron-sulfur protein 4, mitochondrial	NDUFS4
>sp|Q02377|NDUA1_BOVIN NADH dehydrogenase [ubiquinone] 1 alpha subcomplex subunit 1	NDUFA1
>sp|Q02378|NDUB1_BOVIN NADH dehydrogenase [ubiquinone] 1 beta subcomplex subunit 1	NDUFB1
>sp|Q02379|NDUS5_BOVIN NADH dehydrogenase [ubiquinone] iron-sulfur protein 5	NDUFS5
>sp|Q02380|NDUB5_BOVIN NADH dehydrogenase [ubiquinone] 1 beta subcomplex subunit 5, mitochondrial	NDUFB5
>sp|Q02827|NDUC2_BOVIN NADH dehydrogenase [ubiquinone] 1 subunit C2	NDUFC2
>sp|Q04467|IDHP_BOVIN Isocitrate dehydrogenase [NADP], mitochondrial	IDH2
>sp|Q05204|LAMP1_BOVIN Lysosome-associated membrane glycoprotein 1	LAMP1
>sp|Q05443|LUM_BOVIN Lumican	LUM
>sp|Q05588|UPAR_BOVIN Urokinase plasminogen activator surface receptor	PLAUR
>sp|Q05717|IBP5_BOVIN Insulin-like growth factor-binding protein 5	IGFBP5
>sp|Q05752|NDUA7_BOVIN NADH dehydrogenase [ubiquinone] 1 alpha subcomplex subunit 7	NDUFA7
>sp|Q05927|5NTD_BOVIN 5-nucleotidase	NT5E
>sp|Q05B45|T120A_BOVIN Transmembrane protein 120A	TMEM120A
>sp|Q05B71|CISD2_BOVIN CDGSH iron-sulfur domain-containing protein 2	CISD2
>sp|Q05B89|NIF3L_BOVIN NIF3-like protein 1	NIF3L1
>sp|Q07130|UGPA_BOVIN UTP--glucose-1-phosphate uridylyltransferase	UGP2
>sp|Q07175|VKGC_BOVIN Vitamin K-dependent gamma-carboxylase	GGCX
>sp|Q07537|GALT1_BOVIN Polypeptide N-acetylgalactosaminyltransferase 1	GALNT1
>sp|Q08DA0|RABL6_BOVIN Rab-like protein 6	RABL6
>sp|Q08DA7|GTDC1_BOVIN Glycosyltransferase-like domain-containing protein 1	GTDC1
>sp|Q08DB4|CPNE1_BOVIN Copine-1	CPNE1
>sp|Q08DB5|STX5_BOVIN Syntaxin-5	STX5
>sp|Q08DD1|ARSA_BOVIN Arylsulfatase A	ARSA
>sp|Q08DG6|COX15_BOVIN Cytochrome c oxidase assembly protein COX15 homolog	COX15
>sp|Q08DI5|RAP2C_BOVIN Ras-related protein Rap-2c	RAP2C
>sp|Q08DN8|FLOT1_BOVIN Flotillin-1	FLOT1
>sp|Q08DP0|PGM1_BOVIN Phosphoglucomutase-1	PGM1
>sp|Q08DU9|HP1B3_BOVIN Heterochromatin protein 1-binding protein 3	HP1BP3
>sp|Q08DW2|KPRA_BOVIN Phosphoribosyl pyrophosphate synthase-associated protein 1	PRPSAP1
>sp|Q08DW9|ABD12_BOVIN Monoacylglycerol lipase ABHD12	ABHD12
>sp|Q08DX7|SPNS1_BOVIN Protein spinster homolog 1	SPNS1
>sp|Q08DZ2|PRP4B_BOVIN Serine/threonine-protein kinase PRP4 homolog	PRPF4B
>sp|Q08DZ3|ELMD2_BOVIN ELMO domain-containing protein 2	ELMOD2
>sp|Q08E11|PPIC_BOVINptidyl-prolyl cis-trans isomerase C	PPIC
>sp|Q08E20|ESTD_BOVIN S-formylglutathione hydrolase	ESD
>sp|Q08E27|STRBP_BOVIN Spermatidrinuclear RNA-binding protein	STRBP
>sp|Q08E38|PRP19_BOVIN Pre-mRNA-processing factor 19	PRPF19
>sp|Q09430|PROF2_BOVIN Profilin-2	PFN2
>sp|Q0II26|AIMP2_BOVIN Aminoacyl tRNA synthase complex-interacting multifunctional protein 2	AIMP2
>sp|Q0II59|PDXK_BOVIN Pyridoxal kinase	PDXK
>sp|Q0II86|SNP29_BOVIN Synaptosomal-associated protein 29	SNAP29
>sp|Q0IIF0|ILKAP_BOVIN Integrin-linked kinase-associated serine/threonine phosphatase 2C	ILKAP
>sp|Q0IIG7|RAB5A_BOVIN Ras-related protein Rab-5A	RAB5A
>sp|Q0IIG8|RAB18_BOVIN Ras-related protein Rab-18	RAB18
>sp|Q0IIH8|MINY3_BOVIN Ubiquitin carboxyl-terminal hydrolase MINDY-3	MINDY3
>sp|Q0III3|DC1I2_BOVIN Cytoplasmic dynein 1 intermediate chain 2	DYNC1I2
>sp|Q0IIJ2|H10_BOVIN Histone H1.0	H1F0
>sp|Q0IIK5|DDX1_BOVIN ATP-dependent RNA helicase DDX1	DDX1
>sp|Q0IIM3|HS105_BOVIN Heat shock protein 105 kDa	HSPH1
>sp|Q0P563|FUCM_BOVIN Fucose mutarotase	FUOM
>sp|Q0P565|HDDC2_BOVIN HD domain-containing protein 2	HDDC2
>sp|Q0P569|NUCB1_BOVIN Nucleobindin-1	NUCB1
>sp|Q0P570|MVD1_BOVIN Diphosphomevalonate decarboxylase	MVD
>sp|Q0P571|MLRS_BOVIN Myosin regulatory light chain 2, skeletal muscle isoform	MYLPF
>sp|Q0P5A2|COQ5_BOVIN 2-methoxy-6-polyprenyl-1,4-benzoquinol methylase, mitochondrial	COQ5
>sp|Q0P5A6|PSMD5_BOVIN 26S proteasome non-ATPase regulatory subunit 5	PSMD5
>sp|Q0P5A7|4EBP1_BOVIN Eukaryotic translation initiation factor 4E-binding protein 1	EIF4EBP1
>sp|Q0P5C2|MTDC_BOVIN Bifunctional methylenetetrahydrofolate dehydrogenase/cyclohydrolase, mitochondrial	MTHFD2
>sp|Q0P5D0|PPIH_BOVINptidyl-prolyl cis-trans isomerase H	PPIH
>sp|Q0P5F0|PPAL_BOVIN Lysosomal acid phosphatase	ACP2
>sp|Q0P5F2|PSMG1_BOVIN Proteasome assembly chaperone 1	PSMG1
>sp|Q0P5F3|LIN7C_BOVIN Protein lin-7 homolog C	LIN7C
>sp|Q0P5G4|KAT3_BOVIN Kynurenine--oxoglutarate transaminase 3	KYAT3
>sp|Q0P5H1|PCYXL_BOVIN Prenylcysteine oxidase-like	PCYOX1L
>sp|Q0P5H7|SYRM_BOVIN Probable arginine--tRNA ligase, mitochondrial	RARS2
>sp|Q0P5I6|PR38A_BOVIN Pre-mRNA-splicing factor 38A	PRPF38A
>sp|Q0P5K3|UBE2N_BOVIN Ubiquitin-conjugating enzyme E2 N	UBE2N
>sp|Q0P5L5|SUMF1_BOVIN Sulfatase-modifying factor 1	SUMF1
>sp|Q0P5L7|GLMP_BOVIN Glycosylated lysosomal membrane protein	GLMP
>sp|Q0P5M8|MPPA_BOVIN Mitochondrial-processingptidase subunit alpha	PMPCA
>sp|Q0P5M9|MFS10_BOVIN Major facilitator superfamily domain-containing protein 10	MFSD10
>sp|Q0V8G3|QPCTL_BOVIN Glutaminyl-peptide cyclotransferase-like protein	QPCTL
>sp|Q0V8H6|MOV10_BOVIN Putative helicase MOV-10	MOV10
>sp|Q0V8R6|HEXA_BOVIN Beta-hexosaminidase subunit alpha	HEXA
>sp|Q0V8S0|HGS_BOVIN Hepatocyte growth factor-regulated tyrosine kinase substrate	HGS
>sp|Q0VBZ9|MRP_BOVIN MARCKS-related protein	MARCKSL1
>sp|Q0VC21|RM15_BOVIN 39S ribosomal protein L15, mitochondrial	MRPL15
>sp|Q0VC36|1433S_BOVIN 14-3-3 protein sigma	SFN
>sp|Q0VC50|RT4I1_BOVIN Reticulon-4-interacting protein 1, mitochondrial	RTN4IP1
>sp|Q0VC58|TM38B_BOVIN Trimeric intracellular cation channel type B	TMEM38B
>sp|Q0VC82|SPS1_BOVIN Selenide, water dikinase 1	SEPHS1
>sp|Q0VC92|MGN2_BOVIN Protein mago nashi homolog 2	MAGOHB
>sp|Q0VCA5|SAMH1_BOVIN Deoxynucleoside triphosphate triphosphohydrolase SAMHD1	SAMHD1
>sp|Q0VCD2|TBG1_BOVIN Tubulin gamma-1 chain	TUBG1
>sp|Q0VCI1|OSGEP_BOVIN Probable tRNA N6-adenosine threonylcarbamoyltransferase	OSGEP
>sp|Q0VCK0|PUR9_BOVIN Bifunctional purine biosynthesis protein PURH	ATIC
>sp|Q0VCK5|AP2A2_BOVIN AP-2 complex subunit alpha-2	AP2A2
>sp|Q0VCK9|VMP1_BOVIN Vacuole membrane protein 1	VMP1
>sp|Q0VCL3|ATG3_BOVIN Ubiquitin-like-conjugating enzyme ATG3	ATG3
>sp|Q0VCM0|S10AG_BOVIN Protein S100-A16	S100A16
>sp|Q0VCM4|PYGL_BOVIN Glycogen phosphorylase, liver form	PYGL
>sp|Q0VCM6|LAT4_BOVIN Large neutral amino acids transporter small subunit 4	SLC43A2
>sp|Q0VCN1|NMRL1_BOVIN NmrA-like family domain-containing protein 1	NMRAL1
>sp|Q0VCP3|OLFL3_BOVIN Olfactomedin-like protein 3	OLFML3
>sp|Q0VCP4|SEPT8_BOVIN Septin-8	42986
>sp|Q0VCQ1|CTBP2_BOVIN C-terminal-binding protein 2	CTBP2
>sp|Q0VCR7|C1TM_BOVIN Monofunctional C1-tetrahydrofolate synthase, mitochondrial	MTHFD1L
>sp|Q0VCT1|AF1Q_BOVIN Protein AF1q	MLLT11
>sp|Q0VCT3|TE2IP_BOVIN Telomeric repeat-binding factor 2-interacting protein 1	TERF2IP
>sp|Q0VCX2|GRP78_BOVIN 78 kDa glucose-regulated protein	HSPA5
>sp|Q0VCX4|CTNB1_BOVIN Catenin beta-1	CTNNB1
>sp|Q0VCX5|ERF1_BOVIN Eukaryoticptide chain release factor subunit 1	ETF1
>sp|Q0VCY1|VAPA_BOVIN Vesicle-associated membrane protein-associated protein A	VAPA
>sp|Q0VCY7|SRSF1_BOVIN Serine/arginine-rich splicing factor 1	SRSF1
>sp|Q0VD15|ORML3_BOVIN ORM1-like protein 3	ORMDL3
>sp|Q0VD18|LHPP_BOVIN Phospholysine phosphohistidine inorganic pyrophosphate phosphatase	LHPP
>sp|Q0VD48|VPS4B_BOVIN Vacuolar protein sorting-associated protein 4B	VPS4B
>sp|Q0VD53|VP26A_BOVIN Vacuolar protein sorting-associated protein 26A	VPS26A
>sp|Q0VFX8|CRIP2_BOVIN Cysteine-rich protein 2	CRIP2
>sp|Q0Z7W6|TMX1_BOVIN Thioredoxin-related transmembrane protein 1	TMX1
>sp|Q10568|CPSF2_BOVIN Cleavage and polyadenylation specificity factor subunit 2	CPSF2
>sp|Q10569|CPSF1_BOVIN Cleavage and polyadenylation specificity factor subunit 1	CPSF1
>sp|Q148C9|HEBP1_BOVIN Heme-binding protein 1	HEBP1
>sp|Q148F1|COF2_BOVIN Cofilin-2	CFL2
>sp|Q148G2|G6PC3_BOVIN Glucose-6-phosphatase 3	G6PC3
>sp|Q148G7|DCTN6_BOVIN Dynactin subunit 6	DCTN6
>sp|Q148G8|UQCC3_BOVIN Ubiquinol-cytochrome-c reductase complex assembly factor 3	UQCC3
>sp|Q148I3|KISHA_BOVIN Protein kish-A	TMEM167A
>sp|Q148J6|ARPC4_BOVIN Actin-related protein 2/3 complex subunit 4	ARPC4
>sp|Q148M6|MXRA8_BOVIN Matrix remodeling-associated protein 8	MXRA8
>sp|Q148N0|ODO1_BOVIN 2-oxoglutarate dehydrogenase, mitochondrial	OGDH
>sp|Q17Q89|PFD6_BOVIN Prefoldin subunit 6	PFDN6
>sp|Q17QB3|ASAH1_BOVIN Acid ceramidase	ASAH1
>sp|Q17QB7|RAB30_BOVIN Ras-related protein Rab-30	RAB30
>sp|Q17QE2|LMCD1_BOVIN LIM and cysteine-rich domains protein 1	LMCD1
>sp|Q17QG2|NUDC_BOVIN Nuclear migration protein nudC	NUDC
>sp|Q17QI5|VAMP7_BOVIN Vesicle-associated membrane protein 7	VAMP7
>sp|Q17QJ7|P5CR2_BOVIN Pyrroline-5-carboxylate reductase 2	PYCR2
>sp|Q17QL1|GNPI2_BOVIN Glucosamine-6-phosphate isomerase 2	GNPDA2
>sp|Q17QL5|CC50A_BOVIN Cell cycle control protein 50A	TMEM30A
>sp|Q17QM9|CNRP1_BOVIN CB1 cannabinoid receptor-interacting protein 1	CNRIP1
>sp|Q17QQ1|LTOR3_BOVIN Ragulator complex protein LAMTOR3	LAMTOR3
>sp|Q17QU3|ARPIN_BOVIN Arpin	ARPIN
>sp|Q17R07|ARFG3_BOVIN ADP-ribosylation factor GTPase-activating protein 3	ARFGAP3
>sp|Q1ECT8|CSMT1_BOVIN Protein CCSMST1	CCSMST1
>sp|Q1JP79|ARC1A_BOVIN Actin-related protein 2/3 complex subunit 1A	ARPC1A
>sp|Q1JPB0|ILEU_BOVIN Leukocyte elastase inhibitor	SERPINB1
>sp|Q1JPD2|ABHGA_BOVIN Protein ABHD16A	ABHD16A
>sp|Q1JPJ2|XPP1_BOVIN Xaa-Pro aminopeptidase 1	XPNPEP1
>sp|Q1JQ98|AP1S1_BOVIN AP-1 complex subunit sigma-1A	AP1S1
>sp|Q1JQ99|RM14_BOVIN 39S ribosomal protein L14, mitochondrial	MRPL14
>sp|Q1JQA5|NENF_BOVIN Neudesin	NENF
>sp|Q1JQB2|BUB3_BOVIN Mitotic checkpoint protein BUB3	BUB3
>sp|Q1JQC2|IR3IP_BOVIN Immediate early response 3-interacting protein 1	IER3IP1
>sp|Q1JQC5|RMD3_BOVIN Regulator of microtubule dynamics protein 3	RMDN3
>sp|Q1JQD2|GRWD1_BOVIN Glutamate-rich WD repeat-containing protein 1	GRWD1
>sp|Q1JQD7|MOCS1_BOVIN Molybdenum cofactor biosynthesis protein 1	MOCS1
>sp|Q1JQE0|SNW1_BOVIN SNW domain-containing protein 1	SNW1
>sp|Q1JQE6|NCEH1_BOVIN Neutral cholesterol ester hydrolase 1	NCEH1
>sp|Q1LZ74|OARD1_BOVIN O-acetyl-ADP-ribose deacetylase 1	OARD1
>sp|Q1LZ83|LACB2_BOVIN Endoribonuclease LACTB2	LACTB2
>sp|Q1LZ86|ABHD6_BOVIN Monoacylglycerol lipase ABHD6	ABHD6
>sp|Q1LZ95|IDI1_BOVIN Isopentenyl-diphosphate Delta-isomerase 1	IDI1
>sp|Q1LZ96|ATPF2_BOVIN ATP synthase mitochondrial F1 complex assembly factor 2	ATPAF2
>sp|Q1LZB5|TOM40_BOVIN Mitochondrial import receptor subunit TOM40 homolog	TOMM40
>sp|Q1LZC0|ZNF22_BOVIN Zinc finger protein 22	ZNF22
>sp|Q1LZD9|PSPC1_BOVIN Paraspeckle component 1	PSPC1
>sp|Q1LZF8|CLCC1_BOVIN Chloride channel CLIC-like protein 1	CLCC1
>sp|Q1LZH1|MARC2_BOVIN Mitochondrial amidoxime reducing component 2	42796
>sp|Q1RMG8|RPAC2_BOVIN DNA-directed RNA polymerases I and III subunit RPAC2	POLR1D
>sp|Q1RMH4|PRAF1_BOVIN Prenylated Rab acceptor protein 1	RABAC1
>sp|Q1RMH8|SNX3_BOVIN Sorting nexin-3	SNX3
>sp|Q1RMJ6|RHOC_BOVIN Rho-related GTP-binding protein RhoC	RHOC
>sp|Q1RMR1|ANGL1_BOVIN Angiopoietin-related protein 1	ANGPTL1
>sp|Q1RMR2|RU17_BOVIN U1 small nuclear ribonucleoprotein 70 kDa	SNRNP70
>sp|Q1RMS5|NXF1_BOVIN Nuclear RNA export factor 1	NXF1
>sp|Q1RMU4|ERLN2_BOVIN Erlin-2	ERLIN2
>sp|Q1RMX2|UB2D2_BOVIN Ubiquitin-conjugating enzyme E2 D2	UBE2D2
>sp|Q1ZYR0|CLN5_BOVIN Ceroid-lipofuscinosis neuronal protein 5	CLN5
>sp|Q24K03|THUM1_BOVIN THUMP domain-containing protein 1	THUMPD1
>sp|Q24K16|PTGR3_BOVIN Prostaglandin reductase-3	ZADH2
>sp|Q24K21|DPCD_BOVIN Protein DPCD	DPCD
>sp|Q27966|MYO1C_BOVIN Unconventional myosin-Ic	MYO1C
>sp|Q27970|CAN1_BOVIN Calpain-1 catalytic subunit	CAPN1
>sp|Q27971|CAN2_BOVIN Calpain-2 catalytic subunit	CAPN2
>sp|Q27975|HS71A_BOVIN Heat shock 70 kDa protein 1A	HSPA1A
>sp|Q27991|MYH10_BOVIN Myosin-10	MYH10
>sp|Q28024|GBG12_BOVIN Guanine nucleotide-binding protein G(I)/G(S)/G(O) subunit gamma-12	GNG12
>sp|Q28029|VATF_BOVIN V-type proton ATPase subunit F	ATP6V1F
>sp|Q28034|GLU2B_BOVIN Glucosidase 2 subunit beta	PRKCSH
>sp|Q28046|ADSV_BOVIN Adseverin	SCIN
>sp|Q28055|ARP19_BOVIN cAMP-regulated phosphoprotein 19	ARPP19
>sp|Q28056|ASPH_BOVIN Aspartyl/asparaginyl beta-hydroxylase	ASPH
>sp|Q28065|C4BPA_BOVIN C4b-binding protein alpha chain	C4BPA
>sp|Q28084|CO4A3_BOVIN Collagen alpha-3(IV) chain (Fragment)	COL4A3
>sp|Q28085|CFAH_BOVIN Complement factor H	CFH
>sp|Q28104|COPE_BOVIN Coatomer subunit epsilon	COPE
>sp|Q28107|FA5_BOVIN Coagulation factor V	F5
>sp|Q28198|TPA_BOVIN Tissue-type plasminogen activator	PLAT
>sp|Q28824|MYLK_BOVIN Myosin light chain kinase, smooth muscle	MYLK
>sp|Q28851|ATPK_BOVIN ATP synthase subunit f, mitochondrial	ATP5J2
>sp|Q29437|AOCX_BOVIN Primary amine oxidase, liver isozyme	1 SV
>sp|Q29448|HMGCL_BOVIN Hydroxymethylglutaryl-CoA lyase, mitochondrial	HMGCL
>sp|Q29451|MA2B1_BOVIN Lysosomal alpha-mannosidase	MAN2B1
>sp|Q29460|PA1B3_BOVIN Platelet-activating factor acetylhydrolase IB subunit gamma	PAFAH1B3
>sp|Q29626|PTGIS_BOVIN Prostacyclin synthase	PTGIS
>sp|Q29RI0|COQ8A_BOVIN Atypical kinase COQ8A, mitochondrial	COQ8A
>sp|Q29RI9|MAT2B_BOVIN Methionine adenosyltransferase 2 subunit beta	MAT2B
>sp|Q29RK1|CISY_BOVIN Citrate synthase, mitochondrial	CS
>sp|Q29RK2|PYC_BOVIN Pyruvate carboxylase, mitochondrial	PC
>sp|Q29RK4|RD23B_BOVIN UV excision repair protein RAD23 homolog B	RAD23B
>sp|Q29RL2|CHRD1_BOVIN Cysteine and histidine-rich domain-containing protein 1	CHORDC1
>sp|Q29RL9|TCEA1_BOVIN Transcription elongation factor A protein 1	TCEA1
>sp|Q29RR1|LRC41_BOVIN Leucine-rich repeat-containing protein 41	LRRC41
>sp|Q29RS5|RARR2_BOVIN Retinoic acid receptor responder protein 2	RARRES2
>sp|Q29RZ0|THIL_BOVIN Acetyl-CoA acetyltransferase, mitochondrial	ACAT1
>sp|Q29S11|NUCKS_BOVIN Nuclear ubiquitous casein and cyclin-dependent kinase substrate 1	NUCKS1
>sp|Q29S21|K2C7_BOVIN Keratin, type II cytoskeletal 7	KRT7
>sp|Q2HJ23|MLP3A_BOVIN Microtubule-associated proteins 1A/1B light chain 3A	MAP1LC3A
>sp|Q2HJ33|OLA1_BOVIN Obg-like ATPase 1	OLA1
>sp|Q2HJ38|CNN1_BOVIN Calponin-1	CNN1
>sp|Q2HJ49|MOES_BOVIN Moesin	MSN
>sp|Q2HJ54|PIPNA_BOVIN Phosphatidylinositol transfer protein alpha isoform	PITPNA
>sp|Q2HJ55|SAM50_BOVIN Sorting and assembly machinery component 50 homolog	SAMM50
>sp|Q2HJ57|COTL1_BOVIN Coactosin-like protein	COTL1
>sp|Q2HJ58|PRPS1_BOVIN Ribose-phosphate pyrophosphokinase 1	PRPS1
>sp|Q2HJ60|ROA2_BOVIN Heterogeneous nuclear ribonucleoproteins A2/B1	HNRNPA2B1
>sp|Q2HJ73|HIBCH_BOVIN 3-hydroxyisobutyryl-CoA hydrolase, mitochondrial	HIBCH
>sp|Q2HJ74|GATM_BOVIN Glycine amidinotransferase, mitochondrial	GATM
>sp|Q2HJ81|TBB6_BOVIN Tubulin beta-6 chain	TUBB6
>sp|Q2HJ86|TBA1D_BOVIN Tubulin alpha-1D chain	TUBA1D
>sp|Q2HJ88|RTCA_BOVIN RNA 3-terminal phosphate cyclase	RTCA
>sp|Q2HJ89|FKB10_BOVINptidyl-prolyl cis-trans isomerase FKBP10	FKBP10
>sp|Q2HJ92|PRKRA_BOVIN Interferon-inducible double-stranded RNA-dependent protein kinase activator A	PRKRA
>sp|Q2HJ94|DNJA2_BOVIN DnaJ homolog subfamily A member 2	DNAJA2
>sp|Q2HJ97|PHB2_BOVIN Prohibitin-2	PHB2
>sp|Q2HJ98|FAHD1_BOVIN Acylpyruvase FAHD1, mitochondrial	FAHD1
>sp|Q2HJC9|PQBP1_BOVIN Polyglutamine-binding protein 1	PQBP1
>sp|Q2HJD0|FAF2_BOVIN FAS-associated factor 2	FAF2
>sp|Q2HJD1|LMA2L_BOVIN VIP36-like protein	LMAN2L
>sp|Q2HJD7|3HIDH_BOVIN 3-hydroxyisobutyrate dehydrogenase, mitochondrial	HIBADH
>sp|Q2HJE5|F234A_BOVIN Protein FAM234A	FAM234A
>sp|Q2HJF1|RM53_BOVIN 39S ribosomal protein L53, mitochondrial	MRPL53
>sp|Q2HJG5|VPS35_BOVIN Vacuolar protein sorting-associated protein 35	VPS35
>sp|Q2HJH0|LSM5_BOVIN U6 snRNA-associated Sm-like protein LSm5	LSM5
>sp|Q2HJH1|DNPEP_BOVIN Aspartyl aminopeptidase	DNPEP
>sp|Q2HJH2|RAB1B_BOVIN Ras-related protein Rab-1B	RAB1B
>sp|Q2HJH9|PDCD5_BOVIN Programmed cell death protein 5	PDCD5
>sp|Q2HJI3|F136A_BOVIN Protein FAM136A	FAM136A
>sp|Q2HJJ1|RM28_BOVIN 39S ribosomal protein L28, mitochondrial	MRPL28
>sp|Q2KHT7|RS27_BOVIN 40S ribosomal protein S27	RPS27
>sp|Q2KHU3|EXOS8_BOVIN Exosome complex component RRP43	EXOSC8
>sp|Q2KHU4|CLPP_BOVIN ATP-dependent Clp protease proteolytic subunit, mitochondrial	CLPP
>sp|Q2KHU5|MACD1_BOVIN O-acetyl-ADP-ribose deacetylase MACROD1	MACROD1
>sp|Q2KHU8|IF2G_BOVIN Eukaryotic translation initiation factor 2 subunit 3	EIF2S3
>sp|Q2KHX3|PRAF2_BOVIN PRA1 family protein 2	PRAF2
>sp|Q2KHX6|CRYM_BOVIN Ketimine reductase mu-crystallin	CRYM
>sp|Q2KHY9|PTSS1_BOVIN Phosphatidylserine synthase 1	PTDSS1
>sp|Q2KHZ4|MIA40_BOVIN Mitochondrial intermembrane space import and assembly protein 40	CHCHD4
>sp|Q2KHZ9|GCDH_BOVIN Glutaryl-CoA dehydrogenase, mitochondrial	GCDH
>sp|Q2KI08|TOM7_BOVIN Mitochondrial import receptor subunit TOM7 homolog	TOMM7
>sp|Q2KI29|TM256_BOVIN Transmembrane protein 256	TMEM256
>sp|Q2KI42|PSD11_BOVIN 26S proteasome non-ATPase regulatory subunit 11	PSMD11
>sp|Q2KI45|MRRP1_BOVIN Mitochondrial ribonuclease P protein 1	TRMT10C
>sp|Q2KI49|RM50_BOVIN 39S ribosomal protein L50, mitochondrial	MRPL50
>sp|Q2KI56|CSN7B_BOVIN COP9 signalosome complex subunit 7b	COPS7B
>sp|Q2KI62|PTCD3_BOVINntatricopeptide repeat domain-containing protein 3, mitochondrial	PTCD3
>sp|Q2KI83|DJC17_BOVIN DnaJ homolog subfamily C member 17	DNAJC17
>sp|Q2KI84|SYHC_BOVIN Histidine--tRNA ligase, cytoplasmic	HARS
>sp|Q2KI95|FHL2_BOVIN Four and a half LIM domains protein 2	FHL2
>sp|Q2KIA2|TR112_BOVIN Multifunctional methyltransferase subunit TRM112-like protein	TRMT112
>sp|Q2KIA4|SCD5_BOVIN Stearoyl-CoA desaturase 5	SCD5
>sp|Q2KIA5|DNM1L_BOVIN Dynamin-1-like protein	DNM1L
>sp|Q2KID0|EXOS2_BOVIN Exosome complex component RRP4	EXOSC2
>sp|Q2KID2|NTH_BOVIN Endonuclease III-like protein 1	NTHL1
>sp|Q2KID6|PLRG1_BOVIN Pleiotropic regulator 1	PLRG1
>sp|Q2KID7|OSTC_BOVIN Oligosaccharyltransferase complex subunitTC	OSTC
>sp|Q2KIG0|ETFD_BOVIN Electron transfer flavoprotein-ubiquinone oxidoreductase, mitochondrial	ETFDH
>sp|Q2KIG2|WDR5_BOVIN WD repeat-containing protein 5	WDR5
>sp|Q2KII4|ELOC_BOVIN Elongin-C	ELOC
>sp|Q2KIK0|SGT1_BOVIN Protein SGT1 homolog	SUGT1
>sp|Q2KIL4|COQ6_BOVIN Ubiquinone biosynthesis monooxygenase COQ6, mitochondrial	COQ6
>sp|Q2KIL5|PDIA5_BOVIN Protein disulfide-isomerase A5	PDIA5
>sp|Q2KIM0|FUCO_BOVIN Tissue alpha-L-fucosidase	FUCA1
>sp|Q2KIN5|HEM3_BOVIN Porphobilinogen deaminase	HMBS
>sp|Q2KIN6|MPV17_BOVIN Protein Mpv17	MPV17
>sp|Q2KIR1|SNRPA_BOVIN U1 small nuclear ribonucleoprotein A	SNRPA
>sp|Q2KIS2|RM44_BOVIN 39S ribosomal protein L44, mitochondrial	MRPL44
>sp|Q2KIS7|TETN_BOVIN Tetranectin	CLEC3B
>sp|Q2KIT0|HP20_BOVIN Protein HP-20 homolog	2 SV
>sp|Q2KIT5|CREL2_BOVIN Cysteine-rich with EGF-like domain protein 2	CRELD2
>sp|Q2KIU3|HP252_BOVIN Protein HP-25 homolog 2	2 SV
>sp|Q2KIV2|TIM9_BOVIN Mitochondrial import inner membrane translocase subunit Tim9	TIMM9
>sp|Q2KIW9|KCY_BOVIN UMP-CMP kinase	CMPK1
>sp|Q2KIX7|HP251_BOVIN Protein HP-25 homolog 1	1 SV
>sp|Q2KIY3|WDFY1_BOVIN WD repeat and FYVE domain-containing protein 1	WDFY1
>sp|Q2KIY7|BT3L4_BOVIN Transcription factor BTF3 homolog 4	BTF3L4
>sp|Q2KIZ3|MCEE_BOVIN Methylmalonyl-CoA epimerase, mitochondrial	MCEE
>sp|Q2KIZ8|MCM6_BOVIN DNA replication licensing factor MCM6	MCM6
>sp|Q2KJ25|PSD12_BOVIN 26S proteasome non-ATPase regulatory subunit 12	PSMD12
>sp|Q2KJ32|SBP1_BOVIN Selenium-binding protein 1	SELENBP1
>sp|Q2KJ39|RCN3_BOVIN Reticulocalbin-3	RCN3
>sp|Q2KJ44|PTPA_BOVIN Serine/threonine-protein phosphatase 2A activator	PTPA
>sp|Q2KJ46|PSMD3_BOVIN 26S proteasome non-ATPase regulatory subunit 3	PSMD3
>sp|Q2KJ53|IMPA3_BOVIN Inositol monophosphatase 3	IMPAD1
>sp|Q2KJ81|AP1M1_BOVIN AP-1 complex subunit mu-1	AP1M1
>sp|Q2KJ84|TMED5_BOVIN Transmembrane emp24 domain-containing protein 5	TMED5
>sp|Q2KJA1|SH3G1_BOVIN Endophilin-A2	SH3GL1
>sp|Q2KJB1|SEP10_BOVIN Septin-10	42988
>sp|Q2KJB6|VA0D2_BOVIN V-type proton ATPase subunit d 2	ATP6V0D2
>sp|Q2KJC1|CDC5L_BOVIN Cell division cycle 5-like protein	CDC5L
>sp|Q2KJC8|FKBP9_BOVINptidyl-prolyl cis-trans isomerase FKBP9	FKBP9
>sp|Q2KJC9|AL7A1_BOVIN Alpha-aminoadipic semialdehyde dehydrogenase	ALDH7A1
>sp|Q2KJD0|TBB5_BOVIN Tubulin beta-5 chain	TUBB5
>sp|Q2KJF1|A1BG_BOVIN Alpha-1B-glycoprotein	A1BG
>sp|Q2KJG2|UFM1_BOVIN Ubiquitin-fold modifier 1	UFM1
>sp|Q2KJG8|BCKD_BOVIN [3-methyl-2-oxobutanoate dehydrogenase [lipoamide]] kinase, mitochondrial	BCKDK
>sp|Q2KJH4|WDR1_BOVIN WD repeat-containing protein 1	WDR1
>sp|Q2KJH6|SERPH_BOVIN Serpin H1	SERPINH1
>sp|Q2KJI2|STT3A_BOVIN Dolichyl-diphosphooligosaccharide--protein glycosyltransferase subunit STT3A	STT3A
>sp|Q2KJI3|FA49B_BOVIN Protein FAM49B	FAM49B
>sp|Q2KJI7|AFG32_BOVIN AFG3-like protein 2	AFG3L2
>sp|Q2KJJ0|PRP6_BOVIN Pre-mRNA-processing factor 6	PRPF6
>sp|Q2KJJ8|PLD3_BOVIN Phospholipase D3	PLD3
>sp|Q2LGB5|TOLIP_BOVIN Toll-interacting protein	TOLLIP
>sp|Q2M2U3|LTOR4_BOVIN Ragulator complex protein LAMTOR4	LAMTOR4
>sp|Q2NKR1|TIM10_BOVIN Mitochondrial import inner membrane translocase subunit Tim10	TIMM10
>sp|Q2NKS3|PSMG3_BOVIN Proteasome assembly chaperone 3	PSMG3
>sp|Q2NKU0|CENPX_BOVIN Centromere protein X	CENPX
>sp|Q2NKU3|BUD31_BOVIN Protein BUD31 homolog	BUD31
>sp|Q2NKU6|DPY30_BOVIN Protein dpy-30 homolog	DPY30
>sp|Q2NKY7|SEPT2_BOVIN Septin-2	42980
>sp|Q2NKZ1|TCPH_BOVIN T-complex protein 1 subunit eta	CCT7
>sp|Q2NL01|GPX8_BOVIN Probable glutathioneroxidase 8	GPX8
>sp|Q2NL21|DJC11_BOVIN DnaJ homolog subfamily C member 11	DNAJC11
>sp|Q2NL22|IF4A3_BOVIN Eukaryotic initiation factor 4A-III	EIF4A3
>sp|Q2NL24|PSMG2_BOVIN Proteasome assembly chaperone 2	PSMG2
>sp|Q2NL29|INO1_BOVIN Inositol-3-phosphate synthase 1	ISYNA1
>sp|Q2NL34|COQ9_BOVIN Ubiquinone biosynthesis protein COQ9, mitochondrial	COQ9
>sp|Q2NL37|BCCIP_BOVIN BRCA2 and CDKN1A-interacting protein	BCCIP
>sp|Q2T9L9|T2FB_BOVIN General transcription factor IIF subunit 2	GTF2F2
>sp|Q2T9P4|NASP_BOVIN Nuclear autoantigenic sperm protein	NASP
>sp|Q2T9S0|TBB3_BOVIN Tubulin beta-3 chain	TUBB3
>sp|Q2T9S4|PGP_BOVIN Glycerol-3-phosphate phosphatase	PGP
>sp|Q2T9U1|SRP54_BOVIN Signal recognition particle 54 kDa protein	SRP54
>sp|Q2T9V5|TRM6_BOVIN tRNA (adenine(58)-N(1))-methyltransferase non-catalytic subunit TRM6	TRMT6
>sp|Q2T9X3|SPRY7_BOVIN SPRY domain-containing protein 7	SPRYD7
>sp|Q2T9Y1|CC026_BOVIN Uncharacterized protein C3orf26 homolog	2 SV
>sp|Q2T9Y6|GSH0_BOVIN Glutamate--cysteine ligase regulatory subunit	GCLM
>sp|Q2TA49|VASP_BOVIN Vasodilator-stimulated phosphoprotein	VASP
>sp|Q2TBG7|ISCA2_BOVIN Iron-sulfur cluster assembly 2 homolog, mitochondrial	ISCA2
>sp|Q2TBG8|UCHL3_BOVIN Ubiquitin carboxyl-terminal hydrolase isozyme L3	UCHL3
>sp|Q2TBI4|TRAP1_BOVIN Heat shock protein 75 kDa, mitochondrial	TRAP1
>sp|Q2TBJ9|CABS1_BOVIN Calcium-binding and spermatid-specific protein 1	CABS1
>sp|Q2TBK2|RM09_BOVIN 39S ribosomal protein L9, mitochondrial	MRPL9
>sp|Q2TBK3|PLAC9_BOVIN Placenta-specific protein 9	PLAC9
>sp|Q2TBK5|TMED1_BOVIN Transmembrane emp24 domain-containing protein 1	TMED1
>sp|Q2TBN3|CETN2_BOVIN Centrin-2	CETN2
>sp|Q2TBP7|MYCBP_BOVIN C-Myc-binding protein	MYCBP
>sp|Q2TBQ5|RL7A_BOVIN 60S ribosomal protein L7a	RPL7A
>sp|Q2TBQ7|RMD2_BOVIN Regulator of microtubule dynamics protein 2	RMDN2
>sp|Q2TBR0|PCCB_BOVIN Propionyl-CoA carboxylase beta chain, mitochondrial	PCCB
>sp|Q2TBR6|PFD4_BOVIN Prefoldin subunit 4	PFDN4
>sp|Q2TBS9|SMU1_BOVIN WD40 repeat-containing protein SMU1	SMU1
>sp|Q2TBT5|RNH2A_BOVIN Ribonuclease H2 subunit A	RNASEH2A
>sp|Q2TBU2|TMX2_BOVIN Thioredoxin-related transmembrane protein 2	TMX2
>sp|Q2TBU3|GOSR1_BOVIN Golgi SNAP receptor complex member 1	GOSR1
>sp|Q2TBV3|ETFB_BOVIN Electron transfer flavoprotein subunit beta	ETFB
>sp|Q2TBV6|CC124_BOVIN Coiled-coil domain-containing protein 124	CCDC124
>sp|Q2TBX4|HSP13_BOVIN Heat shock 70 kDa protein 13	HSPA13
>sp|Q2TBX5|SSRD_BOVIN Translocon-associated protein subunit delta	SSR4
>sp|Q2UVX4|CO3_BOVIN Complement C3	C3
>sp|Q2YDE3|GOT1B_BOVIN Vesicle transport protein GOT1B	GOLT1B
>sp|Q2YDF6|RT35_BOVIN 28S ribosomal protein S35, mitochondrial	MRPS35
>sp|Q2YDI0|RM11_BOVIN 39S ribosomal protein L11, mitochondrial	MRPL11
>sp|Q2YDM1|ARL1_BOVIN ADP-ribosylation factor-like protein 1	ARL1
>sp|Q2YDM2|INT11_BOVIN Integrator complex subunit 11	INTS11
>sp|Q2YDP3|NC2A_BOVIN Dr1-associated corepressor	DRAP1
>sp|Q32KL2|PSB5_BOVIN Proteasome subunit beta type-5	PSMB5
>sp|Q32KL4|RMD1_BOVIN Regulator of microtubule dynamics protein 1	RMDN1
>sp|Q32KL9|BAP29_BOVIN B-cell receptor-associated protein 29	BCAP29
>sp|Q32KP9|NTF2_BOVIN Nuclear transport factor 2	NUTF2
>sp|Q32KU9|MSTN1_BOVIN Musculoskeletal embryonic nuclear protein 1	MUSTN1
>sp|Q32KV6|SIL1_BOVIN Nucleotide exchange factor SIL1	SIL1
>sp|Q32KW2|UBXN1_BOVIN UBX domain-containing protein 1	UBXN1
>sp|Q32KX8|MTL26_BOVIN Methyltransferase-like 26	METTL26
>sp|Q32L10|TM205_BOVIN Transmembrane protein 205	TMEM205
>sp|Q32L22|RPAC1_BOVIN DNA-directed RNA polymerases I and III subunit RPAC1	POLR1C
>sp|Q32L31|HMGB3_BOVIN High mobility group protein B3	HMGB3
>sp|Q32L52|GID8_BOVIN Glucose-induced degradation protein 8 homolog	GID8
>sp|Q32L76|SAA4_BOVIN Serum amyloid A-4 protein	SAA4
>sp|Q32L86|T126A_BOVIN Transmembrane protein 126A	TMEM126A
>sp|Q32L92|CNN3_BOVIN Calponin-3	CNN3
>sp|Q32L99|PTGR2_BOVIN Prostaglandin reductase 2	PTGR2
>sp|Q32LA7|H2AV_BOVIN Histone H2A.V	H2AFV
>sp|Q32LC7|G3BP1_BOVIN Ras GTPase-activating protein-binding protein 1	G3BP
>sp|Q32LD1|BAP18_BOVIN Chromatin complexes subunit BAP18	BAP18
>sp|Q32LE5|ASGL1_BOVIN Isoaspartylptidase/L-asparaginase	ASRGL1
>sp|Q32LE9|CSRP2_BOVIN Cysteine and glycine-rich protein 2	CSRP2
>sp|Q32LG3|MDHM_BOVIN Malate dehydrogenase, mitochondrial	MDH2
>sp|Q32LJ2|ARFRP_BOVIN ADP-ribosylation factor-related protein 1	ARFRP1
>sp|Q32LM0|SHLB1_BOVIN Endophilin-B1	SH3GLB1
>sp|Q32LM2|SGTA_BOVIN Small glutamine-rich tetratricopeptide repeat-containing protein alpha	SGTA
>sp|Q32LM8|NRM_BOVIN Nurim	NRM
>sp|Q32LN7|WDR61_BOVIN WD repeat-containing protein 61	WDR61
>sp|Q32P59|SLIRP_BOVIN SRA stem-loop-interacting RNA-binding protein, mitochondrial	SLIRP
>sp|Q32P78|RPAB5_BOVIN DNA-directed RNA polymerases I, II, and III subunit RPABC5	POLR2L
>sp|Q32P84|TM258_BOVIN Transmembrane protein 258	TMEM258
>sp|Q32PA0|RU1C_BOVIN U1 small nuclear ribonucleoprotein C	SNRPC
>sp|Q32PA4|PHP14_BOVIN 14 kDa phosphohistidine phosphatase	PHPT1
>sp|Q32PA8|AAMDC_BOVIN Mth938 domain-containing protein	AAMDC
>sp|Q32PA9|FKBP2_BOVINptidyl-prolyl cis-trans isomerase FKBP2	FKBP2
>sp|Q32PB8|RS21_BOVIN 40S ribosomal protein S21	RPS21
>sp|Q32PB9|RL38_BOVIN 60S ribosomal protein L38	RPL38
>sp|Q32PD5|RS19_BOVIN 40S ribosomal protein S19	RPS19
>sp|Q32PD7|CSN9_BOVIN COP9 signalosome complex subunit 9	COPS9
>sp|Q32PD8|LERL1_BOVIN Leptin receptor overlapping transcript-like 1	LEPROTL1
>sp|Q32PE9|LSM3_BOVIN U6 snRNA-associated Sm-like protein LSm3	LSM3
>sp|Q32PF0|TM201_BOVIN Transmembrane protein 201	TMEM201
>sp|Q32PF2|ACLY_BOVIN ATP-citrate synthase	ACLY
>sp|Q32PF3|PCNP_BOVINST proteolytic signal-containing nuclear protein	PCNP
>sp|Q32PG1|AP3B1_BOVIN AP-3 complex subunit beta-1	AP3B1
>sp|Q32PI1|VRK1_BOVIN Serine/threonine-protein kinase VRK1	VRK1
>sp|Q32PI6|RM04_BOVIN 39S ribosomal protein L4, mitochondrial	MRPL4
>sp|Q32PJ8|HDAC1_BOVIN Histone deacetylase 1	HDAC1
>sp|Q3B7M2|GLO2_BOVIN Hydroxyacylglutathione hydrolase, mitochondrial	HAGH
>sp|Q3B7M5|LASP1_BOVIN LIM and SH3 domain protein 1	LASP1
>sp|Q3B7M6|NEDD1_BOVIN Protein NEDD1	NEDD1
>sp|Q3B7M9|PYGB_BOVIN Glycogen phosphorylase, brain form	PYGB
>sp|Q3B7N2|ACTN1_BOVIN Alpha-actinin-1	ACTN1
>sp|Q3B8S0|NH2L1_BOVIN NHP2-like protein 1	SNU13
>sp|Q3MHE2|PRP4_BOVIN U4/U6 small nuclear ribonucleoprotein Prp4	PRPF4
>sp|Q3MHE4|MSH2_BOVIN DNA mismatch repair protein Msh2	MSH2
>sp|Q3MHF7|MTAP_BOVIN S-methyl-5-thioadenosine phosphorylase	MTAP
>sp|Q3MHG1|SPTC1_BOVIN Serine palmitoyltransferase 1	SPTLC1
>sp|Q3MHH4|SYQ_BOVIN Glutamine--tRNA ligase	QARS
>sp|Q3MHL3|RBBP4_BOVIN Histone-binding protein RBBP4	RBBP4
>sp|Q3MHL4|SAHH_BOVIN Adenosylhomocysteinase	AHCY
>sp|Q3MHL6|T22D1_BOVIN TSC22 domain family protein 1	TSC22D1
>sp|Q3MHL7|TCPZ_BOVIN T-complex protein 1 subunit zeta	CCT6A
>sp|Q3MHL8|SMAP_BOVIN Small acidic protein	SMAP
>sp|Q3MHM5|TBB4B_BOVIN Tubulin beta-4B chain	TUBB4B
>sp|Q3MHM7|RL35_BOVIN 60S ribosomal protein L35	RPL35
>sp|Q3MHN0|PSB6_BOVIN Proteasome subunit beta type-6	PSMB6
>sp|Q3MHN2|CO9_BOVIN Complement component C9	C9
>sp|Q3MHP2|RB11B_BOVIN Ras-related protein Rab-11B	RAB11B
>sp|Q3MHP3|S10AE_BOVIN Protein S100-A14	S100A14
>sp|Q3MHP5|DRG1_BOVIN Developmentally-regulated GTP-binding protein 1	DRG1
>sp|Q3MHP8|BET1L_BOVIN BET1-like protein	BET1L
>sp|Q3MHR0|LYPA1_BOVIN Acyl-protein thioesterase 1	LYPLA1
>sp|Q3MHR3|DYL2_BOVIN Dynein light chain 2, cytoplasmic	DYNLL2
>sp|Q3MHR5|SRSF2_BOVIN Serine/arginine-rich splicing factor 2	SRSF2
>sp|Q3MHR7|ARPC2_BOVIN Actin-related protein 2/3 complex subunit 2	ARPC2
>sp|Q3MHW6|MOT1_BOVIN Monocarboxylate transporter 1	SLC16A1
>sp|Q3MHW7|TMM97_BOVIN Transmembrane protein 97	TMEM97
>sp|Q3MHX3|RBM4_BOVIN RNA-binding protein 4	RBM4
>sp|Q3MHX5|SUCB2_BOVIN Succinate--CoA ligase [GDP-forming] subunit beta, mitochondrial	SUCLG2
>sp|Q3MHY1|CSRP1_BOVIN Cysteine and glycine-rich protein 1	CSRP1
>sp|Q3MHY7|RM10_BOVIN 39S ribosomal protein L10, mitochondrial	MRPL10
>sp|Q3MHZ4|TGFI1_BOVIN Transforming growth factor beta-1-induced transcript 1 protein	TGFB1I1
>sp|Q3MHZ7|GPI8_BOVIN GPI-anchor transamidase	PIGK
>sp|Q3MI00|DNJB1_BOVIN DnaJ homolog subfamily B member 1	DNAJB1
>sp|Q3MI05|PPGB_BOVIN Lysosomal protective protein	CTSA
>sp|Q3MIC0|RL37A_BOVIN 60S ribosomal protein L37a	RPL37A
>sp|Q3SWW9|PP1B_BOVIN Serine/threonine-protein phosphatase PP1-beta catalytic subunit	PPP1CB
>sp|Q3SWX1|CNPY4_BOVIN Protein canopy homolog 4	CNPY4
>sp|Q3SWX2|ACOT9_BOVIN Acyl-coenzyme A thioesterase 9, mitochondrial	ACOT9
>sp|Q3SWX8|RBBP7_BOVIN Histone-binding protein RBBP7	RBBP7
>sp|Q3SWX9|RAD21_BOVIN Double-strand-break repair protein rad21 homolog	RAD21
>sp|Q3SWY3|IMDH2_BOVIN Inosine-5-monophosphate dehydrogenase 2	IMPDH2
>sp|Q3SWZ3|STX4_BOVIN Syntaxin-4	STX4
>sp|Q3SWZ6|SBDS_BOVIN Ribosome maturation protein SBDS	SBDS
>sp|Q3SX24|FBX6_BOVIN F-box only protein 6	FBXO6
>sp|Q3SX26|TRIP6_BOVIN Thyroid receptor-interacting protein 6	TRIP6
>sp|Q3SX30|PSMF1_BOVIN Proteasome inhibitor PI31 subunit	PSMF1
>sp|Q3SX40|PDLI7_BOVIN PDZ and LIM domain protein 7	PDLIM7
>sp|Q3SX41|LC7L3_BOVIN Luc7-like protein 3	LUC7L3
>sp|Q3SX43|RRAGA_BOVIN Ras-related GTP-binding protein A	RRAGA
>sp|Q3SX44|DDAH2_BOVIN N(G),N(G)-dimethylarginine dimethylaminohydrolase 2	DDAH2
>sp|Q3SYR7|RL9_BOVIN 60S ribosomal protein L9	RPL9
>sp|Q3SYS0|RM24_BOVIN 39S ribosomal protein L24, mitochondrial	MRPL24
>sp|Q3SYS1|RM13_BOVIN 39S ribosomal protein L13, mitochondrial	MRPL13
>sp|Q3SYS6|CHP1_BOVIN Calcineurin B homologous protein 1	CHP1
>sp|Q3SYT6|CLGN_BOVIN Calmegin	CLGN
>sp|Q3SYT8|NCPR_BOVIN NADPH--cytochrome P450 reductase	POR
>sp|Q3SYU2|EF2_BOVIN Elongation factor 2	EEF2
>sp|Q3SYU7|TNPO1_BOVIN Transportin-1	TNPO1
>sp|Q3SYV1|TM263_BOVIN Transmembrane protein 263	TMEM263
>sp|Q3SYV4|CAP1_BOVIN Adenylyl cyclase-associated protein 1	CAP1
>sp|Q3SYW5|AZI2_BOVIN 5-azacytidine-induced protein 2	AZI2
>sp|Q3SYW6|EIF3C_BOVIN Eukaryotic translation initiation factor 3 subunit C	EIF3C
>sp|Q3SYW9|CHTOP_BOVIN Chromatin target of PRMT1 protein	CHTOP
>sp|Q3SYZ4|SYDC_BOVIN Aspartate--tRNA ligase, cytoplasmic	DARS
>sp|Q3SYZ8|PDLI3_BOVIN PDZ and LIM domain protein 3	PDLIM3
>sp|Q3SZ16|IAH1_BOVIN Isoamyl acetate-hydrolyzing esterase 1 homolog	IAH1
>sp|Q3SZ18|HPRT_BOVIN Hypoxanthine-guanine phosphoribosyltransferase	HPRT1
>sp|Q3SZ19|PSMD9_BOVIN 26S proteasome non-ATPase regulatory subunit 9	PSMD9
>sp|Q3SZ20|GLYM_BOVIN Serine hydroxymethyltransferase, mitochondrial	SHMT2
>sp|Q3SZ26|WRB_BOVIN Tail-anchored protein insertion receptor WRB	WRB
>sp|Q3SZ27|MIC27_BOVIN MICOS complex subunit MIC27	APOL
>sp|Q3SZ43|UB2V2_BOVIN Ubiquitin-conjugating enzyme E2 variant 2	UBE2V2
>sp|Q3SZ45|SDF2_BOVIN Stromal cell-derived factor 2	SDF2
>sp|Q3SZ48|TM55A_BOVIN Type 2 phosphatidylinositol 4,5-bisphosphate 4-phosphatase	TMEM55A
>sp|Q3SZ52|UB2V1_BOVIN Ubiquitin-conjugating enzyme E2 variant 1	UBE2V1
>sp|Q3SZ54|IF4A1_BOVIN Eukaryotic initiation factor 4A-I	EIF4A1
>sp|Q3SZ62|PGAM1_BOVIN Phosphoglycerate mutase 1	PGAM1
>sp|Q3SZ65|IF4A2_BOVIN Eukaryotic initiation factor 4A-II	EIF4A2
>sp|Q3SZ68|LTOR5_BOVIN Ragulator complex protein LAMTOR5	LAMTOR5
>sp|Q3SZ73|ABHDB_BOVIN Protein ABHD11	ABHD11
>sp|Q3SZ84|BOLA3_BOVIN BolA-like protein 3	BOLA3
>sp|Q3SZ86|RT26_BOVIN 28S ribosomal protein S26, mitochondrial	MRPS26
>sp|Q3SZ87|SSRG_BOVIN Translocon-associated protein subunit gamma	SSR3
>sp|Q3SZ90|RL13A_BOVIN 60S ribosomal protein L13a	RPL13A
>sp|Q3SZA0|CSN4_BOVIN COP9 signalosome complex subunit 4	COPS4
>sp|Q3SZB4|ACADM_BOVIN Medium-chain specific acyl-CoA dehydrogenase, mitochondrial	ACADM
>sp|Q3SZB5|CC115_BOVIN Coiled-coil domain-containing protein 115	CCDC115
>sp|Q3SZC0|ERH_BOVIN Enhancer of rudimentary homolog	ERH
>sp|Q3SZC1|GRPE1_BOVIN GrpE protein homolog 1, mitochondrial	GRPEL1
>sp|Q3SZC2|PSB9_BOVIN Proteasome subunit beta type-9	PSMB9
>sp|Q3SZC4|NSF1C_BOVIN NSFL1 cofactor p47	NSFL1C
>sp|Q3SZD1|PEX19_BOVINroxisomal biogenesis factor 19	PEX19
>sp|Q3SZD4|WDR18_BOVIN WD repeat-containing protein 18	WDR18
>sp|Q3SZE2|PFD1_BOVIN Prefoldin subunit 1	PFDN1
>sp|Q3SZF2|ARF4_BOVIN ADP-ribosylation factor 4	ARF4
>sp|Q3SZH7|LKHA4_BOVIN Leukotriene A-4 hydrolase	LTA4H
>sp|Q3SZI4|1433T_BOVIN 14-3-3 protein theta	YWHAQ
>sp|Q3SZI6|RPN2_BOVIN Dolichyl-diphosphooligosaccharide--protein glycosyltransferase subunit 2	RPN2
>sp|Q3SZI8|IVD_BOVIN Isovaleryl-CoA dehydrogenase, mitochondrial	IVD
>sp|Q3SZJ9|PMM2_BOVIN Phosphomannomutase 2	PMM2
>sp|Q3SZK8|NHRF1_BOVIN Na(+)/H(+) exchange regulatory cofactor NHE-RF1	SLC9A3R1
>sp|Q3SZL3|MBOA5_BOVIN Lysophospholipid acyltransferase 5	LPCAT3
>sp|Q3SZL9|TM50B_BOVIN Transmembrane protein 50B	TMEM50B
>sp|Q3SZM3|CQ062_BOVIN Uncharacterized protein C17orf62 homolog	2 SV
>sp|Q3SZM5|NEUA_BOVIN N-acylneuraminate cytidylyltransferase	CMAS
>sp|Q3SZN2|SC23B_BOVIN Protein transport protein Sec23B	SEC23B
>sp|Q3SZN5|DPOE3_BOVIN DNA polymerase epsilon subunit 3	POLE3
>sp|Q3SZP5|ACOX1_BOVINroxisomal acyl-coenzyme A oxidase 1	ACOX1
>sp|Q3SZQ6|RL32_BOVIN 60S ribosomal protein L32	RPL32
>sp|Q3SZR8|SRSF3_BOVIN Serine/arginine-rich splicing factor 3	SRSF3
>sp|Q3SZT9|CYC2_BOVIN Cytochrome c 2	CYCT
>sp|Q3SZU5|SPCS3_BOVIN Signalptidase complex subunit 3	SPCS3
>sp|Q3SZV7|HEMO_BOVIN Hemopexin	HPX
>sp|Q3SZV8|ROMO1_BOVIN Reactive oxygen species modulator 1	ROMO1
>sp|Q3SZX5|RM22_BOVIN 39S ribosomal protein L22, mitochondrial	MRPL22
>sp|Q3T000|YKT6_BOVIN Synaptobrevin homolog YKT6	YKT6
>sp|Q3T003|RL18A_BOVIN 60S ribosomal protein L18a	RPL18A
>sp|Q3T004|SAMP_BOVIN Serum amyloid P-component	APCS
>sp|Q3T005|PDLI4_BOVIN PDZ and LIM domain protein 4	PDLIM4
>sp|Q3T013|BNI3L_BOVIN BCL2/adenovirus E1B 19 kDa protein-interacting protein 3-like	BNIP3L
>sp|Q3T022|SAP18_BOVIN Histone deacetylase complex subunit SAP18	SAP18
>sp|Q3T025|RL17_BOVIN 60S ribosomal protein L17	RPL17
>sp|Q3T030|PRS6B_BOVIN 26S proteasome regulatory subunit 6B	PSMC4
>sp|Q3T033|MSPD3_BOVIN Motile sperm domain-containing protein 3	MOSPD3
>sp|Q3T035|ARPC3_BOVIN Actin-related protein 2/3 complex subunit 3	ARPC3
>sp|Q3T040|RT07_BOVIN 28S ribosomal protein S7, mitochondrial	MRPS7
>sp|Q3T051|RL39_BOVIN 60S ribosomal protein L39	RPL39
>sp|Q3T054|RAN_BOVIN GTP-binding nuclear protein Ran	RAN
>sp|Q3T057|RL23_BOVIN 60S ribosomal protein L23	RPL23
>sp|Q3T061|COX7R_BOVIN Cytochrome c oxidase subunit 7A-related protein, mitochondrial	COX7A2L
>sp|Q3T067|SCPDL_BOVIN Saccharopine dehydrogenase-like oxidoreductase	SCCPDH
>sp|Q3T075|STX8_BOVIN Syntaxin-8	STX8
>sp|Q3T083|SDF2L_BOVIN Stromal cell-derived factor 2-like protein 1	SDF2L1
>sp|Q3T087|RL11_BOVIN 60S ribosomal protein L11	RPL11
>sp|Q3T094|ETHE1_BOVINrsulfide dioxygenase ETHE1, mitochondrial	ETHE1
>sp|Q3T0B6|C1QBP_BOVIN Complement component 1 Q subcomponent-binding protein, mitochondrial	C1QBP
>sp|Q3T0B7|RS27L_BOVIN 40S ribosomal protein S27-like	RPS27L
>sp|Q3T0C6|AT1B3_BOVIN Sodium/potassium-transporting ATPase subunit beta-3	ATP1B3
>sp|Q3T0C7|STMN1_BOVIN Stathmin	STMN1
>sp|Q3T0D0|HNRPK_BOVIN Heterogeneous nuclear ribonucleoprotein K	HNRNPK
>sp|Q3T0D3|NTAQ1_BOVIN Protein N-terminal glutamine amidohydrolase	WDYHV1
>sp|Q3T0D5|RL30_BOVIN 60S ribosomal protein L30	RPL30
>sp|Q3T0D7|SAR1A_BOVIN GTP-binding protein SAR1a	SAR1A
>sp|Q3T0D8|LTOR1_BOVIN Ragulator complex protein LAMTOR1	LAMTOR1
>sp|Q3T0E0|ATOX1_BOVIN Copper transport protein ATOX1	ATOX1
>sp|Q3T0E1|EXOS3_BOVIN Exosome complex component RRP40	EXOSC3
>sp|Q3T0E3|COA3_BOVIN Cytochrome c oxidase assembly factor 3 homolog, mitochondrial	COA3
>sp|Q3T0E5|APMAP_BOVIN Adipocyte plasma membrane-associated protein	APMAP
>sp|Q3T0E7|PP1A_BOVIN Serine/threonine-protein phosphatase PP1-alpha catalytic subunit	PPP1CA
>sp|Q3T0F4|RS10_BOVIN 40S ribosomal protein S10	RPS10
>sp|Q3T0F7|MTPN_BOVIN Myotrophin	MTPN
>sp|Q3T0G5|PLPHP_BOVIN Pyridoxal phosphate homeostasis protein	PROSC
>sp|Q3T0I2|CATH_BOVIN Pro-cathepsin H	CTSH
>sp|Q3T0I4|THOC4_BOVIN THO complex subunit 4	ALYREF
>sp|Q3T0I5|FIS1_BOVIN Mitochondrial fission 1 protein	FIS1
>sp|Q3T0K2|TCPG_BOVIN T-complex protein 1 subunit gamma	CCT3
>sp|Q3T0K8|EMC4_BOVIN ER membrane protein complex subunit 4	EMC4
>sp|Q3T0L2|ERP44_BOVIN Endoplasmic reticulum resident protein 44	ERP44
>sp|Q3T0L7|RL28_BOVIN 60S ribosomal protein L28	RPL28
>sp|Q3T0M7|RANG_BOVIN Ran-specific GTPase-activating protein	RANBP1
>sp|Q3T0N3|TMCO1_BOVIN Calcium load-activated calcium channel	TMCO1
>sp|Q3T0P6|PGK1_BOVIN Phosphoglycerate kinase 1	PGK1
>sp|Q3T0Q3|RPB3_BOVIN DNA-directed RNA polymerase II subunit RPB3	POLR2C
>sp|Q3T0Q4|NDKB_BOVIN Nucleoside diphosphate kinase B	NME2
>sp|Q3T0Q6|CNBP_BOVIN Cellular nucleic acid-binding protein	CNBP
>sp|Q3T0R1|RS18_BOVIN 40S ribosomal protein S18	RPS18
>sp|Q3T0R7|THIM_BOVIN 3-ketoacyl-CoA thiolase, mitochondrial	ACAA2
>sp|Q3T0S6|RL8_BOVIN 60S ribosomal protein L8	RPL8
>sp|Q3T0T5|JUPI1_BOVIN Jupiter microtubule associated homolog 1	JPT1
>sp|Q3T0T7|SAR1B_BOVIN GTP-binding protein SAR1b	SAR1B
>sp|Q3T0U1|MESD_BOVIN LDLR chaperone MESD	MESDC2
>sp|Q3T0V3|EIF3K_BOVIN Eukaryotic translation initiation factor 3 subunit K	EIF3K
>sp|Q3T0V4|RS11_BOVIN 40S ribosomal protein S11	RPS11
>sp|Q3T0V7|EDF1_BOVIN Endothelial differentiation-related factor 1	EDF1
>sp|Q3T0V9|DEOC_BOVIN Deoxyribose-phosphate aldolase	DERA
>sp|Q3T0W4|PP1R7_BOVIN Protein phosphatase 1 regulatory subunit 7	PPP1R7
>sp|Q3T0W9|RL19_BOVIN 60S ribosomal protein L19	RPL19
>sp|Q3T0X5|PSA1_BOVIN Proteasome subunit alpha type-1	PSMA1
>sp|Q3T0X6|RS16_BOVIN 40S ribosomal protein S16	RPS16
>sp|Q3T0Y5|PSA2_BOVIN Proteasome subunit alpha type-2	PSMA2
>sp|Q3T0Z7|DHPR_BOVIN Dihydropteridine reductase	QDPR
>sp|Q3T0Z8|RUXF_BOVIN Small nuclear ribonucleoprotein F	SNRPF
>sp|Q3T100|MGST3_BOVIN Microsomal glutathione S-transferase 3	MGST3
>sp|Q3T102|EIF3E_BOVIN Eukaryotic translation initiation factor 3 subunit E	EIF3E
>sp|Q3T104|SC61G_BOVIN Protein transport protein Sec61 subunit gamma	SEC61G
>sp|Q3T106|SRSF7_BOVIN Serine/arginine-rich splicing factor 7	SRSF7
>sp|Q3T108|PSB4_BOVIN Proteasome subunit beta type-4	PSMB4
>sp|Q3T114|RIDA_BOVIN 2-iminobutanoate/2-iminopropanoate deaminase	RIDA
>sp|Q3T116|ICT1_BOVINptidyl-tRNA hydrolase ICT1, mitochondrial	MRPL58
>sp|Q3T122|EIF3D_BOVIN Eukaryotic translation initiation factor 3 subunit D	EIF3D
>sp|Q3T126|CNIH4_BOVIN Protein cornichon homolog 4	CNIH4
>sp|Q3T132|LTOR2_BOVIN Ragulator complex protein LAMTOR2	LAMTOR2
>sp|Q3T133|TMED9_BOVIN Transmembrane emp24 domain-containing protein 9	TMED9
>sp|Q3T134|SPCS1_BOVIN Signalptidase complex subunit 1	SPCS1
>sp|Q3T140|DLRB1_BOVIN Dynein light chain roadblock-type 1	DYNLRB1
>sp|Q3T145|MDHC_BOVIN Malate dehydrogenase, cytoplasmic	MDH1
>sp|Q3T147|DX39B_BOVIN Spliceosome RNA helicase DDX39B	DDX39B
>sp|Q3T148|EIF3M_BOVIN Eukaryotic translation initiation factor 3 subunit M	EIF3M
>sp|Q3T149|HSPB1_BOVIN Heat shock protein beta-1	HSPB1
>sp|Q3T165|PHB_BOVIN Prohibitin	PHB
>sp|Q3T168|CYBP_BOVIN Calcyclin-binding protein	CACYBP
>sp|Q3T169|RS3_BOVIN 40S ribosomal protein S3	RPS3
>sp|Q3T171|RL36_BOVIN 60S ribosomal protein L36	RPL36
>sp|Q3T189|SDHB_BOVIN Succinate dehydrogenase [ubiquinone] iron-sulfur subunit, mitochondrial	SDHB
>sp|Q3T196|YIF1A_BOVIN Protein YIF1A	YIF1A
>sp|Q3Y5Z3|ADIPO_BOVIN Adiponectin	ADIPOQ
>sp|Q3ZBA6|DJB11_BOVIN DnaJ homolog subfamily B member 11	DNAJB11
>sp|Q3ZBA8|NDRG2_BOVIN Protein NDRG2	NDRG2
>sp|Q3ZBD0|PSMD7_BOVIN 26S proteasome non-ATPase regulatory subunit 7	PSMD7
>sp|Q3ZBD7|G6PI_BOVIN Glucose-6-phosphate isomerase	GPI
>sp|Q3ZBE1|ARMC1_BOVIN Armadillo repeat-containing protein 1	ARMC1
>sp|Q3ZBE9|NSDHL_BOVIN Sterol-4-alpha-carboxylate 3-dehydrogenase, decarboxylating	NSDHL
>sp|Q3ZBF3|RM38_BOVIN 39S ribosomal protein L38, mitochondrial	MRPL38
>sp|Q3ZBF6|ACADS_BOVIN Short-chain specific acyl-CoA dehydrogenase, mitochondrial	ACADS
>sp|Q3ZBF7|TEBP_BOVIN Prostaglandin E synthase 3	PTGES3
>sp|Q3ZBF8|CERS2_BOVIN Ceramide synthase 2	CERS2
>sp|Q3ZBG0|PSA7_BOVIN Proteasome subunit alpha type-7	PSMA7
>sp|Q3ZBG7|SRP19_BOVIN Signal recognition particle 19 kDa protein	SRP19
>sp|Q3ZBG9|PLS2_BOVIN Phospholipid scramblase 2	PLSCR2
>sp|Q3ZBH0|TCPB_BOVIN T-complex protein 1 subunit beta	CCT2
>sp|Q3ZBH3|CD151_BOVIN CD151 antigen	CD151
>sp|Q3ZBH8|RS20_BOVIN 40S ribosomal protein S20	RPS20
>sp|Q3ZBH9|MCM7_BOVIN DNA replication licensing factor MCM7	MCM7
>sp|Q3ZBI3|RNH2B_BOVIN Ribonuclease H2 subunit B	RNASEH2B
>sp|Q3ZBI6|FHL3_BOVIN Four and a half LIM domains protein 3	FHL3
>sp|Q3ZBI7|USMG5_BOVIN Up-regulated during skeletal muscle growth protein 5	USMG5
>sp|Q3ZBI9|TMUB1_BOVIN Transmembrane and ubiquitin-like domain-containing protein 1	TMUB1
>sp|Q3ZBJ0|ENY2_BOVIN Transcription and mRNA export factor ENY2	ENY2
>sp|Q3ZBK2|F213A_BOVIN Redox-regulatory protein FAM213A	FAM213A
>sp|Q3ZBK3|SPC25_BOVIN Kinetochore protein Spc25	SPC25
>sp|Q3ZBK6|LSM4_BOVIN U6 snRNA-associated Sm-like protein LSm4	LSM4
>sp|Q3ZBL0|RUXG_BOVIN Small nuclear ribonucleoprotein G	SNRPG
>sp|Q3ZBL4|LZTL1_BOVIN Leucine zipper transcription factor-like protein 1	LZTFL1
>sp|Q3ZBL5|PTH2_BOVINptidyl-tRNA hydrolase 2, mitochondrial	PTRH2
>sp|Q3ZBM5|SNX5_BOVIN Sorting nexin-5	SNX5
>sp|Q3ZBN0|ABRAL_BOVIN Costars family protein ABRACL	ABRACL
>sp|Q3ZBN5|ASPN_BOVIN Asporin	ASPN
>sp|Q3ZBQ0|SIR5_BOVIN NAD-dependent protein deacylase sirtuin-5, mitochondrial	SIRT5
>sp|Q3ZBS0|DCAKD_BOVIN Dephospho-CoA kinase domain-containing protein	DCAKD
>sp|Q3ZBS8|TIM8A_BOVIN Mitochondrial import inner membrane translocase subunit Tim8 A	TIMM8A
>sp|Q3ZBT5|STX7_BOVIN Syntaxin-7	STX7
>sp|Q3ZBT6|TRA2B_BOVIN Transformer-2 protein homolog beta	TRA2B
>sp|Q3ZBU2|CISD1_BOVIN CDGSH iron-sulfur domain-containing protein 1	CISD1
>sp|Q3ZBU9|UBXN4_BOVIN UBX domain-containing protein 4	UBXN4
>sp|Q3ZBV2|DD19A_BOVIN ATP-dependent RNA helicase DDX19A	DDX19A
>sp|Q3ZBV4|HMGN3_BOVIN High mobility group nucleosome-binding domain-containing protein 3	HMGN3
>sp|Q3ZBV8|SYTC_BOVIN Threonine--tRNA ligase, cytoplasmic	TARS
>sp|Q3ZBW4|PCNA_BOVIN Proliferating cell nuclear antigen	PCNA
>sp|Q3ZBW5|RHOB_BOVIN Rho-related GTP-binding protein RhoB	RHOB
>sp|Q3ZBW7|MFR1L_BOVIN Mitochondrial fission regulator 1-like	MTFR1L
>sp|Q3ZBX9|H2AJ_BOVIN Histone H2A.J	H2AFJ
>sp|Q3ZBY7|DEGS1_BOVIN Sphingolipid delta(4)-desaturase DES1	DEGS1
>sp|Q3ZBZ1|CAB45_BOVIN 45 kDa calcium-binding protein	SDF4
>sp|Q3ZBZ8|STIP1_BOVIN Stress-induced-phosphoprotein 1	STIP1
>sp|Q3ZC07|ACTC_BOVIN Actin, alpha cardiac muscle 1	ACTC1
>sp|Q3ZC10|SMD1_BOVIN Small nuclear ribonucleoprotein Sm D1	SNRPD1
>sp|Q3ZC13|AP2M1_BOVIN AP-2 complex subunit mu	AP2M1
>sp|Q3ZC42|ADHX_BOVIN Alcohol dehydrogenase class-3	ADH5
>sp|Q3ZC50|CCD47_BOVIN Coiled-coil domain-containing protein 47	CCDC47
>sp|Q3ZC67|PAIP2_BOVIN Polyadenylate-binding protein-interacting protein 2	PAIP2
>sp|Q3ZC84|CNDP2_BOVIN Cytosolic non-specific dipeptidase	CNDP2
>sp|Q3ZC98|NUP85_BOVIN Nuclear pore complex protein Nup85	NUP85
>sp|Q3ZCA2|CPSF5_BOVIN Cleavage and polyadenylation specificity factor subunit 5	NUDT21
>sp|Q3ZCC9|SEC13_BOVIN Protein SEC13 homolog	SEC13
>sp|Q3ZCD7|TECR_BOVIN Very-long-chain enoyl-CoA reductase	TECR
>sp|Q3ZCD8|MFF_BOVIN Mitochondrial fission factor	MFF
>sp|Q3ZCE0|LSM8_BOVIN U6 snRNA-associated Sm-like protein LSm8	LSM8
>sp|Q3ZCE8|RBM8A_BOVIN RNA-binding protein 8A	RBM8A
>sp|Q3ZCF0|DCTN2_BOVIN Dynactin subunit 2	DCTN2
>sp|Q3ZCF3|SKP1_BOVIN S-phase kinase-associated protein 1	SKP1
>sp|Q3ZCG2|MPC1_BOVIN Mitochondrial pyruvate carrier 1	MPC1
>sp|Q3ZCH0|GRP75_BOVIN Stress-70 protein, mitochondrial	HSPA9
>sp|Q3ZCH5|ZA2G_BOVIN Zinc-alpha-2-glycoprotein	AZGP1
>sp|Q3ZCH9|HDHD2_BOVIN Haloacid dehalogenase-like hydrolase domain-containing protein 2	HDHD2
>sp|Q3ZCI1|TM14C_BOVIN Transmembrane protein 14C	TMEM14C
>sp|Q3ZCI9|TCPQ_BOVIN T-complex protein 1 subunit theta	CCT8
>sp|Q3ZCJ2|AK1A1_BOVIN Alcohol dehydrogenase [NADP(+)]	AKR1A1
>sp|Q3ZCJ7|TBA1C_BOVIN Tubulin alpha-1C chain	TUBA1C
>sp|Q3ZCK1|EIF3L_BOVIN Eukaryotic translation initiation factor 3 subunit L	EIF3L
>sp|Q3ZCK3|BPNT1_BOVIN 3(2),5-bisphosphate nucleotidase 1	BPNT1
>sp|Q3ZCK9|PSA4_BOVIN Proteasome subunit alpha type-4	PSMA4
>sp|Q3ZCL8|SH3L3_BOVIN SH3 domain-binding glutamic acid-rich-like protein 3	SH3BGRL3
>sp|Q3ZEJ6|SPA33_BOVIN Serpin A3-3	SERPINA3-3
>sp|Q4PJW3|CP51A_BOVIN Lanosterol 14-alpha demethylase	CYP51A1
>sp|Q4U0T9|CSRP3_BOVIN Cysteine and glycine-rich protein 3	CSRP3
>sp|Q56JU9|RS24_BOVIN 40S ribosomal protein S24	RPS24
>sp|Q56JV6|TWF1_BOVIN Twinfilin-1	TWF1
>sp|Q56JV9|RS3A_BOVIN 40S ribosomal protein S3a	RPS3A
>sp|Q56JW4|APT_BOVIN Adenine phosphoribosyltransferase	APRT
>sp|Q56JX3|RL31_BOVIN 60S ribosomal protein L31	RPL31
>sp|Q56JX5|RS25_BOVIN 40S ribosomal protein S25	RPS25
>sp|Q56JX6|RS28_BOVIN 40S ribosomal protein S28	RPS28
>sp|Q56JX8|RS13_BOVIN 40S ribosomal protein S13	RPS13
>sp|Q56JY4|TOM6_BOVIN Mitochondrial import receptor subunit TOM6 homolog	TOMM6
>sp|Q56JZ1|RL13_BOVIN 60S ribosomal protein L13	RPL13
>sp|Q56JZ5|EIF3H_BOVIN Eukaryotic translation initiation factor 3 subunit H	EIF3H
>sp|Q56K04|CRIP1_BOVIN Cysteine-rich protein 1	CRIP1
>sp|Q56K10|RS15_BOVIN 40S ribosomal protein S15	RPS15
>sp|Q56K13|SF3B5_BOVIN Splicing factor 3B subunit 5	SF3B5
>sp|Q56K14|RLA1_BOVIN 60S acidic ribosomal protein P1	RPLP1
>sp|Q58CP2|SUMF2_BOVIN Sulfatase-modifying factor 2	SUMF2
>sp|Q58CQ2|ARC1B_BOVIN Actin-related protein 2/3 complex subunit 1B	ARPC1B
>sp|Q58CQ9|VNN1_BOVIN Pantetheinase	VNN1
>sp|Q58D08|P5CR3_BOVIN Pyrroline-5-carboxylate reductase 3	PYCR3
>sp|Q58D49|MMAB_BOVIN Cob(I)yrinic acid a,c-diamide adenosyltransferase, mitochondrial	MMAB
>sp|Q58D62|FETUB_BOVIN Fetuin-B	FETUB
>sp|Q58DA0|PSMD4_BOVIN 26S proteasome non-ATPase regulatory subunit 4	PSMD4
>sp|Q58DC0|CPPED_BOVIN Serine/threonine-protein phosphatase CPPED1	CPPED1
>sp|Q58DD0|ACE2_BOVIN Angiotensin-converting enzyme 2	ACE2
>sp|Q58DF6|SCAM4_BOVIN Secretory carrier-associated membrane protein 4	SCAMP4
>sp|Q58DG6|FXL20_BOVIN F-box/LRR-repeat protein 20	FBXL20
>sp|Q58DH7|SGMR1_BOVIN Sigma non-opioid intracellular receptor 1	SIGMAR1
>sp|Q58DK5|HEM2_BOVIN Delta-aminolevulinic acid dehydratase	ALAD
>sp|Q58DM8|ECHM_BOVIN Enoyl-CoA hydratase, mitochondrial	ECHS1
>sp|Q58DN4|PPME1_BOVIN Protein phosphatase methylesterase 1	PPME1
>sp|Q58DN7|ACSF3_BOVIN Acyl-CoA synthetase family member 3, mitochondrial	ACSF3
>sp|Q58DQ3|RL6_BOVIN 60S ribosomal protein L6	RPL6
>sp|Q58DQ5|RT09_BOVIN 28S ribosomal protein S9, mitochondrial	MRPS9
>sp|Q58DS7|PON2_BOVIN Serum paraoxonase/arylesterase 2	PON2
>sp|Q58DS9|RAB5C_BOVIN Ras-related protein Rab-5C	RAB5C
>sp|Q58DT1|RL7_BOVIN 60S ribosomal protein L7	RPL7
>sp|Q58DT4|P5CR1_BOVIN Pyrroline-5-carboxylate reductase 1, mitochondrial	PYCR1
>sp|Q58DU5|PSA3_BOVIN Proteasome subunit alpha type-3	PSMA3
>sp|Q58DW0|RL4_BOVIN 60S ribosomal protein L4	RPL4
>sp|Q58DW5|RL5_BOVIN 60S ribosomal protein L5	RPL5
>sp|Q59A32|PUR2_BOVIN Trifunctional purine biosynthetic protein adenosine-3	GART
>sp|Q5BIN2|SNF5_BOVIN SWI/SNF-related matrix-associated actin-dependent regulator of chromatin subfamily B member 1	SMARCB1
>sp|Q5BIN5|PIN1_BOVINptidyl-prolyl cis-trans isomerase NIMA-interacting 1	PIN1
>sp|Q5E936|TXD12_BOVIN Thioredoxin domain-containing protein 12	TXNDC12
>sp|Q5E938|EIF1_BOVIN Eukaryotic translation initiation factor 1	EIF1
>sp|Q5E946|PARK7_BOVIN Protein DJ-1	PARK7
>sp|Q5E947|PRDX1_BOVINroxiredoxin-1	PRDX1
>sp|Q5E948|OCAD1_BOVIN OCIA domain-containing protein 1	Ociad1
>sp|Q5E950|NHP2_BOVIN H/ACA ribonucleoprotein complex subunit 2	NHP2
>sp|Q5E951|TBCB_BOVIN Tubulin-folding cofactor B	TBCB
>sp|Q5E953|UFC1_BOVIN Ubiquitin-fold modifier-conjugating enzyme 1	UFC1
>sp|Q5E954|DNJA1_BOVIN DnaJ homolog subfamily A member 1	DNAJA1
>sp|Q5E956|TPIS_BOVIN Triosephosphate isomerase	TPI1
>sp|Q5E959|STRAP_BOVIN Serine-threonine kinase receptor-associated protein	STRAP
>sp|Q5E963|ARP5L_BOVIN Actin-related protein 2/3 complex subunit 5-like protein	ARPC5L
>sp|Q5E964|PSD13_BOVIN 26S proteasome non-ATPase regulatory subunit 13	PSMD13
>sp|Q5E965|C56D2_BOVIN Cytochrome b561 domain-containing protein 2	CYB561D2
>sp|Q5E966|EIF3I_BOVIN Eukaryotic translation initiation factor 3 subunit I	EIF3I
>sp|Q5E971|TMEDA_BOVIN Transmembrane emp24 domain-containing protein 10	TMED10
>sp|Q5E972|ORML2_BOVIN ORM1-like protein 2	ORMDL2
>sp|Q5E973|RL18_BOVIN 60S ribosomal protein L18	RPL18
>sp|Q5E980|CP20A_BOVIN Cytochrome P450 20A1	CYP20A1
>sp|Q5E983|EF1B_BOVIN Elongation factor 1-beta	EEF1B
>sp|Q5E984|TCTP_BOVIN Translationally-controlled tumor protein	TPT1
>sp|Q5E987|PSA5_BOVIN Proteasome subunit alpha type-5	PSMA5
>sp|Q5E988|RS5_BOVIN 40S ribosomal protein S5	RPS5
>sp|Q5E992|PPIL1_BOVINptidyl-prolyl cis-trans isomerase-like 1	PPIL1
>sp|Q5E993|EMC2_BOVIN ER membrane protein complex subunit 2	EMC2
>sp|Q5E995|RS6_BOVIN 40S ribosomal protein S6	RPS6
>sp|Q5E996|NOP16_BOVIN Nucleolar protein 16	NOP16
>sp|Q5E997|CAZA2_BOVIN F-actin-capping protein subunit alpha-2	CAPZA2
>sp|Q5E998|CATL2_BOVIN Cathepsin L2	CTSV
>sp|Q5E9A1|NACA_BOVIN Nascent polypeptide-associated complex subunit alpha	NACA
>sp|Q5E9A3|PCBP1_BOVIN Poly(rC)-binding protein 1	PCBP1
>sp|Q5E9A4|RAE1L_BOVIN mRNA export factor	RAE1
>sp|Q5E9A6|VPS25_BOVIN Vacuolar protein-sorting-associated protein 25	VPS25
>sp|Q5E9B1|LDHB_BOVIN L-lactate dehydrogenase B chain	LDHB
>sp|Q5E9B5|ACTH_BOVIN Actin, gamma-enteric smooth muscle	ACTG2
>sp|Q5E9B7|CLIC1_BOVIN Chloride intracellular channel protein 1	CLIC1
>sp|Q5E9C0|RSU1_BOVIN Ras suppressor protein 1	RSU1
>sp|Q5E9C2|DAD1_BOVIN Dolichyl-diphosphooligosaccharide--protein glycosyltransferase subunit DAD1	DAD1
>sp|Q5E9D1|SUMO1_BOVIN Small ubiquitin-related modifier 1	SUMO1
>sp|Q5E9D3|MIC19_BOVIN MICOS complex subunit MIC19	CHCHD3
>sp|Q5E9D5|DEST_BOVIN Destrin	DSTN
>sp|Q5E9E6|RL10A_BOVIN 60S ribosomal protein L10a	RPL10A
>sp|Q5E9E7|GL8D1_BOVIN Glycosyltransferase 8 domain-containing protein 1	GLT8D1
>sp|Q5E9F2|HMOX1_BOVIN Heme oxygenase 1	HMOX1
>sp|Q5E9F5|TAGL2_BOVIN Transgelin-2	TAGLN2
>sp|Q5E9F7|COF1_BOVIN Cofilin-1	CFL1
>sp|Q5E9F8|H33_BOVIN Histone H3.3	H3F3A
>sp|Q5E9F9|PRS7_BOVIN 26S proteasome regulatory subunit 7	PSMC2
>sp|Q5E9G3|PSME2_BOVIN Proteasome activator complex subunit 2	PSME2
>sp|Q5E9H5|BCS1_BOVIN Mitochondrial chaperone BCS1	BCS1L
>sp|Q5E9H9|ABHDA_BOVIN Mycophenolic acid acyl-glucuronide esterase, mitochondrial	ABHD10
>sp|Q5E9J1|HNRPF_BOVIN Heterogeneous nuclear ribonucleoprotein F	HNRNPF
>sp|Q5E9K0|PSB2_BOVIN Proteasome subunit beta type-2	PSMB2
>sp|Q5E9M1|PRAF3_BOVIN PRA1 family protein 3	ARL6IP5
>sp|Q5E9M8|SFXN1_BOVIN Sideroflexin-1	SFXN1
>sp|Q5E9Q1|PGLT1_BOVIN Protein O-glucosyltransferase 1	POGLUT1
>sp|Q5E9Q4|NECP2_BOVIN Adaptin ear-binding coat-associated protein 2	NECAP2
>sp|Q5E9R3|EHD1_BOVIN EH domain-containing protein 1	EHD1
>sp|Q5E9T8|KIME_BOVIN Mevalonate kinase	MVK
>sp|Q5E9T9|RTCB_BOVIN tRNA-splicing ligase RtcB homolog	RTCB
>sp|Q5E9W3|PYRD_BOVIN Dihydroorotate dehydrogenase (quinone), mitochondrial	DHODH
>sp|Q5E9X4|LRC59_BOVIN Leucine-rich repeat-containing protein 59	LRRC59
>sp|Q5E9Z2|HABP2_BOVIN Hyaluronan-binding protein 2	HABP2
>sp|Q5EA01|B4GA1_BOVIN Beta-1,4-glucuronyltransferase 1	B4GAT1
>sp|Q5EA40|BCAT2_BOVIN Branched-chain-amino-acid aminotransferase, mitochondrial	BCAT2
>sp|Q5EA43|SFXN2_BOVIN Sideroflexin-2	SFXN2
>sp|Q5EA50|RABEK_BOVIN Rab9 effector protein with kelch motifs	RABEPK
>sp|Q5EA53|T2FA_BOVIN General transcription factor IIF subunit 1	GTF2F1
>sp|Q5EA61|KCRB_BOVIN Creatine kinase B-type	CKB
>sp|Q5EA65|GPT_BOVIN UDP-N-acetylglucosamine--dolichyl-phosphate N-acetylglucosaminephosphotransferase	DPAGT1
>sp|Q5EA68|S61A1_BOVIN Protein transport protein Sec61 subunit alpha isoform 1	SEC61A1
>sp|Q5EA76|INT14_BOVIN Integrator complex subunit 14	INTS14
>sp|Q5EA79|GALM_BOVIN Aldose 1-epimerase	GALM
>sp|Q5EA98|MFAP1_BOVIN Microfibrillar-associated protein 1	MFAP1
>sp|Q5EAB2|CDK9_BOVIN Cyclin-dependent kinase 9	CDK9
>sp|Q5EAB4|CHID1_BOVIN Chitinase domain-containing protein 1	CHID1
>sp|Q5EAC6|CDC37_BOVIN Hsp90 co-chaperone Cdc37	CDC37
>sp|Q5EAC7|CPIN1_BOVIN Anamorsin	CIAPIN1
>sp|Q5EAD2|SERA_BOVIN D-3-phosphoglycerate dehydrogenase	PHGDH
>sp|Q5EAD4|ACDSB_BOVIN Short/branched chain specific acyl-CoA dehydrogenase, mitochondrial	ACADSB
>sp|Q5EAE0|ERGI3_BOVIN Endoplasmic reticulum-Golgi intermediate compartment protein 3	ERGIC3
>sp|Q5EAE6|DAP1_BOVIN Death-associated protein 1	DAP
>sp|Q5KR47|TPM3_BOVIN Tropomyosin alpha-3 chain	TPM3
>sp|Q5KR49|TPM1_BOVIN Tropomyosin alpha-1 chain	TPM1
>sp|Q5W9D7|QKI_BOVIN Protein quaking	QKI
>sp|Q645M6|FADD_BOVIN FAS-associated death domain protein	FADD
>sp|Q66LN0|PGES2_BOVIN Prostaglandin E synthase 2	PTGES2
>sp|Q6B411|LYSM_BOVIN Lysozyme C, milk isozyme	2 SV
>sp|Q6B4J2|VKOR1_BOVIN Vitamin K epoxide reductase complex subunit 1	VKORC1
>sp|Q6B856|TBB2B_BOVIN Tubulin beta-2B chain	TUBB2B
>sp|Q6B857|CFA20_BOVIN Cilia- and flagella-associated protein 20	CFAP20
>sp|Q6EWQ7|IF5A1_BOVIN Eukaryotic translation initiation factor 5A-1	EIF5A
>sp|Q6PZ03|ATG4B_BOVIN Cysteine protease ATG4B	ATG4B
>sp|Q6QRN6|NNRE_BOVIN NAD(P)H-hydrate epimerase	NAXE
>sp|Q6T8E9|CCNT1_BOVIN Cyclin-T1	CCNT1
>sp|Q6VFT7|FOXL2_BOVIN Forkhead box protein L2	FOXL2
>sp|Q6Y1E2|PLP2_BOVIN Proteolipid protein 2	PLP2
>sp|Q76I81|RS12_BOVIN 40S ribosomal protein S12	RPS12
>sp|Q76I82|RS15A_BOVIN 40S ribosomal protein S15a	RPS15A
>sp|Q76LV1|HS90B_BOVIN Heat shock protein HSP 90-beta	HSP90AB1
>sp|Q76LV2|HS90A_BOVIN Heat shock protein HSP 90-alpha	HSP90AA1
>sp|Q7PCJ8|SAT2_BOVIN Diamine acetyltransferase 2	SAT2
>sp|Q7SIB2|CO4A1_BOVIN Collagen alpha-1(IV) chain (Fragment)	COL4A1
>sp|Q7SIH1|A2MG_BOVIN Alpha-2-macroglobulin	A2M
>sp|Q7YQI4|T176A_BOVIN Transmembrane protein 176A	TMEM176A
>sp|Q7YRA3|EXOS4_BOVIN Exosome complex component RRP41	EXOSC4
>sp|Q862I1|RL24_BOVIN 60S ribosomal protein L24	RPL24
>sp|Q863B3|SND1_BOVIN Staphylococcal nuclease domain-containing protein 1	SND1
>sp|Q865S1|AP3D1_BOVIN AP-3 complex subunit delta-1	AP3D1
>sp|Q865V6|CAPG_BOVIN Macrophage-capping protein	CAPG
>sp|Q8HXG5|NDUBB_BOVIN NADH dehydrogenase [ubiquinone] 1 beta subcomplex subunit 11, mitochondrial	NDUFB11
>sp|Q8HXG6|NDUAB_BOVIN NADH dehydrogenase [ubiquinone] 1 alpha subcomplex subunit 11	NDUFA11
>sp|Q8HXM1|CSTF2_BOVIN Cleavage stimulation factor subunit 2	CSTF2
>sp|Q8HYI9|PFD5_BOVIN Prefoldin subunit 5	PFDN5
>sp|Q8HZJ5|RB27B_BOVIN Ras-related protein Rab-27B	RAB27B
>sp|Q8MJ50|OSTF1_BOVINteoclast-stimulating factor 1	OSTF1
>sp|Q8MJG1|PSIP1_BOVIN PC4 and SFRS1-interacting protein	PSIP1
>sp|Q8MJN0|FUND2_BOVIN FUN14 domain-containing protein 2	FUNDC2
>sp|Q8SPJ1|PLAK_BOVIN Junction plakoglobin	JUP
>sp|Q8SQ21|HINT2_BOVIN Histidine triad nucleotide-binding protein 2, mitochondrial	HINT2
>sp|Q8SQG8|HYAL2_BOVIN Hyaluronidase-2	HYAL2
>sp|Q8SQH5|ADT2_BOVIN ADP/ATP translocase 2	SLC25A5
>sp|Q8WMY2|FPPS_BOVIN Farnesyl pyrophosphate synthase	FDPS
>sp|Q8WN55|PTBP1_BOVIN Polypyrimidine tract-binding protein 1	PTBP1
>sp|Q92176|COR1A_BOVIN Coronin-1A	CORO1A
>sp|Q95107|WASL_BOVIN Neural Wiskott-Aldrich syndrome protein	WASL
>sp|Q95108|THIOM_BOVIN Thioredoxin, mitochondrial	TXN2
>sp|Q95114|MFGM_BOVIN Lactadherin	MFGE8
>sp|Q95121|PEDF_BOVIN Pigment epithelium-derived factor	SERPINF1
>sp|Q95123|DHSD_BOVIN Succinate dehydrogenase [ubiquinone] cytochrome b small subunit, mitochondrial	SDHD
>sp|Q95140|RLA0_BOVIN 60S acidic ribosomal protein P0	RPLP0
>sp|Q95323|CAH4_BOVIN Carbonic anhydrase 4	CA4
>sp|Q95JH2|PLCA_BOVIN 1-acyl-sn-glycerol-3-phosphate acyltransferase alpha	AGPAT1
>sp|Q95KV7|NDUAD_BOVIN NADH dehydrogenase [ubiquinone] 1 alpha subcomplex subunit 13	NDUFA13
>sp|Q95M18|ENPL_BOVIN Endoplasmin	HSP90B1
>sp|Q9BDK2|AIF1_BOVIN Allograft inflammatory factor 1	AIF1
>sp|Q9BE40|MYH1_BOVIN Myosin-1	MYH1
>sp|Q9BGI1|PRDX5_BOVINroxiredoxin-5, mitochondrial	PRDX5
>sp|Q9BGI2|PRDX4_BOVINroxiredoxin-4	PRDX4
>sp|Q9BGI3|PRDX2_BOVINroxiredoxin-2	PRDX2
>sp|Q9BH11|ZP4_BOVIN Zonallucida sperm-binding protein 4	ZP4
>sp|Q9GJW7|GBRAP_BOVIN Gamma-aminobutyric acid receptor-associated protein	GABARAP
>sp|Q9GKN8|PRELP_BOVIN Prolargin	PRELP
>sp|Q9GLM4|TENS1_BOVIN Tensin-1	TNS1
>sp|Q9GLX9|SPON1_BOVIN Spondin-1	SPON1
>sp|Q9GMB8|SYSC_BOVIN Serine--tRNA ligase, cytoplasmic	SARS
>sp|Q9MYM4|LYAG_BOVIN Lysosomal alpha-glucosidase	GAA
>sp|Q9MZ08|BCAM_BOVIN Basal cell adhesion molecule	BCAM
>sp|Q9MZ13|VDAC3_BOVIN Voltage-dependent anion-selective channel protein 3	VDAC3
>sp|Q9N0T5|IF4E_BOVIN Eukaryotic translation initiation factor 4E	EIF4E
>sp|Q9N0V4|GSTM1_BOVIN Glutathione S-transferase Mu 1	GSTM1
>sp|Q9N179|41_BOVIN Protein 4.1	EPB41
>sp|Q9N2I2|IPSP_BOVIN Plasma serine protease inhibitor	SERPINA5
>sp|Q9N2J2|GPX4_BOVIN Phospholipid hydroperoxide glutathioneroxidase, mitochondrial	GPX4
>sp|Q9TR36|PIPNB_BOVIN Phosphatidylinositol transfer protein beta isoform	PITPNB
>sp|Q9TS87|TAGL_BOVIN Transgelin	TAGLN
>sp|Q9TTE1|SPA31_BOVIN Serpin A3-1	SERPINA3-1
>sp|Q9TTJ5|RGN_BOVIN Regucalcin	RGN
>sp|Q9TU03|GDIR2_BOVIN Rho GDP-dissociation inhibitor 2	ARHGDIB
>sp|Q9TU47|IF6_BOVIN Eukaryotic translation initiation factor 6	EIF6
>sp|Q9TUM6|PLIN2_BOVINrilipin-2	PLIN2
>sp|Q9XSA7|CLIC4_BOVIN Chloride intracellular channel protein 4	CLIC4
>sp|Q9XSC6|KCRM_BOVIN Creatine kinase M-type	CKM
>sp|Q9XSI3|RL10_BOVIN 60S ribosomal protein L10	RPL10
>sp|Q9XSK7|HDGF_BOVIN Hepatoma-derived growth factor	HDGF
>sp|Q9XT96|PSN2_BOVIN Presenilin-2	PSEN2
>tr|A0A0A0MP89|A0A0A0MP89_BOVIN Serpin A3-8	SERPINA3-8
>tr|A0A0A0MP91|A0A0A0MP91_BOVIN Complement C2	C2
>tr|A0A0A0MP92|A0A0A0MP92_BOVIN Serpin A3-7	SERPINA3-7
>tr|A0A0A0MPA0|A0A0A0MPA0_BOVIN Uncharacterized protein	LOC784932
>tr|A0A0B4J192|A0A0B4J192_BOVIN Uncharacterized protein	FCGRT
>tr|A0A0N4STN0|A0A0N4STN0_BOVIN ATP synthase subunit g, mitochondrial	ATP5L
>tr|A0A140T831|A0A140T831_BOVIN Cystatin-B	CSTB
>tr|A0A140T832|A0A140T832_BOVIN 40S ribosomal protein S17	RPS17
>tr|A0A140T833|A0A140T833_BOVIN Selenoprotein S	SELENOS
>tr|A0A140T837|A0A140T837_BOVIN Amine oxidase	MAOB
>tr|A0A140T842|A0A140T842_BOVIN Lon protease homolog, mitochondrial	LONP1
>tr|A0A140T843|A0A140T843_BOVIN Beta-2-glycoprotein 1	APOH
>tr|A0A140T846|A0A140T846_BOVIN DNA-(apurinic or apyrimidinic site) lyase	APEX1
>tr|A0A140T850|A0A140T850_BOVIN Glutathione synthetase	GSS
>tr|A0A140T854|A0A140T854_BOVIN Glutathione S-transferase	GSTA3
>tr|A0A140T856|A0A140T856_BOVIN Coatomer subunit alpha	COPA
>tr|A0A140T857|A0A140T857_BOVIN Cytochrome c oxidase subunit 7A2, mitochondrial	COX7A2
>tr|A0A140T861|A0A140T861_BOVIN RNA-binding protein FUS	FUS
>tr|A0A140T862|A0A140T862_BOVIN Eukaryotic translation initiation factor 2 subunit 2	EIF2S2
>tr|A0A140T871|A0A140T871_BOVIN Glutamate dehydrogenase 1, mitochondrial	GLUD1
>tr|A0A140T872|A0A140T872_BOVIN Dihydrofolate reductase	DHFR
>tr|A0A140T876|A0A140T876_BOVIN Protein RER1	RER1
>tr|A0A140T881|A0A140T881_BOVIN Apolipoprotein E	APOE
>tr|A0A140T886|A0A140T886_BOVIN Coatomer subunit gamma	COPG1
>tr|A0A140T887|A0A140T887_BOVIN Uridine 5-monophosphate synthase	UMPS
>tr|A0A140T894|A0A140T894_BOVIN 14-3-3 protein beta/alpha	YWHAB
>tr|A0A140T897|A0A140T897_BOVIN Serum albumin	ALB
>tr|A0A140T898|A0A140T898_BOVIN Ras-related protein Rab-13	RAB13
>tr|A0A140T8A1|A0A140T8A1_BOVIN Heat shock protein beta-6	HSPB6
>tr|A0A140T8A4|A0A140T8A4_BOVIN Thimet oligopeptidase	THOP1
>tr|A0A140T8A5|A0A140T8A5_BOVIN Isocitrate dehydrogenase [NADP]	IDH1
>tr|A0A140T8B0|A0A140T8B0_BOVIN Nuclear transcription factor Y subunit gamma	NFYC
>tr|A0A140T8B1|A0A140T8B1_BOVIN Sepiapterin reductase	SPR
>tr|A0A140T8C6|A0A140T8C6_BOVIN Prosaposin	PSAP
>tr|A0A140T8D4|A0A140T8D4_BOVIN Legumain	LGMN
>tr|A0JBZ9|A0JBZ9_BOVIN Bucentaur-2	p97bcnt2
>tr|A0JN36|A0JN36_BOVIN RecQ protein-like (DNA helicase Q1-like)	RECQL
>tr|A0JN38|A0JN38_BOVIN Sec1 family domain containing 2	SCFD2
>tr|A0JN43|A0JN43_BOVIN Family with sequence similarity 62 (C2 domain containing), member A	FAM62A
>tr|A0JN47|A0JN47_BOVIN Plexin domain containing 2	PLXDC2
>tr|A0JN63|A0JN63_BOVIN Cleavage stimulation factor, 3 pre-RNA, subunit 1, 50kDa	CSTF1
>tr|A0JN77|A0JN77_BOVIN Dihydroxyacetone kinase 2 homolog (S. cerevisiae)	DAK
>tr|A0JN82|A0JN82_BOVIN Sorbin and SH3 domain containing 2	SORBS2
>tr|A0JN83|A0JN83_BOVIN Solute carrier family 25, member 44	SLC25A44
>tr|A0JNC9|A0JNC9_BOVIN Sp1 transcription factor	SP1
>tr|A0JNE9|A0JNE9_BOVIN CTP synthase	CTPS
>tr|A1A4I8|A1A4I8_BOVIN XPO7 protein	XPO7
>tr|A1A4J9|A1A4J9_BOVIN DnaJ (Hsp40) homolog, subfamily A, member 3	DNAJA3
>tr|A1A4K7|A1A4K7_BOVIN Chromosome 20 open reading frame 108 ortholog	C13H20ORF108
>tr|A1A4L7|A1A4L7_BOVIN Glutathione S-transferase Mu 1	GSTM4
>tr|A1A4M8|A1A4M8_BOVIN Torsin family 3, member A	TOR3A
>tr|A1L528|A1L528_BOVIN RAB1A, member RAS oncogene family	RAB1A
>tr|A1L539|A1L539_BOVIN Glypican 6	GPC6
>tr|A1L567|A1L567_BOVINroxisomal biogenesis factor 14	PEX14
>tr|A1L5B7|A1L5B7_BOVIN SERPINE1 mRNA binding protein 1	SERBP1
>tr|A2VDM7|A2VDM7_BOVIN Splicing factor 1	SF1
>tr|A2VDN8|A2VDN8_BOVIN Coronin	CORO1C
>tr|A2VDQ6|A2VDQ6_BOVIN Cadherin 11, type 2, OB-cadherin (Osteoblast)	CDH11
>tr|A2VDW4|A2VDW4_BOVIN Transmembrane emp24 protein transport domain containing 3	TMED3
>tr|A2VDX0|A2VDX0_BOVIN TWF2 protein	TWF2
>tr|A2VDZ0|A2VDZ0_BOVIN Protein phosphatase 2, regulatory subunit B, alpha isoform	PPP2R5A
>tr|A2VE06|A2VE06_BOVIN 40S ribosomal protein S4	RPS4Y1
>tr|A2VE18|A2VE18_BOVIN STX6 protein	STX6
>tr|A2VE41|A2VE41_BOVIN EGF-containing fibulin-like extracellular matrix protein 1	EFEMP1
>tr|A3KLR9|A3KLR9_BOVIN Superoxide dismutase [Cu-Zn]	ECSOD
>tr|A3KMV6|A3KMV6_BOVIN HNRNPR protein	HNRNPR
>tr|A3KMW1|A3KMW1_BOVIN NUP43 protein	NUP43
>tr|A3KMW5|A3KMW5_BOVIN C1QTNF1 protein	C1QTNF1
>tr|A3KMW6|A3KMW6_BOVIN CBX6 protein	CBX6
>tr|A3KMY8|A3KMY8_BOVIN Beta-glucuronidase	GUSB
>tr|A3KN04|A3KN04_BOVIN Dolichyl-diphosphooligosaccharide--protein glycosyltransferase subunit 1	RPN1
>tr|A3KN07|A3KN07_BOVIN DDX41 protein	DDX41
>tr|A3KN48|A3KN48_BOVIN EEFSEC protein	EEFSEC
>tr|A3KN51|A3KN51_BOVIN TSG101 protein	TSG101
>tr|A4FUC2|A4FUC2_BOVIN HNRNPUL1 protein	HNRNPUL1
>tr|A4FUC6|A4FUC6_BOVIN SFRS9 protein	SFRS9
>tr|A4FUC8|A4FUC8_BOVIN CARS protein	CARS
>tr|A4FUD0|A4FUD0_BOVIN MTHFD1 protein	MTHFD1
>tr|A4FUD2|A4FUD2_BOVIN HSD17B7 protein	HSD17B7
>tr|A4FUE3|A4FUE3_BOVIN RBBP5 protein	RBBP5
>tr|A4FUE5|A4FUE5_BOVIN RAB3GAP1 protein	RAB3GAP1
>tr|A4FUG0|A4FUG0_BOVIN SNARE-associated protein Snapin	SNAPIN
>tr|A4FUG6|A4FUG6_BOVIN ALG2 protein	ALG2
>tr|A4FUY3|A4FUY3_BOVIN LOC539976 protein	LOC539976
>tr|A4FUY6|A4FUY6_BOVIN TFCP2 protein	TFCP2
>tr|A4FUY8|A4FUY8_BOVIN IK protein	IK
>tr|A4FUZ1|A4FUZ1_BOVIN Lactoylglutathione lyase	GLO1
>tr|A4FUZ2|A4FUZ2_BOVIN RAVER1 protein	RAVER1
>tr|A4FUZ3|A4FUZ3_BOVIN Proteasome (Prosome, macropain) 26S subunit, ATPase, 1	PSMC1
>tr|A4FV12|A4FV12_BOVIN UBA2 protein	UBA2
>tr|A4FV22|A4FV22_BOVIN TMEM87A protein	TMEM87A
>tr|A4FV23|A4FV23_BOVIN DDX21 protein	DDX21
>tr|A4FV50|A4FV50_BOVIN LIM and senescent cell antigen-like-containing domain protein	MGC142792
>tr|A4FV59|A4FV59_BOVIN PHF5A protein	PHF5A
>tr|A4FV74|A4FV74_BOVIN COPS8 protein	COPS8
>tr|A4FV92|A4FV92_BOVIN CYP27A1 protein	CYP27A1
>tr|A4IFB8|A4IFB8_BOVIN IPO4 protein	IPO4
>tr|A4IFC3|A4IFC3_BOVIN Polyadenylate-binding protein	PABPC4
>tr|A4IFC6|A4IFC6_BOVIN SCARB1 protein	SCARB1
>tr|A4IFD1|A4IFD1_BOVIN PDCD4 protein	PDCD4
>tr|A4IFE5|A4IFE5_BOVIN LRRC8D protein	LRRC8D
>tr|A4IFE6|A4IFE6_BOVIN ABCE1 protein	ABCE1
>tr|A4IFH7|A4IFH7_BOVIN MAP2K3 protein	MAP2K3
>tr|A4IFJ8|A4IFJ8_BOVIN ACTL6A protein	ACTL6A
>tr|A4IFK3|A4IFK3_BOVIN LMOD1 protein	LMOD1
>tr|A4IFK4|A4IFK4_BOVIN SYNPO2 protein	SYNPO2
>tr|A4IFM2|A4IFM2_BOVIN Long-chain fatty acid transport protein 1	SLC27A1
>tr|A4IFN7|A4IFN7_BOVIN UBE3A protein	UBE3A
>tr|A4IFP7|A4IFP7_BOVIN ARF5 protein	ARF5
>tr|A4IFR1|A4IFR1_BOVIN CD2BP2 protein	CD2BP2
>tr|A4IFS2|A4IFS2_BOVIN COUP transcription factor 2	NR2F2
>tr|A4IFT6|A4IFT6_BOVIN TMED7 protein	TMED7
>tr|A4IFU2|A4IFU2_BOVIN RAP2B protein	RAP2B
>tr|A4IFU3|A4IFU3_BOVIN COMTD1 protein	COMTD1
>tr|A4IFV2|A4IFV2_BOVIN CA8 protein	CA8
>tr|A5D788|A5D788_BOVIN SGPL1 protein	SGPL1
>tr|A5D7A1|A5D7A1_BOVIN SS18 protein	SS18
>tr|A5D7A2|A5D7A2_BOVIN GARS protein	GARS
>tr|A5D7A3|A5D7A3_BOVIN MKLN1 protein	MKLN1
>tr|A5D7A5|A5D7A5_BOVIN GOLGA5 protein	GOLGA5
>tr|A5D7B3|A5D7B3_BOVIN NUPL1 protein	NUPL1
>tr|A5D7B9|A5D7B9_BOVIN CASK protein	CASK
>tr|A5D7C4|A5D7C4_BOVIN TNPO3 protein	TNPO3
>tr|A5D7D9|A5D7D9_BOVIN DHX15 protein	DHX15
>tr|A5D7E1|A5D7E1_BOVIN MGC139254 protein	MGC139254
>tr|A5D7E8|A5D7E8_BOVIN Protein disulfide-isomerase	PDIA3
>tr|A5D7G1|A5D7G1_BOVIN OGT protein	OGT
>tr|A5D7G6|A5D7G6_BOVIN STT3B protein	STT3B
>tr|A5D7J6|A5D7J6_BOVIN CALR protein	CALR
>tr|A5D7K0|A5D7K0_BOVIN Biliverdin reductase A	BLVRA
>tr|A5D7P3|A5D7P3_BOVIN Platelet-activating factor acetylhydrolase IB subunit alpha	PAFAH1B1
>tr|A5D7R9|A5D7R9_BOVIN NRAS protein	NRAS
>tr|A5D7S0|A5D7S0_BOVIN Alpha-soluble NSF attachment protein	NAPA
>tr|A5D7S6|A5D7S6_BOVINF1 protein	PEF1
>tr|A5D7U9|A5D7U9_BOVIN DCPS protein	DCPS
>tr|A5D973|A5D973_BOVIN Alpha isoform of regulatory subunit A, protein phosphatase 2	PPP2R1A
>tr|A5D977|A5D977_BOVIN RALB protein	RALB
>tr|A5D984|A5D984_BOVIN Pyruvate kinase	PKM2
>tr|A5D9A8|A5D9A8_BOVIN Squalene epoxidase	SQLE
>tr|A5D9B4|A5D9B4_BOVIN Heterogeneous nuclear ribonucleoprotein H2	HNRPH2
>tr|A5D9E8|A5D9E8_BOVIN Mimecan	OGN
>tr|A5D9F0|A5D9F0_BOVIN Calcium/calmodulin-dependent protein kinase II delta	CAMK2D
>tr|A5D9H5|A5D9H5_BOVIN Heterogeneous nuclear ribonucleoprotein D	HNRPD
>tr|A5D9H9|A5D9H9_BOVIN DNA polymerase delta interacting protein 2	POLDIP2
>tr|A5PJ69|A5PJ69_BOVIN SERPINA10 protein	SERPINA10
>tr|A5PJ71|A5PJ71_BOVIN MRPL41 protein	MRPL41
>tr|A5PJA6|A5PJA6_BOVIN Stomatin (EPB72)-like 2	STOML2
>tr|A5PJB5|A5PJB5_BOVIN CRABP2 protein	CRABP2
>tr|A5PJD6|A5PJD6_BOVIN ATL3 protein	ATL3
>tr|A5PJE3|A5PJE3_BOVIN Fibrinogen alpha chain	FGA
>tr|A5PJF5|A5PJF5_BOVIN BRI3BP protein	BRI3BP
>tr|A5PJJ9|A5PJJ9_BOVIN CDK3 protein	CDK3
>tr|A5PJQ1|A5PJQ1_BOVIN DEK protein	DEK
>tr|A5PJQ6|A5PJQ6_BOVIN PGRMC2 protein	PGRMC2
>tr|A5PJT7|A5PJT7_BOVIN ECM1 protein	ECM1
>tr|A5PJU0|A5PJU0_BOVIN Nucleolar protein 6	NOL6
>tr|A5PJW1|A5PJW1_BOVIN Transcription initiation factor TFIID subunit 10	TAF10
>tr|A5PJW8|A5PJW8_BOVIN DNA-directed RNA polymerase subunit beta	POLR2B
>tr|A5PJY9|A5PJY9_BOVIN CPNE3 protein	CPNE3
>tr|A5PK20|A5PK20_BOVIN HIST1H1E protein	HIST1H1E
>tr|A5PK70|A5PK70_BOVIN Nucleoside diphosphate kinase	NME3
>tr|A5PK75|A5PK75_BOVIN TOR1A protein	TOR1A
>tr|A5PK80|A5PK80_BOVIN TP53RK protein	TP53RK
>tr|A5PK90|A5PK90_BOVIN LYPLAL1 protein	LYPLAL1
>tr|A5PKC2|A5PKC2_BOVIN SHBG protein	SHBG
>tr|A5PKD6|A5PKD6_BOVIN GNB4 protein	GNB4
>tr|A5PKG4|A5PKG4_BOVIN NFS1 protein	NFS1
>tr|A5PKH0|A5PKH0_BOVIN TOR1AIP2 protein	TOR1AIP2
>tr|A5PKI0|A5PKI0_BOVIN APPL1 protein	APPL1
>tr|A5PKL2|A5PKL2_BOVIN RRAS2 protein	RRAS2
>tr|A5PKM3|A5PKM3_BOVIN SPTLC2 protein	SPTLC2
>tr|A6H6X7|A6H6X7_BOVIN Zonallucida glycoprotein 3 (Sperm receptor)	ZP3
>tr|A6H704|A6H704_BOVIN CHMP7 protein	CHMP7
>tr|A6H732|A6H732_BOVIN TMX4 protein	TMX4
>tr|A6H744|A6H744_BOVIN SUMO-conjugating enzyme	UBE2I
>tr|A6H788|A6H788_BOVIN SNRPA1 protein	SNRPA1
>tr|A6H794|A6H794_BOVIN C28H10ORF35 protein	C28H10ORF35
>tr|A6H797|A6H797_BOVIN MLEC protein	MLEC
>tr|A6H7B7|A6H7B7_BOVIN SFRS5 protein	SFRS5
>tr|A6H7D7|A6H7D7_BOVIN BZW2 protein	BZW2
>tr|A6H7E3|A6H7E3_BOVIN PDZ and LIM domain 1	PDLIM1
>tr|A6H7F8|A6H7F8_BOVIN DNA helicase	MCM5
>tr|A6H7G3|A6H7G3_BOVIN SC4MOL protein	SC4MOL
>tr|A6H7H3|A6H7H3_BOVIN LOC789567 protein	LOC789567
>tr|A6H7J6|A6H7J6_BOVIN Protein disulfide-isomerase	P4HB
>tr|A6QL68|A6QL68_BOVIN CLYBL protein	CLYBL
>tr|A6QL75|A6QL75_BOVIN PTP4A2 protein	PTP4A2
>tr|A6QL77|A6QL77_BOVIN Prolyl 4-hydroxylase subunit alpha-1	P4HA1
>tr|A6QL85|A6QL85_BOVIN RCC2 protein	RCC2
>tr|A6QL97|A6QL97_BOVIN TMX3 protein	TMX3
>tr|A6QLA8|A6QLA8_BOVIN TRIM25 protein	TRIM25
>tr|A6QLA9|A6QLA9_BOVIN TOX protein	TOX
>tr|A6QLB0|A6QLB0_BOVIN Beta-mannosidase	MANBA
>tr|A6QLB2|A6QLB2_BOVIN DDX23 protein	DDX23
>tr|A6QLB7|A6QLB7_BOVIN Adenylyl cyclase-associated protein	CAP1
>tr|A6QLD6|A6QLD6_BOVIN MYO1B protein	MYO1B
>tr|A6QLG1|A6QLG1_BOVIN Malignant T-cell-amplified sequence	LOC515358
>tr|A6QLG3|A6QLG3_BOVIN PDK3 protein	PDK3
>tr|A6QLG6|A6QLG6_BOVIN FXR1 protein	FXR1
>tr|A6QLJ2|A6QLJ2_BOVIN HSPA12B protein	HSPA12B
>tr|A6QLL2|A6QLL2_BOVIN MTX2 protein	MTX2
>tr|A6QLL8|A6QLL8_BOVIN Fructose-bisphosphate aldolase	ALDOA
>tr|A6QLQ0|A6QLQ0_BOVIN RNF2 protein	RNF2
>tr|A6QLR2|A6QLR2_BOVIN LARS protein	LARS
>tr|A6QLR9|A6QLR9_BOVIN Mitogen-activated protein kinase	MAPK14
>tr|A6QLS5|A6QLS5_BOVIN MGC143209 protein	MGC143209
>tr|A6QLS9|A6QLS9_BOVIN RAB10 protein	RAB10
>tr|A6QLT5|A6QLT5_BOVIN UBAP2L protein	UBAP2L
>tr|A6QLT9|A6QLT9_BOVIN AARS protein	AARS
>tr|A6QLV1|A6QLV1_BOVIN UNC84B protein	UNC84B
>tr|A6QLW3|A6QLW3_BOVIN RPRD1B protein	RPRD1B
>tr|A6QLZ0|A6QLZ0_BOVIN Galectin	LGALS3
>tr|A6QLZ3|A6QLZ3_BOVIN ARSB protein	ARSB
>tr|A6QLZ6|A6QLZ6_BOVIN GLRX5 protein	GLRX5
>tr|A6QM01|A6QM01_BOVIN NAGLU protein	NAGLU
>tr|A6QNJ7|A6QNJ7_BOVIN PGM5 protein	PGM5
>tr|A6QNL5|A6QNL5_BOVIN PDIA6 protein (Fragment)	PDIA6
>tr|A6QNM5|A6QNM5_BOVIN INPP5K protein	INPP5K
>tr|A6QNM9|A6QNM9_BOVIN SLC25A12 protein	SLC25A12
>tr|A6QP36|A6QP36_BOVIN LMAN2 protein	LMAN2
>tr|A6QP83|A6QP83_BOVIN FUBP3 protein	FUBP3
>tr|A6QP94|A6QP94_BOVIN LAS1L protein	LAS1L
>tr|A6QPB2|A6QPB2_BOVIN GRSF1 protein	GRSF1
>tr|A6QPC5|A6QPC5_BOVIN CTNNA2 protein	CTNNA2
>tr|A6QPG6|A6QPG6_BOVIN LANCL2 protein	LANCL2
>tr|A6QPJ3|A6QPJ3_BOVIN TRABD protein	TRABD
>tr|A6QPJ6|A6QPJ6_BOVINptidylprolyl isomerase	FKBP7
>tr|A6QPP2|A6QPP2_BOVIN SERPIND1 protein	SERPIND1
>tr|A6QPZ3|A6QPZ3_BOVIN NUP35 protein	NUP35
>tr|A6QQ11|A6QQ11_BOVIN PGM2 protein (Fragment)	PGM2
>tr|A6QQ18|A6QQ18_BOVIN LASS5 protein	LASS5
>tr|A6QQ20|A6QQ20_BOVIN TGOLN2 protein (Fragment)	TGOLN2
>tr|A6QQ28|A6QQ28_BOVIN Histone H2B	H2B
>tr|A6QQ83|A6QQ83_BOVIN THEM2 protein	THEM2
>tr|A6QQH1|A6QQH1_BOVIN PIR protein	PIR
>tr|A6QQK3|A6QQK3_BOVIN MOSPD2 protein	MOSPD2
>tr|A6QQN2|A6QQN2_BOVIN Tyrosine-protein phosphatase non-receptor type	PTPN1
>tr|A6QQP0|A6QQP0_BOVIN MYEF2 protein	MYEF2
>tr|A6QQP4|A6QQP4_BOVIN SCARB2 protein	SCARB2
>tr|A6QQR5|A6QQR5_BOVIN TMEM43 protein	TMEM43
>tr|A6QQS0|A6QQS0_BOVIN D4, zinc and double PHD fingers family 2	DPF2
>tr|A6QQT4|A6QQT4_BOVIN Aldehyde dehydrogenase	ALDH3A2
>tr|A6QQV3|A6QQV3_BOVIN LSM2 protein	LSM2
>tr|A6QQV8|A6QQV8_BOVIN LBR protein	LBR
>tr|A6QQW3|A6QQW3_BOVIN Signal recognition particle subunit SRP68	SRP68
>tr|A6QQX8|A6QQX8_BOVIN USP39 protein	USP39
>tr|A6QR01|A6QR01_BOVIN LRRC47 protein	LRRC47
>tr|A6QR07|A6QR07_BOVIN AGK protein	AGK
>tr|A6QR12|A6QR12_BOVIN YME1L1 protein	YME1L1
>tr|A6QR14|A6QR14_BOVIN DHCR24 protein	DHCR24
>tr|A6QR15|A6QR15_BOVIN LOC535277 protein	LOC535277
>tr|A6QR21|A6QR21_BOVIN Mitochondrial carrier homolog 2	MTCH2
>tr|A6QR33|A6QR33_BOVIN VPS18 protein	VPS18
>tr|A6QR35|A6QR35_BOVIN Secretory carrier-associated membrane protein	SCAMP2
>tr|A6QR37|A6QR37_BOVIN Tetraspanin	TSPAN4
>tr|A6QR61|A6QR61_BOVIN SNX12 protein	SNX12
>tr|A7E307|A7E307_BOVIN DDX17 protein	DDX17
>tr|A7E323|A7E323_BOVIN EXOSC10 protein	EXOSC10
>tr|A7E3S8|A7E3S8_BOVIN Heat shock 70kD protein binding protein	ST13
>tr|A7E3T7|A7E3T7_BOVIN S-adenosylmethionine synthase	MAT2A
>tr|A7MAZ2|A7MAZ2_BOVIN STX12 protein	STX12
>tr|A7MB21|A7MB21_BOVIN FERMT2 protein	FERMT2
>tr|A7MB24|A7MB24_BOVIN ABI2 protein	ABI2
>tr|A7MB50|A7MB50_BOVIN TBCD protein	TBCD
>tr|A7MB57|A7MB57_BOVIN Tyrosine-protein kinase	YES1
>tr|A7MB59|A7MB59_BOVIN MAD1L1 protein	MAD1L1
>tr|A7MB77|A7MB77_BOVIN RBM17 protein	RBM17
>tr|A7MB83|A7MB83_BOVIN PLOD2 protein	PLOD2
>tr|A7MB95|A7MB95_BOVIN CUGBP1 protein	CUGBP1
>tr|A7MBA2|A7MBA2_BOVIN PSMD1 protein	PSMD1
>tr|A7MBC5|A7MBC5_BOVIN IARS protein	IARS
>tr|A7MBD4|A7MBD4_BOVIN FARSA protein	FARSA
>tr|A7MBG8|A7MBG8_BOVIN RuvB-like helicase	RUVBL1
>tr|A7MBG9|A7MBG9_BOVIN Eukaryotic translation initiation factor 4H	WBSCR1
>tr|A7MBH9|A7MBH9_BOVIN GNAI2 protein	GNAI2
>tr|A7MBI5|A7MBI5_BOVIN DPYSL3 protein	DPYSL3
>tr|A7MBJ0|A7MBJ0_BOVIN DNAJC16 protein	DNAJC16
>tr|A7YW33|A7YW33_BOVIN Polymerase (DNA-directed), delta interacting protein 3	POLDIP3
>tr|A7YW37|A7YW37_BOVIN CD58 protein (Fragment)	CD58
>tr|A7YWC6|A7YWC6_BOVIN SUB1 protein	SUB1
>tr|A7YWH2|A7YWH2_BOVIN Zinc finger Ran-binding domain-containing protein 2	ZRANB2
>tr|A7YWH5|A7YWH5_BOVIN DKC1 protein	DKC1
>tr|A7YWQ2|A7YWQ2_BOVIN Chromosome 15 open reading frame 24 ortholog	C10H15orf24
>tr|A7YWQ4|A7YWQ4_BOVIN SNTB2 protein	SNTB2
>tr|A7YY24|A7YY24_BOVIN IGBP1 protein	IGBP1
>tr|A7YY65|A7YY65_BOVIN MTCH1 protein	MTCH1
>tr|A7Z014|A7Z014_BOVIN TKT protein	TKT
>tr|A7Z018|A7Z018_BOVIN RCC1 protein	RCC1
>tr|A7Z025|A7Z025_BOVIN PRPF8 protein	PRPF8
>tr|A7Z038|A7Z038_BOVIN ABCD3 protein	ABCD3
>tr|A7Z055|A7Z055_BOVIN PLAA protein	PLAA
>tr|A7Z057|A7Z057_BOVIN 14-3-3 protein gamma	YWHAG
>tr|A7Z066|A7Z066_BOVIN Canx protein	canx
>tr|A7Z090|A7Z090_BOVIN ANK3 protein	ANK3
>tr|A8E4M5|A8E4M5_BOVIN LOC100126170 protein	LOC100126170
>tr|A8E4P2|A8E4P2_BOVIN FARSB protein	FARSB
>tr|A8E4Q8|A8E4Q8_BOVIN MAX protein	MAX
>tr|A8E644|A8E644_BOVIN DCLK1 protein	DCLK1
>tr|A8E648|A8E648_BOVIN CHERP protein	CHERP
>tr|A8E651|A8E651_BOVIN EWSR1 protein	EWSR1
>tr|A8E658|A8E658_BOVIN PPIG protein	PPIG
>tr|A8PVV5|A8PVV5_BOVIN SYPL1 protein	SYPL1
>tr|A8WFQ0|A8WFQ0_BOVIN NADH dehydrogenase [ubiquinone] iron-sulfur protein 7, mitochondrial	NDUFS7
>tr|A8YXZ2|A8YXZ2_BOVIN C8G protein	C8G
>tr|B0JYK2|B0JYK2_BOVIN NPC1 protein	NPC1
>tr|B0JYL0|B0JYL0_BOVIN Mothers against decapentaplegic homolog	SMAD4
>tr|B0JYL2|B0JYL2_BOVIN Atrial natriureticptide receptor 3	NPR3
>tr|B0JYL6|B0JYL6_BOVIN Signal transducer and activator of transcription	STAT1
>tr|B0JYP5|B0JYP5_BOVIN Protein argonaute-2	EIF2C2
>tr|B8Y9S9|B8Y9S9_BOVIN Embryo-specific fibronectin 1 transcript variant	FN1
>tr|C1JZ67|C1JZ67_BOVIN Importin subunit alpha	KPNA4
>tr|C3V9V7|C3V9V7_BOVIN RNP24	TMED2
>tr|C4T8B4|C4T8B4_BOVINntaxin	CRP
>tr|C7FFR6|C7FFR6_BOVIN Dolichol-phosphate mannosyltransferase subunit 1	DPM1
>tr|D3JUI8|D3JUI8_BOVIN RNA-binding motif protein, X chromosome	RBMX
>tr|D5MTL9|D5MTL9_BOVIN Glycophorin B variant 1	gypb
>tr|D9IE06|D9IE06_BOVIN Mitochondrial optic atrophy 3 protein isoform b	OPA3
>tr|E1AXU0|E1AXU0_BOVIN Cardiomyopathy associated protein 1	CMYA1
>tr|E1B6X6|E1B6X6_BOVIN Uncharacterized protein	BAZ1B
>tr|E1B6Y9|E1B6Y9_BOVIN Uncharacterized protein	TRPV5
>tr|E1B717|E1B717_BOVIN Uncharacterized protein	ARMC10
>tr|E1B725|E1B725_BOVIN Uncharacterized protein	GLA
>tr|E1B726|E1B726_BOVIN Plasminogen	PLG
>tr|E1B748|E1B748_BOVIN Uncharacterized protein	HYOU1
>tr|E1B756|E1B756_BOVIN Uncharacterized protein	ALG11
>tr|E1B772|E1B772_BOVIN Uncharacterized protein	FLVCR2
>tr|E1B789|E1B789_BOVIN alpha-1,2-Mannosidase	EDEM3
>tr|E1B7B1|E1B7B1_BOVIN Uncharacterized protein	SEC63
>tr|E1B7E3|E1B7E3_BOVIN Uncharacterized protein	GOLGA4
>tr|E1B7G5|E1B7G5_BOVIN Uncharacterized protein	RBM12B
>tr|E1B7K5|E1B7K5_BOVIN Uncharacterized protein	CKAP5
>tr|E1B7R3|E1B7R3_BOVIN Uncharacterized protein	SLC17A5
>tr|E1B7R4|E1B7R4_BOVIN Eukaryotic translation initiation factor 3 subunit A	EIF3A
>tr|E1B7S9|E1B7S9_BOVIN Uncharacterized protein	4 SV
>tr|E1B7U1|E1B7U1_BOVIN Uncharacterized protein	MOGS
>tr|E1B7V9|E1B7V9_BOVIN Uncharacterized protein	MAGI1
>tr|E1B7W1|E1B7W1_BOVIN Uncharacterized protein	THRAP3
>tr|E1B805|E1B805_BOVIN Uncharacterized protein	LOC528040
>tr|E1B828|E1B828_BOVIN Uncharacterized protein	LEMD2
>tr|E1B844|E1B844_BOVIN Mitochondrial import inner membrane translocase subunit TIM44	TIMM44
>tr|E1B867|E1B867_BOVIN Uncharacterized protein	ADAM17
>tr|E1B885|E1B885_BOVIN Uncharacterized protein	TTC37
>tr|E1B898|E1B898_BOVIN Uncharacterized protein	KRT86
>tr|E1B8G6|E1B8G6_BOVIN Uncharacterized protein	PODXL2
>tr|E1B8G9|E1B8G9_BOVIN Histone H2B	HIST3H2BB
>tr|E1B8K6|E1B8K6_BOVIN Uncharacterized protein	NCL
>tr|E1B8M0|E1B8M0_BOVIN Uncharacterized protein	CEP55
>tr|E1B8N6|E1B8N6_BOVIN Uncharacterized protein	LMNB1
>tr|E1B8P9|E1B8P9_BOVIN Mitogen-activated protein kinase	MAPK3
>tr|E1B8U3|E1B8U3_BOVIN Uncharacterized protein	GREB1
>tr|E1B925|E1B925_BOVIN Uncharacterized protein	ARID1A
>tr|E1B941|E1B941_BOVIN Mitochondrial-processingptidase subunit beta	PMPCB
>tr|E1B9E8|E1B9E8_BOVIN Beta-hexosaminidase	3 SV
>tr|E1B9F5|E1B9F5_BOVIN Uncharacterized protein	4 SV
>tr|E1B9G4|E1B9G4_BOVINptidyl-prolyl cis-trans isomerase	PPIL3
>tr|E1B9H1|E1B9H1_BOVIN Uncharacterized protein	TINAGL1
>tr|E1B9H3|E1B9H3_BOVIN Uncharacterized protein	CCAR2
>tr|E1B9H5|E1B9H5_BOVIN Uncharacterized protein	TGFBR3
>tr|E1B9I1|E1B9I1_BOVIN MICOS complex subunit MIC13	C19orf70
>tr|E1B9I2|E1B9I2_BOVIN Uncharacterized protein	SAFB
>tr|E1B9K8|E1B9K8_BOVIN Sulfotransferase	SULT1A1
>tr|E1B9L5|E1B9L5_BOVIN Uncharacterized protein	FXR2
>tr|E1B9N6|E1B9N6_BOVIN Uncharacterized protein	EVPL
>tr|E1B9N7|E1B9N7_BOVIN ATP-dependent RNA helicase DHX29	DHX29
>tr|E1B9Q4|E1B9Q4_BOVIN Uncharacterized protein	MSH6
>tr|E1B9R3|E1B9R3_BOVIN Uncharacterized protein	UGGT1
>tr|E1B9S8|E1B9S8_BOVIN Uncharacterized protein	CBFB
>tr|E1BA05|E1BA05_BOVIN Oxysterol-binding protein	OSBPL8
>tr|E1BA17|E1BA17_BOVIN Uncharacterized protein	COL14A1
>tr|E1BA21|E1BA21_BOVIN Transcription factor A, mitochondrial	TFAM
>tr|E1BA27|E1BA27_BOVIN Uncharacterized protein	GLMN
>tr|E1BA29|E1BA29_BOVIN Uncharacterized protein	GNAQ
>tr|E1BA58|E1BA58_BOVIN Mannosyltransferase	ALG9
>tr|E1BA93|E1BA93_BOVIN Uncharacterized protein	SYNPO
>tr|E1BAG2|E1BAG2_BOVIN Uncharacterized protein	EXOSC5
>tr|E1BAJ4|E1BAJ4_BOVIN Uncharacterized protein	STBD1
>tr|E1BAK6|E1BAK6_BOVIN Uncharacterized protein	DAZAP1
>tr|E1BAK9|E1BAK9_BOVIN Uncharacterized protein	SYVN1
>tr|E1BAM5|E1BAM5_BOVIN Uncharacterized protein	GATA2
>tr|E1BAN2|E1BAN2_BOVIN Katanin p60 ATPase-containing subunit A-like 2	KATNAL2
>tr|E1BAX4|E1BAX4_BOVIN Uncharacterized protein	SLC41A1
>tr|E1BAZ9|E1BAZ9_BOVIN Uncharacterized protein	EXOG
>tr|E1BB08|E1BB08_BOVIN Uncharacterized protein	EML2
>tr|E1BB17|E1BB17_BOVIN Uncharacterized protein	HNRNPH3
>tr|E1BB36|E1BB36_BOVIN Uncharacterized protein	MGAT2
>tr|E1BB38|E1BB38_BOVIN Signal recognition particle subunit SRP72	SRP72
>tr|E1BB48|E1BB48_BOVIN Polypeptide N-acetylgalactosaminyltransferase	GALNT2
>tr|E1BB91|E1BB91_BOVIN Uncharacterized protein	COL6A3
>tr|E1BBC4|E1BBC4_BOVIN Uncharacterized protein	OPA1
>tr|E1BBC6|E1BBC6_BOVIN Uncharacterized protein	P3H3
>tr|E1BBJ7|E1BBJ7_BOVIN Uncharacterized protein	INPPL1
>tr|E1BBK6|E1BBK6_BOVIN Uncharacterized protein	NPNT
>tr|E1BBM1|E1BBM1_BOVIN Uncharacterized protein	GLOD4
>tr|E1BBS6|E1BBS6_BOVIN Sulfhydryl oxidase	QSOX2
>tr|E1BBT8|E1BBT8_BOVIN Uncharacterized protein	EMC1
>tr|E1BBW7|E1BBW7_BOVIN Uncharacterized protein	FAM134C
>tr|E1BBY7|E1BBY7_BOVIN Uncharacterized protein	HSPA4
>tr|E1BC10|E1BC10_BOVIN Amine oxidase	AOC3
>tr|E1BC24|E1BC24_BOVIN Midasin	MDN1
>tr|E1BC32|E1BC32_BOVIN Uncharacterized protein	4 SV
>tr|E1BC57|E1BC57_BOVIN Uncharacterized protein	ROR2
>tr|E1BC58|E1BC58_BOVIN Uncharacterized protein	RAB2B
>tr|E1BC78|E1BC78_BOVIN Uncharacterized protein	ATAD2
>tr|E1BC94|E1BC94_BOVIN Uncharacterized protein	IBA57
>tr|E1BC98|E1BC98_BOVIN Transcription elongation factor SPT5	SUPT5H
>tr|E1BCE0|E1BCE0_BOVIN Uncharacterized protein	DNAJC8
>tr|E1BCF8|E1BCF8_BOVIN Uncharacterized protein	ZC3HAV1
>tr|E1BCI6|E1BCI6_BOVIN Uncharacterized protein	RECK
>tr|E1BCI8|E1BCI8_BOVIN Uncharacterized protein	SLC12A4
>tr|E1BCK4|E1BCK4_BOVIN Uncharacterized protein	PCDH7
>tr|E1BCR2|E1BCR2_BOVIN Uncharacterized protein	DIDO1
>tr|E1BCV4|E1BCV4_BOVIN Uncharacterized protein	NUP98
>tr|E1BCW0|E1BCW0_BOVIN Uncharacterized protein	3 SV
>tr|E1BCW3|E1BCW3_BOVIN ATP-dependent 6-phosphofructokinase	PFKP
>tr|E1BCZ9|E1BCZ9_BOVIN Uncharacterized protein	ADNP
>tr|E1BD42|E1BD42_BOVIN Uncharacterized protein	NUP37
>tr|E1BD64|E1BD64_BOVIN Mitochondrial pyruvate carrier	MPC2
>tr|E1BD88|E1BD88_BOVIN Uncharacterized protein	SPIN1
>tr|E1BDB0|E1BDB0_BOVIN Uncharacterized protein	EPB41L2
>tr|E1BDE7|E1BDE7_BOVIN Uncharacterized protein	SAFB2
>tr|E1BDF7|E1BDF7_BOVIN Uncharacterized protein	ATXN1
>tr|E1BDG9|E1BDG9_BOVIN 10-formyltetrahydrofolate dehydrogenase	ALDH1L2
>tr|E1BDJ7|E1BDJ7_BOVIN Uncharacterized protein	DNAJC25
>tr|E1BDK6|E1BDK6_BOVIN Uncharacterized protein	LAMB2
>tr|E1BDK9|E1BDK9_BOVIN Uncharacterized protein	RETSAT
>tr|E1BDM8|E1BDM8_BOVIN Uncharacterized protein	DDX6
>tr|E1BDN8|E1BDN8_BOVIN Uncharacterized protein	SREK1
>tr|E1BDP3|E1BDP3_BOVIN Uncharacterized protein	ALDH5A1
>tr|E1BDQ6|E1BDQ6_BOVIN Uncharacterized protein	NME5
>tr|E1BDR2|E1BDR2_BOVIN Uncharacterized protein	IDUA
>tr|E1BDS6|E1BDS6_BOVIN Uncharacterized protein	TP53BP1
>tr|E1BDU0|E1BDU0_BOVIN Uncharacterized protein	NUP107
>tr|E1BDU8|E1BDU8_BOVIN Uncharacterized protein	LIMA1
>tr|E1BDU9|E1BDU9_BOVIN Uncharacterized protein	GATAD2B
>tr|E1BDV4|E1BDV4_BOVIN Uncharacterized protein	DCAF1
>tr|E1BDV5|E1BDV5_BOVIN Uncharacterized protein	PELP1
>tr|E1BDV8|E1BDV8_BOVIN Uncharacterized protein	DPY19L3
>tr|E1BDX8|E1BDX8_BOVIN Uncharacterized protein	DYNC1H1
>tr|E1BDY3|E1BDY3_BOVIN Uncharacterized protein	GLG1
>tr|E1BE25|E1BE25_BOVIN Uncharacterized protein	FLNC
>tr|E1BE36|E1BE36_BOVIN Uncharacterized protein	ARMCX3
>tr|E1BE55|E1BE55_BOVIN Uncharacterized protein	SUGP2
>tr|E1BE60|E1BE60_BOVIN Uncharacterized protein	PPP1R14A
>tr|E1BE98|E1BE98_BOVIN Uncharacterized protein	XPO1
>tr|E1BEB4|E1BEB4_BOVIN Uncharacterized protein	FBLN2
>tr|E1BEB8|E1BEB8_BOVIN Uncharacterized protein	SUPT6H
>tr|E1BED8|E1BED8_BOVIN Uncharacterized protein	4 SV
>tr|E1BEG2|E1BEG2_BOVIN Uncharacterized protein	HNRNPA3
>tr|E1BEI0|E1BEI0_BOVIN Uncharacterized protein	API5
>tr|E1BEI2|E1BEI2_BOVIN Uncharacterized protein	SPCS2
>tr|E1BEI6|E1BEI6_BOVIN Uncharacterized protein	ATM
>tr|E1BEJ3|E1BEJ3_BOVIN Elongation factor G, mitochondrial	GFM1
>tr|E1BEK9|E1BEK9_BOVIN Uncharacterized protein	UPF1
>tr|E1BEL9|E1BEL9_BOVIN Uncharacterized protein	COASY
>tr|E1BEN4|E1BEN4_BOVIN Uncharacterized protein	GMPPA
>tr|E1BEP4|E1BEP4_BOVIN Uncharacterized protein	ASH2L
>tr|E1BER5|E1BER5_BOVIN Uncharacterized protein	EPHA4
>tr|E1BEV0|E1BEV0_BOVIN Uncharacterized protein	CCNK
>tr|E1BEW6|E1BEW6_BOVIN Uncharacterized protein	EXOSC7
>tr|E1BEX4|E1BEX4_BOVIN Uroporphyrinogen decarboxylase	UROD
>tr|E1BF20|E1BF20_BOVIN Uncharacterized protein	HNRNPH1
>tr|E1BF27|E1BF27_BOVIN Uncharacterized protein	SLC38A10
>tr|E1BF33|E1BF33_BOVIN Uncharacterized protein	4 SV
>tr|E1BF42|E1BF42_BOVIN Uncharacterized protein	M1AP
>tr|E1BF47|E1BF47_BOVIN Uncharacterized protein	TPR
>tr|E1BF52|E1BF52_BOVIN Sulfhydryl oxidase	GFER
>tr|E1BF55|E1BF55_BOVIN Uncharacterized protein	MAP7D2
>tr|E1BF59|E1BF59_BOVIN Uncharacterized protein	PLEC
>tr|E1BF68|E1BF68_BOVIN Uncharacterized protein	DHX16
>tr|E1BF92|E1BF92_BOVIN Uncharacterized protein	USP48
>tr|E1BFA8|E1BFA8_BOVIN Uncharacterized protein	NBAS
>tr|E1BFB0|E1BFB0_BOVIN Uncharacterized protein	SPTAN1
>tr|E1BFB9|E1BFB9_BOVIN Protein FAM114A2	FAM114A1
>tr|E1BFC3|E1BFC3_BOVIN Uncharacterized protein	DFNA5
>tr|E1BFD1|E1BFD1_BOVIN Uncharacterized protein	ANKLE2
>tr|E1BFD5|E1BFD5_BOVIN Uncharacterized protein	CUL4B
>tr|E1BFE8|E1BFE8_BOVIN Uncharacterized protein	TNS3
>tr|E1BFG0|E1BFG0_BOVIN Alpha-aminoadipic semialdehyde dehydrogenase	ALDH7A1
>tr|E1BFH8|E1BFH8_BOVIN Poly [ADP-ribose] polymerase	PARP2
>tr|E1BFI2|E1BFI2_BOVIN Uncharacterized protein	DHTKD1
>tr|E1BFL1|E1BFL1_BOVIN Uncharacterized protein	CYP2J2
>tr|E1BFQ6|E1BFQ6_BOVIN Uncharacterized protein	ITGA6
>tr|E1BFV0|E1BFV0_BOVIN Uncharacterized protein	KPNB1
>tr|E1BFW1|E1BFW1_BOVIN Uncharacterized protein	CCDC134
>tr|E1BFW2|E1BFW2_BOVIN Uncharacterized protein	IWS1
>tr|E1BFX4|E1BFX4_BOVIN Uncharacterized protein	SGSH
>tr|E1BFX6|E1BFX6_BOVIN Uncharacterized protein	RBM15
>tr|E1BFZ9|E1BFZ9_BOVIN Uncharacterized protein	4 SV
>tr|E1BG26|E1BG26_BOVIN Cation-transporting ATPase	ATP13A3
>tr|E1BG57|E1BG57_BOVIN Uncharacterized protein	POM121C
>tr|E1BG63|E1BG63_BOVIN Uncharacterized protein	TMTC3
>tr|E1BG76|E1BG76_BOVIN Uncharacterized protein	SCFD1
>tr|E1BGA6|E1BGA6_BOVIN Uncharacterized protein	COG3
>tr|E1BGB6|E1BGB6_BOVIN Ammonium transporter Rh type B	RHBG
>tr|E1BGC1|E1BGC1_BOVIN Uncharacterized protein	MCCC1
>tr|E1BGC3|E1BGC3_BOVIN Uncharacterized protein	WAPL
>tr|E1BGC5|E1BGC5_BOVIN Uncharacterized protein	YLPM1
>tr|E1BGE2|E1BGE2_BOVIN Uncharacterized protein	UTP20
>tr|E1BGE5|E1BGE5_BOVIN Uncharacterized protein	IPO7
>tr|E1BGF3|E1BGF3_BOVIN Uncharacterized protein	HCFC1
>tr|E1BGG4|E1BGG4_BOVIN Uncharacterized protein	YIF1B
>tr|E1BGI2|E1BGI2_BOVIN Uncharacterized protein	CEP170
>tr|E1BGJ0|E1BGJ0_BOVIN Uncharacterized protein	LRP1
>tr|E1BGN3|E1BGN3_BOVIN Histone H3	HIST2H3D
>tr|E1BGN5|E1BGN5_BOVIN Uncharacterized protein	4 SV
>tr|E1BGP4|E1BGP4_BOVIN Uncharacterized protein	MORC2
>tr|E1BGS2|E1BGS2_BOVIN Uncharacterized protein	ACAD10
>tr|E1BGX1|E1BGX1_BOVIN Uncharacterized protein	TAF15
>tr|E1BGX4|E1BGX4_BOVIN Uncharacterized protein	WBP2
>tr|E1BGY7|E1BGY7_BOVIN Uncharacterized protein	CSTF3
>tr|E1BH06|E1BH06_BOVIN Uncharacterized protein	LOC617696
>tr|E1BH27|E1BH27_BOVIN Uncharacterized protein	4 SV
>tr|E1BH78|E1BH78_BOVIN Uncharacterized protein	SNRNP200
>tr|E1BH82|E1BH82_BOVIN Casein kinase II subunit alpha	CSNK2A1
>tr|E1BH99|E1BH99_BOVIN Uncharacterized protein	LOC104975673
>tr|E1BHD3|E1BHD3_BOVIN Uncharacterized protein	CA14
>tr|E1BHG5|E1BHG5_BOVIN Uncharacterized protein	4 SV
>tr|E1BHJ0|E1BHJ0_BOVIN Profilin	3 SV
>tr|E1BHK2|E1BHK2_BOVIN Uncharacterized protein	ADD1
>tr|E1BHM5|E1BHM5_BOVIN Uncharacterized protein	RBM25
>tr|E1BHM9|E1BHM9_BOVIN Uncharacterized protein	4 SV
>tr|E1BHN4|E1BHN4_BOVIN Uncharacterized protein	4 SV
>tr|E1BHQ9|E1BHQ9_BOVIN Uncharacterized protein	MCAM
>tr|E1BHR3|E1BHR3_BOVIN Uncharacterized protein	HDGFRP3
>tr|E1BHS9|E1BHS9_BOVIN Secretory carrier-associated membrane protein	SCAMP3
>tr|E1BHU1|E1BHU1_BOVIN Uncharacterized protein	TCOF1
>tr|E1BHY6|E1BHY6_BOVIN Uncharacterized protein	GRN
>tr|E1BHZ4|E1BHZ4_BOVIN Uncharacterized protein	ZC3H4
>tr|E1BI02|E1BI02_BOVIN Fibromodulin	FMOD
>tr|E1BI26|E1BI26_BOVIN Uncharacterized protein	MDC1
>tr|E1BI28|E1BI28_BOVIN Uncharacterized protein	GM2A
>tr|E1BI41|E1BI41_BOVIN Uncharacterized protein	GIT2
>tr|E1BI98|E1BI98_BOVIN Uncharacterized protein	COL6A1
>tr|E1BIA3|E1BIA3_BOVIN Uncharacterized protein	KCNK12
>tr|E1BIB3|E1BIB3_BOVIN Vacuolar protein sorting-associated protein 28 homolog	VPS28
>tr|E1BIB4|E1BIB4_BOVIN Uncharacterized protein	HNRNPL
>tr|E1BIB8|E1BIB8_BOVIN Uncharacterized protein	4 SV
[truncated: 1,453 more rows]

## Sheet: uniprot-gi
										From	To GI
[truncated: 10,659 more rows]
