# Supplementary material for: Unraveling proteome changes and potential regulatory proteins of bovine follicular Granulosa cells by mass spectrometry and multi-omics analysis
Source: Proteome Sci. 2019 Oct 25;17:4. doi: 10.1186/s12953-019-0152-1 (PMC6815045; doi:10.1186/s12953-019-0152-1)
Supplement: Supplementary file 2 — Table S2. List of genes (15,520) expressed in DF and SF follicles with a cut-off RPKM of 0.5. Table S2. List of 259 differentially expressed proteins in DF and SF (Fold Change > 2, P < 0.05). [file 12953_2019_152_MOESM2_ESM.zip]

Archive with 2 entries (2 files):
- Supplemental File 2.xlsx
- Additional file Table S2.xls
