# Supplementary material for: Unraveling proteome changes and potential regulatory proteins of bovine follicular Granulosa cells by mass spectrometry and multi-omics analysis
Source: Proteome Sci. 2019 Oct 25;17:4. doi: 10.1186/s12953-019-0152-1 (PMC6815045; doi:10.1186/s12953-019-0152-1)
Supplement: Supplementary file 2 — Table S2. List of genes (15,520) expressed in DF and SF follicles with a cut-off RPKM of 0.5. Table S2. List of 259 differentially expressed proteins in DF and SF (Fold Change > 2, P < 0.05). [file 12953_2019_152_MOESM2_ESM.zip › Supplemental File 2.xlsx]

## Sheet: Sheet1
Table S2. List of 259 differentially expressed proteins in DF and SF (Fold Change > 2, P < 0.05)
uniprot	protein name	gene name	Peptides	Sequence coverage [%]	Mol. weight [kDa]	Intensity DF17	Intensity DF3	Intensity DF8	Intensity SF17	Intensity SF3	Intensity SF8	DF mean	SF mean	DF/SF	P value
A5D9E8	Mimecan	OGN	13	39.1	34.196	2029000000	396120000	1201200000	17368000	14393000	269580000	2.33443e+10	18603000000	12.0339	0.040825
P01045	Kininogen-2	KNG2	18	30	68.709		619080000	325180000	56015000	59301000	98958000	1.77417e+10	1.67263e+10	6.61018	0.0182395
A6QLS5	MGC143209 protein	MGC143209	7	23.4	41.837	72495000	26621000	27829000	8693600	8741500	4590400	1.58433e+10	1.23457e+10	5.76355	0.041131
Q3SZZ9	FGG protein	FGG	30	68	49.166	26476000000	12196000000	14553000000	5461700000	441400000	3560300000	8.71507e+09	9154200000	5.6243	0.0175398
F1MAV0	Fibrinogebeta chain	FGB	54	81.2	56.44	33908000000	13753000000	22372000000	8084300000	499530000	3958500000	7.83137e+09	6321800000	5.58373	0.0185962
P62739	Actin, aortic smooth muscle	ACTA2	36	84.4	42.009	1233500000	540990000	944320000	212070000	101720000	191360000	5.33133e+09	5.51337e+09	5.38218	0.0111457
A7YWQ4	SNTB2 protein	SNTB2	12	28	57.956	62678000	143460000	136150000		29425000	14135000	4380900000	5.18597e+09	5.23857	0.035898
A5PJE3	Fibrinogealpha chain	FGA	41	54	66.997	20855000000	11952000000	14723000000	5859200000	432240000	3115500000	2.55003e+09	4.51807e+09	5.05265	0.00712641
E1BGS2	Uncharacterized protein	ACAD10	9	16.4	117.62	39693000	40956000	46344000	5898300	11402000		2.49147e+09	4378000000	4.89367	0.00103609
E1BDU0	Uncharacterized protein	NUP107	7	12.6	107.16	32461000	32804000	28940000	16708000	4183700	2173100	2.48903e+09	4.18078e+09	4.08436	0.00365945
G3X6T9	Flotillin-2	FLOT2	8	24.4	42.327	83432000	37172000	45648000	12664000	24369000	10028000	2.10303e+09	4.08603e+09	3.53269	0.0279368
F1N102	Uncharacterized protein	C8B	12	37.6	66.657	174370000	386840000	204410000	149750000	4949700	64348000	1.50983e+09	3429200000	3.49522	0.0406189
G3X7I5	Uncharacterized protein	4 SV	1	15.6	11.339		89588000	77937000		17627000	31670000	1.36826e+09	3.15447e+09	3.39828	0.0115006
F6RB08	Uncharacterized protein	KIF17	2	9.7	29.817	93563000	42779000	93089000	17476000	27845000		1.28834e+09	3.13565e+09	3.3749	0.0464206
F1MTK4	Uncharacterized protein	LPCAT1	7	21.7	54.33		63232000	51642000	8556900	37630000	12742000	1.20877e+09	2667900000	2.92405	0.0282233
F1N0F2	Uncharacterized protein	SIAE	4	12.4	59.672	29356000	26180000	29155000	10808000		8811300	1.09443e+09	2.59843e+09	2.87781	0.000604869
A8YXZ2	C8G protein	C8G	4	23.2	25.288		129680000	109770000	67049000		18491000	1.0363e+09	2.31443e+09	2.79928	0.0496307
G3MZ95	Uncharacterized protein	FHL1	9	43.2	31.91	83274000	155470000	85130000	37833000	6161300	75778000	966820000	2.30557e+09	2.70408	0.0471143
A1L5A6	Proteasomal ubiquitireceptor ADRM1	ADRM1	3	12	41.954		13747000	15966000	8773700	7786600	816400	906270000	1.79127e+09	2.5649	0.0363878
P41976	Superoxide dismutase [Mn], mitochondrial	SOD2	5	38.7	24.638	389880000	524920000	491740000	147750000	241670000	164650000	761470000	1.63737e+09	2.53856	0.00234246
D3K0R6	Plasma membrane calcium-transporting ATPase 4	ATP2B4	13	15.8	133.79	31648000	37369000		15095000	10707000	16861000	7.50667e+08	1.62587e+09	2.42659	0.00390487
E1BHR3	Uncharacterized protein	HDGFRP3	8	37.3	20.505	211060000	332800000	357260000	197320000	131880000	50470000	592620000	1.38087e+09	2.37343	0.0243573
F1MJ71	Collagealpha-4(IV) chain	COL4A4	7	7.8	164.34	119310000		116280000	49076000	56212000		5.61007e+08	1348310000	2.23758	0.00176063
Q3ZBT5	Syntaxin-7	STX7	4	19.9	29.656	60635000	59217000		29840000	31765000	21788000	5.25787e+08	1.29272e+09	2.15579	0.00198616
E1BMM0	Uncharacterized protein	NCBP1	8	16.1	91.852		46499000	42832000	16880000	24658000		5.11867e+08	1217820000	2.15059	0.0154404
F6RQK3	Uncharacterized protein	GSTZ1	5	39.6	24.205	28874000	32297000	26048000	16826000	17816000	6581500	511250000	1.2045e+09	2.11576	0.00943903
F1MUX6	Glutathione S-transferase	GSTM3	19	78	25.067	411010000	474080000	438380000	1211400000	894600000	561450000	509750000	1165810000	0.496156	0.0381505
E1BHJ0	Profilin	3 SV	10	75.7	15.057	547360000	432800000	549090000	1150100000	755710000	1186900000	472130000	1121570000	0.494469	0.011006
F1MNG3	Ras-related C3 botulinum toxisubstrate 1	RAC1	9	57.8	20.248	223210000	63336000	142080000	308980000	225100000	350390000	470410000	1.0309e+09	0.484613	0.0309021
Q3T0F4	40S ribosomal proteiS10	RPS10	12	60	18.898	196270000	420400000	436710000	948520000	592040000	636770000	4.68847e+08	1004480000	0.483794	0.0257407
F1ML72	Uncharacterized protein	RPL34	2	11.7	14.617	21785000	41851000		51014000	66170000	80733000	454590000	9.40057e+08	0.482293	0.0417665
G3X6R3	Uncharacterized protein	STAG2	9	12.1	146.1	15376000	13148000	18514000	31522000	33572000		4.41157e+08	9.29193e+08	0.481744	0.00215564
Q2KJD0	Tubulibeta-5 chain	TUBB5	36	81.8	49.67	2137000000	2889500000	2440600000	4719800000	5094000000	5744100000	404530000	915010000	0.479956	0.000946979
P68103	Elongatiofactor 1-alpha 1	EEF1A1	25	66.5	50.14	3335300000	5326700000	4480700000	8861600000	8652900000	9948100000	383740000	889150000	0.478567	0.00122818
P80177	acrophage migratioinhibitory factor	MIF	3	23.5	12.343	71699000	293980000	247830000	397160000	543610000	342430000	3.71847e+08	8.45557e+08	0.478109	0.0346146
Q5E9F7	Cofilin-1	CFL1	16	87.3	18.518	1221100000	1037700000	1024500000	2193100000	1885500000	2838100000	3.51127e+08	836190000	0.474692	0.00679982
F1MYN8	Uncharacterized protein	SON	10	9	231.11	19905000	30523000	28122000	59092000	52146000		340230000	8.20397e+08	0.470762	0.00459771
P46195	Guanylate kinase	GUK1	4	36.9	21.91	23746000	27220000	20665000	46257000	55200000		3.19083e+08	7.90453e+08	0.470682	0.00370272
Q3MIC0	60S ribosomal proteiL37a	RPL37A	3	33.7	10.275	74788000	86167000	49653000	166320000	116560000	164640000	313730000	7.66913e+08	0.470611	0.00781605
Q3MHM5	Tubulibeta-4B chain	TUBB4B	38	85.8	49.83	7045900000	9998800000	9100500000	19896000000	17203000000	18710000000	3.00373e+08	7.38987e+08	0.468476	0.000538545
Q5E9A3	Poly(rC)-binding protei1	PCBP1	13	68	37.497	620770000	885240000	778400000	1810900000	1596600000	1470100000	2.90217e+08	7.25777e+08	0.468347	0.00117047
P81947	Tubulialpha-1B chain	1 SV	33	83.4	50.151	6732800000	8899800000	7861500000	17614000000	13744000000	18821000000	2.90203e+08	7.19377e+08	0.468206	0.00289001
E1BH06	Uncharacterized protein	LOC617696	55	42.7	192.76	38507000	66248000	82276000	142090000		124690000	2.83693e+08	6.61253e+08	0.467379	0.0139462
P10103	High mobility group proteiB1	HMGB1	19	57.7	24.908	1941300000	2510800000	1857000000	5042000000	5465600000	3046600000	281090000	6.50603e+08	0.465472	0.0177305
A5D984	Pyruvate kinase	PKM2	39	78	57.948	1684000000	3401200000	2564900000	5847300000	3857700000	6835100000	2.73483e+08	637120000	0.462518	0.0210868
F6PW02	Uncharacterized protein	TFG	4	17	43.204	33853000	47560000	22803000	62716000	65621000	97366000	2.68897e+08	6.29447e+08	0.46174	0.0187157
F1MWD3	Uncharacterized protein	CCT5	28	69.3	59.614	280040000	774880000	480680000	1211600000	1217300000	935810000	2.66207e+08	618870000	0.456384	0.0117587
Q862I1	60S ribosomal proteiL24	RPL24	5	23.6	17.779	92003000	49625000	64511000	197360000	95010000	161220000	2.55207e+08	6.17857e+08	0.454461	0.0318921
A0A140T861	BOVIRNA-binding proteiFUS	FUS	12	25.8	52.239	301510000	495850000	353860000	1077500000	1015600000	443570000	2.55017e+08	596980000	0.453831	0.0463562
Q6EWQ7	Eukaryotic translatioinitiatiofactor 5A-1	EIF5A	14	83.1	16.832	193310000	457180000	465050000	931930000	858520000	670740000	2.35737e+08	587670000	0.453252	0.00965177
A5D989	Elongatiofactor 1-delta	EEF1D	14	55.4	31.141	254560000	690820000	418390000	1330100000	1018400000	664940000	2.32607e+08	5.81787e+08	0.452563	0.0377401
Q5E984	Translationally-controlled tumor protein	TPT1	3	22.7	19.581	113220000	182300000	136520000	380460000	247770000	330000000	2.29713e+08	581170000	0.450873	0.00795513
A7MAZ2	STX12 protein	STX12	5	25.5	31.355	7064600	11132000	7538900	16361000		21860000	218870000	531235000	0.448889	0.0140445
Q29RK4	UV excisiorepair proteiRAD23 homolog B	RAD23B	10	29.4	43.117	52434000	118280000	69306000	190310000	223480000	124400000	2.11903e+08	5.26187e+08	0.445976	0.0237925
Q3ZBH8	40S ribosomal proteiS20	RPS20	6	37.8	13.373	220700000	417090000	213290000	477510000	703070000	730780000	2.11623e+08	513600000	0.445275	0.0137983
Q3T0V7	Endothelial differentiation-related factor 1	EDF1	2	18.2	16.368	6869600	13885000	6917200	21035000	20572000		204503000	502560000	0.443384	0.0155505
Q3MHL7	T-complex protei1 subunit zeta	CCT6A	24	55.2	57.956	226480000	613500000	373610000	921390000	913750000	909890000	1.88937e+08	4.94413e+08	0.442104	0.00531293
A0A140T832	BOVI40S ribosomal proteiS17	RPS17	8	60	15.524	212200000	256890000	228730000	754660000	443470000	380430000	182810000	4.86717e+08	0.442061	0.0326109
F1MFX0	Uncharacterized protein	4 SV	1	5.2	37.303		14922000	14037000	40557000	36365000	21535000	1.81097e+08	4.83793e+08	0.441193	0.045456
Q5KR47	Tropomyosialpha-3 chain	TPM3	33	75.4	32.818	1699800000	1778300000	1051400000	2607400000	4154400000	3525800000	1.75333e+08	4.69547e+08	0.440287	0.00953337
Q1JP79	Actin-related protei2/3 complex subunit 1A	ARPC1A	8	35.9	41.539	63663000	58157000	50477000	184500000	135190000	72319000	1.74877e+08	4.62613e+08	0.439523	0.0442834
Q3SZQ6	60S ribosomal proteiL32	RPL32	9	54.1	15.874	92613000	210360000	90158000	226960000	338710000	329750000	172336000	458600000	0.439046	0.0175659
Q32LJ9	Eukaryotic translatioinitiatiofactor 1B	EIF1B	3	59.3	12.823		11512000	14581000	25596000	28713000	35093000	1.72153e+08	456560000	0.437792	0.01071
G5E686	Ribosomal proteiL15	3 SV	7	34.3	24.132	49310000	92955000	34770000	84664000	139680000	183330000	1.71683e+08	455680000	0.434256	0.0416197
F1MXY9	Serine/arginine-rich-splicing factor 6	SRSF6	8	26.1	39.718	88938000	216130000	211940000	500360000	483210000	212170000	1.70983e+08	4.47423e+08	0.432375	0.0456611
Q3T149	Heat shock proteibeta-1	HSPB1	22	94	22.393	4546600000	6446600000	5000800000	15011000000	11001000000	11025000000	1.70007e+08	445840000	0.431838	0.00421371
F1MMA0	Uncharacterized protein	ILF3	19	29.6	95.392	542970000	566580000	467810000	1286800000	1521800000	844860000	169570000	4.37867e+08	0.431744	0.0130413
F1MK36	DDRGK domain-containing protei1	DDRGK1	3	10.5	35.697	5149700	6287900	5829200	16766000	7966300	15406000	1.66219e+08	4.31037e+08	0.430183	0.0252309
A7E3S8	Heat shock 70kD proteibinding protein	ST13	15	32	41.444	157220000	363440000	277960000	572840000	495050000	788720000	1.57277e+08	4.27733e+08	0.43015	0.0147124
F1MPE5	Uncharacterized protein	IPO5	24	34.9	125.02	81608000	108630000	127070000	325420000	216400000	197540000	157204000	4.13607e+08	0.429166	0.014275
E1BAK6	Uncharacterized protein	DAZAP1	5	24	42.367	45126000	47359000	46891000	126470000	139710000	60523000	156522000	4.12877e+08	0.426614	0.0316924
F1N1A9	Integrialpha-V	ITGAV	34	42.7	116.21	694000000	388740000	451010000	1017900000	922690000	1672900000	1.49867e+08	4.06387e+08	0.424451	0.026104
A0A140T894	BOVI14-3-3 proteibeta/alpha	YWHAB	15	56.5	28.082	317320000	181430000	321700000	632280000	488540000	830990000	1.48927e+08	4.01827e+08	0.420353	0.0130753
F1N2T0	Uncharacterized protein	HNRNPDL	11	25.5	46.431	181620000	182380000	179290000	406130000	420420000	466560000	1.44013e+08	398580000	0.420142	8.24718e-05
E1BKG4	Uncharacterized protein	PDS5A	14	18.4	146.56	3588400	26898000	26442000	48656000	41789000		1.42875e+08	3.92087e+08	0.419617	0.0416618
E1B9H3	Uncharacterized protein	CCAR2	17	28.7	101.93	144270000	234270000	93072000	454500000	457160000	212460000	1.40247e+08	389680000	0.419539	0.0376007
F1N5K2	Uncharacterized protein	TTLL12	13	31.8	75.492	65458000	66389000	97819000	113900000	176560000	258120000	1.36603e+08	3.86693e+08	0.418655	0.0345725
P31408	V-type protoATPase subunit B, braiisoform	ATP6V1B2	10	36.8	56.576	55598000	97685000	64642000	215030000	145830000	160410000	1.35973e+08	383990000	0.418065	0.00740546
Q3SZ20	Serine hydroxymethyltransferase, mitochondrial	SHMT2	31	69	55.605	426600000	700320000	556100000	1434000000	1875600000	735330000	1.31044e+08	3.74707e+08	0.416081	0.0411396
Q3T0Y1	Ubiquitithioesterase	OTUB1	12	55.4	31.308	77290000	218750000	219010000	605390000	360510000	274920000	1.25255e+08	367770000	0.415088	0.0460485
Q3T0R1	40S ribosomal proteiS18	RPS18	9	47.4	17.718	159270000	194630000	159050000	353690000	384930000	500010000	1.23817e+08	3.62033e+08	0.414127	0.00313874
F1N3F6	Uncharacterized protein	CHD4	18	15.8	220.11	48283000	66805000	79216000	207260000	184230000	78183000	1.20783e+08	3.57093e+08	0.413701	0.043703
Q2KIA2	Multifunctional methyltransferase subunit TRM112-like protein	TRMT112	3	36	14.319	15250000	17132000		31676000	47852000	38125000	119725000	355480000	0.41285	0.0163472
Q29RI9	Methionine adenosyltransferase 2 subunit beta	MAT2B	3	12	37.768		12348000	9951200		26377000	27852000	1.19428e+08	3.54253e+08	0.411204	0.00383966
G3N1U4	SerpiA3-3	SERPINA3-3	22	46.2	46.156	51611000	61358000	53431000	170510000		99619000	117795000	3.38827e+08	0.410668	0.0292717
Q0III3	Cytoplasmic dynei1 intermediate chai2	DYNC1I2	10	30.4	68.376	45755000	59637000	77008000	96377000	159340000	189480000	117574000	338075000	0.409706	0.0193278
Q32PD5	40S ribosomal proteiS19	RPS19	12	61.4	16.06	191000000	528000000	222190000	799120000	693530000	808090000	117506000	3.22703e+08	0.409081	0.00814461
G5E5C8	Transaldolase	TALDO1	14	44.2	37.681	72076000	216300000	181190000	519340000	373030000	259600000	114096000	319410000	0.40762	0.0293993
F2Z4C6	Eukaryotic translatioinitiatiofactor 4 gamma 2	EIF4G2	10	14.7	102.33	5291900	10567000	24513000	35284000	29293000	34495000	1.13443e+08	3.16797e+08	0.407501	0.0157952
G1K1R6	Galactokinase	GALK1	8	31.1	42.242	52169000	29481000	24687000	92856000	106550000	61753000	113260000	316310000	0.407173	0.0152433
Q58DW5	0S ribosomal proteiL5	RPL5	12	40.7	34.344	263220000	275790000	226040000	689960000	464530000	733850000	112692000	3.10933e+08	0.405144	0.00576473
Q5E966	Eukaryotic translatioinitiatiofactor 3 subunit I	EIF3I	8	46.8	36.472	40778000	55256000	55282000	159120000	121760000	92895000	1.1143e+08	3.10503e+08	0.404832	0.00996523
Q3ZBZ8	Stress-induced-phosphoprotei1	STIP1	26	49.5	62.481	194850000	468370000	294030000	950720000	872680000	547960000	1.0825e+08	308370000	0.403671	0.0163365
F1MYE8	Uncharacterized protein	ACAD9	11	29.3	65.165	20315000	36175000	57329000	99371000	90176000		107958000	3.07593e+08	0.400319	0.0141353
Q5EAC6	Hsp90 co-chaperone Cdc37	CDC37	10	37.4	44.58	51880000	43795000	102550000	200140000	197490000	101820000	1.06064e+08	3.06647e+08	0.396887	0.0270747
A7Z057	14-3-3 proteigamma	YWHAG	12	53.4	28.302	131030000	315040000	261140000	487040000	589550000	714350000	1.05769e+08	300200000	0.394882	0.00669959
P62935	tidyl-prolyl cis-trans isomerase A	PPIA	12	74.4	17.869	2205200000	2887100000	2382100000	6125100000	7596600000	5243700000	1.00535e+08	2.98473e+08	0.394107	0.0029446
E1B8K6	Uncharacterized protein	NCL	33	37.2	77.852	1158100000	929190000	1021600000	2862100000	2919900000	2221700000	1.00414e+08	2.94823e+08	0.388432	0.00110149
F1MB60	40S ribosomal proteiS26	RPS26	5	40	13.012	89630000	190070000	236760000	524950000	257090000	555480000	9.79777e+07	2.84367e+08	0.386133	0.0292386
Q9TU47	ukaryotic translatioinitiatiofactor 6	EIF6	7	54.7	26.513	40167000	51350000	72048000	119530000	177550000	127150000	92557000	280560000	0.385557	0.00659528
F1MUA8	UBX domain-containing protei7	UBXN7	3	8.2	53.668		8437900	6711600	16369000	22976000		9.22213e+07	277640000	0.385043	0.035624
Q0P5L5	Sulfatase-modifying factor 1	SUMF1	4	18.2	40.342	23091000	19089000	14454000	58241000	40354000		91389000	2.53333e+08	0.38294	0.0130527
Q3MHP2	Ras-related proteiRab-11B	RAB11B	8	46.8	24.488	146870000	158180000	115690000	417990000	267970000	417350000	88203000	249730000	0.381343	0.00576177
P15246	Protein-L-isoaspartate(D-aspartate) O-methyltransferase	PCMT1	5	42.7	24.565	52841000	21375000	48639000	130180000	112330000	80182000	83762500	2.46453e+08	0.380719	0.00975532
F1MT12	Uncharacterized protein	NCSTN	4	12.7	79.086	50769000	31219000	58378000	158840000	94945000	114980000	8.00067e+07	239660000	0.380638	0.0103389
G3MX26	GTP-binding protei1	GTPBP1	3	8.1	65.93	7701700		8545300	25945000	17004000		7.92227e+07	2.26533e+08	0.378286	0.048474
F1MFD5	Uncharacterized protein	RANGAP1	7	18.8	62.941	13392000	13178000	12598000	44266000	25187000		7.86007e+07	218110000	0.375966	0.0278251
A7YWH2	Zinc finger Ran-binding domain-containing protei2	ZRANB2	2	7.2	36.291		9318000	12154000	31799000	25371000		7.65553e+07	2.15787e+08	0.375582	0.0183103
F1MTV9	Nucleophosmin	NPM1	17	48.3	32.675	1146500000	923910000	830050000	3711800000	2306400000	1777100000	76477000	214160000	0.372078	0.024661
P00129	Cytochrome b-c1 complex subunit 7	UQCRB	9	64	13.476	159550000	153140000	134090000	541160000	391900000	272420000	7.29907e+07	2.05957e+08	0.370624	0.0158723
Q2HJ33	Obg-like ATPase 1	OLA1	7	25.5	44.743		47159000	21195000	98615000	85866000	92501000	7.26417e+07	2.05575e+08	0.370172	0.00624309
Q3ZCE2	ELAV-like protein	ELAVL1	16	59.8	36.163	183910000	190430000	192470000	607550000	714940000	218310000	70720000	1.85507e+08	0.367867	0.0488972
P35604	Coatomer subunit zeta-1	COPZ1	5	35	20.228	15381000	61292000	65849000	157290000	121150000	109770000	7.02027e+07	184690000	0.367126	0.00956844
P00428	Cytochrome c oxidase subunit 5B, mitochondrial	COX5B	9	56.6	13.834	444320000	301320000	275050000	1425400000	775770000	586410000	68713000	182860000	0.366156	0.0428579
Q3SZT9	Cytochrome c 2	CYCT	2	7.6	11.739	33787000	23314000	6018400	54032000	51908000	67164000	6.83787e+07	1.79397e+08	0.364633	0.00876173
F1N301	Uncharacterized protein	RPL22	8	60.2	14.759	238720000	215830000	181160000	680710000	377530000	685270000	66824000	1.73757e+08	0.364615	0.0116007
Q0III1	Methylmalonyl Coenzyme A mutase	MUT	11	23.5	83.256	61571000	38846000	51495000	153600000	124260000		66075000	1.73467e+08	0.364481	0.00390019
Q56JX8	40S ribosomal proteiS13	RPS13	9	49.7	17.222	153170000	91072000	108480000	335870000	262760000	369480000	64768000	170930000	0.364341	0.00247148
Q3SZC0	nhancer of rudimentary homolog	ERH	8	62.5	12.259	401690000	623960000	385580000	1650700000	1452200000	775250000	6.23437e+07	170330000	0.363893	0.0203689
Q56JZ1	60S ribosomal proteiL13	RPL13	11	41.2	24.291	224520000	233120000	177230000	437870000	494290000	813200000	6.21403e+07	1.68383e+08	0.363747	0.0175339
Q3T0W9	60S ribosomal proteiL19	RPL19	4	21.4	23.466	23812000	22466000	16505000	63537000	51141000	58006000	60800000	1.66483e+08	0.363572	0.000489138
Q3SZ54	Eukaryotic initiatiofactor 4A-I	EIF4A1	23	66	46.153	480400000	815140000	482320000	2021000000	1361300000	1529800000	59926000	1.58017e+08	0.361935	0.005008
E1BIB8	Uncharacterized protein	4 SV	1	12.6	15.309	9603600	19810000	15119000	31901000	50608000		5.90117e+07	1.56558e+08	0.35982	0.0224491
F1MQX0	Acetyl-coenzyme A synthetase	ACSS1	7	20.7	69.062	21851000	38947000	6054100	48065000	75836000		58594000	1.55276e+08	0.359707	0.0449484
Q0IIK5	ATP-dependent RNA helicase DDX1	DDX1	20	39.7	82.413	99638000	178990000	220030000	600440000	445440000	341960000	57437000	154390000	0.359305	0.01168
Q3T168	Calcyclin-binding protein	CACYBP	11	66.5	26.332	124350000	205490000	141990000	550920000	355200000	407480000	5.74323e+07	153938000	0.359188	0.00575579
F1N4V5	Uncharacterized protein	NAA15	3	4.7	101.15	2408500	12336000	3219400		17007000	16456000	5.54667e+07	1.51197e+08	0.357886	0.0397902
F1MGY9	Uncharacterized protein	AGA	5	22.1	37.107	17302000	49831000	47893000	142350000	110530000	68926000	5.54173e+07	1.49427e+08	0.357439	0.0219449
Q3ZCJ7	Tubulialpha-1C chain	TUBA1C	31	79.1	49.857	29666000	38890000	22191000	84634000	73687000	97669000	5.45217e+07	1.49173e+08	0.354494	0.00142875
Q0IIG0	Nucleolar and coiled-body phosphoprotei1	NOLC1	7	11.5	73.332	24450000	39970000	20641000	119810000	78237000	42134000	5.34463e+07	148399000	0.354154	0.0449026
Q0VD48	Vacuolar proteisorting-associated protei4B	VPS4B	8	26.6	49.264	15059000	20312000	17851000	49995000	50381000		5.33707e+07	147555000	0.353484	0.00024143
Q2HJD1	VIP36-like protein	LMAN2L	6	31.3	39.991	17448000	61661000	14488000	76588000	100460000		51118000	141410000	0.352435	0.0384091
F1MZ00	Uncharacterized protein	SNRPD3	6	53.2	13.916	114840000	195280000	97798000	447500000	436240000	276340000	5.06373e+07	140726000	0.351629	0.0081669
E1BQ32	Uncharacterized protein	CRK	3	12.8	33.83		11020000	9963200	31407000	34036000	24319000	5.04387e+07	1.39733e+08	0.350647	0.00706611
F6RJ91	Uncharacterized protein	4 SV	4	38.8	11.346	17602000	10933000	13747000	40142000	40394000		49188000	138930000	0.350005	0.000927158
Q5E995	0S ribosomal proteiS6	RPS6	10	39	28.666	149100000	103170000	119180000	307000000	249930000	505830000	4.77117e+07	1.35891e+08	0.349514	0.0214628
Q2HJJ1	39S ribosomal proteiL28, mitochondrial	MRPL28	4	28.1	30.039	11339000	3816100	11242000	33389000	17111000		4.75073e+07	135064500	0.348477	0.0481174
Q3ZCJ2	Alcohol dehydrogenase [NADP(+)]	AKR1A1	12	55.1	36.617	125250000	235450000	148010000	589890000	538460000	331800000	4.67887e+07	1.34743e+08	0.348396	0.0104207
Q3T0L7	60S ribosomal proteiL28	RPL28	4	32.1	15.692	34177000	45415000	48428000	88041000	122760000	156860000	4.64587e+07	1.34412e+08	0.348201	0.00856341
E1BJ81	Uncharacterized protein	4 SV	5	13.9	58.242	28421000	56502000	15700000	121730000	71649000		44665500	133390000	0.346894	0.0402332
Q9TUM6	rilipin-2	PLIN2	20	59.8	49.368	195990000	158700000	193740000	434300000		628170000	44500000	131970000	0.344123	0.0090373
Q3MHX3	RNA-binding protei4	RBM4	8	36.7	40.077	54603000	72256000	33253000	168230000	199350000	98247000	4.42623e+07	130758000	0.343716	0.0166187
A6QLG1	Malignant T-cell-amplified sequence	LOC515358	5	44.8	20.59	6310700	34110000	3482200	33892000	44223000	49790000	4.36553e+07	1.3067e+08	0.343246	0.0304502
Q02367	NADH dehydrogenase [ubiquinone] 1 beta subcomplex subunit 6	NDUFB6	3	27.3	15.524	44116000	20155000	34457000	146690000	89212000	53718000	4.26733e+07	1.29735e+08	0.340888	0.0426203
Q0VCV0	ReplicatioproteiA1, 70kDa	RPA1	9	18.5	68.213	19454000	37627000	23914000	86972000	72115000		42331000	1.29403e+08	0.339416	0.00496198
Q2KHU8	Eukaryotic translatioinitiatiofactor 2 subunit 3	EIF2S3	13	42.8	51.065	48830000	172990000	117960000	452150000	324990000	239340000	42315000	128980000	0.334271	0.0171769
F1ML12	Glutaredoxin-3	GLRX3	10	58.1	37.295	32477000	48366000	50123000	150320000	98170000	147420000	4.19613e+07	127810000	0.330797	0.00386971
G5E631	Uncharacterized protein	DDX3X	23	39.5	73.127	133790000	99148000	119580000	386070000	294030000	386340000	4.11873e+07	1.26557e+08	0.330556	0.000907197
F1MBF0	Eukaryotic translatioinitiatiofactor 2A	EIF2A	10	29.4	65.25	19300000	35539000	14738000	72682000	89868000	47959000	4.09517e+07	124617500	0.330518	0.0132906
Q3T025	60S ribosomal proteiL17	RPL17	12	48.9	21.397	149200000	16084000	111380000	289000000	169270000	383410000	40444000	1.24592e+08	0.328704	0.0312802
P68401	Platelet-activating factor acetylhydrolase IB subunit beta	PAFAH1B2	5	54.6	25.569	56304000	85308000	70548000	208260000	205880000	233220000	39862000	1.22922e+08	0.327731	0.000138994
G8JKV2	Eukaryotic translatioinitiatiofactor 3 subunit J	EIF3J	5	28.6	28.894	12049000	36520000	14290000	95764000	53184000	43622000	39742000	1.22554e+08	0.326422	0.0361783
Q3MHN0	Proteasome subunit beta type-6	PSMB6	5	38.1	25.542	47371000	125760000	104540000	441740000	242700000	168660000	39141000	122450000	0.325485	0.0432892
Q95114	Lactadherin	MFGE8	22	59.3	47.41	602030000	856390000	793580000	2887600000	1149900000	2905800000	38342000	117120500	0.324341	0.028117
F1MXJ5	IST1 homolog	IST1	3	10.2	39.798	9577600	7564800	5323300	12015000	35658000	22137000	3.79397e+07	116900000	0.321812	0.0429534
F1N647	Fatty acid synthase	FASN	54	37.9	274.26	82872000	431210000	292610000	797280000	1199600000	511690000	3.74098e+07	116475000	0.321574	0.0321491
Q3T171	60S ribosomal proteiL36	RPL36	5	34.3	12.224	44923000	45611000	57030000	177580000	93034000	191200000	3.54457e+07	1.15523e+08	0.319531	0.0138418
Q2HJ26	Phosphoribosylaminoimidazole carboxylase, phosphoribosylaminoimidazole succinocarboxamide synthetase	PAICS	16	52.5	47.122	90653000	142880000	67708000	332300000	351650000	266440000	3.51513e+07	109985000	0.316966	0.00157226
Q56K10	40S ribosomal proteiS15	RPS15	4	40.7	17.026	52502000	149980000	91451000	363990000	235880000	331640000	3.47387e+07	108901000	0.315545	0.00562746
Q76LV1	Heat shock proteiHSP 90-beta	HSP90AB1	52	61.7	83.252	834930000	1775300000	1254800000	5553000000	3963500000	2741600000	34508500	108147000	0.315304	0.0155373
A4IFC3	Polyadenylate-binding protein	PABPC4	19	38.8	70.837	43884000	96892000	95026000	302450000	252810000	193930000	34467400	107564000	0.314743	0.00440957
F1N0F7	Uncharacterized protein	EIF5	7	18.4	48.971	11546000	45053000	22970000	130280000	49780000	73493000	34177000	1.07269e+08	0.313816	0.0440486
A6H767	Nucleosome assembly protei1-like 1	NAP1L1	10	45.5	45.376	116400000	63198000	58070000	337800000	214980000	207220000	3.41153e+07	1.0707e+08	0.312721	0.00982857
Q3ZBX9	Histone H2A.J	H2AFJ	11	67.4	14.019	2484100000	513890000	1106800000	5599000000	3774300000	3760700000	3.39943e+07	106368500	0.312532	0.0117546
Q5E952	RNA binding protei(Autoantigenic, hnRNP-associated with lethal yellow) short isoform	RALY	8	45.9	30.142	51923000	31739000	42222000	207700000	101130000	94407000	33541000	101845500	0.312184	0.0338057
G8JKY0	40S ribosomal proteiS8	RPS8	15	56	24.074	294730000	217260000	177150000	735080000	587020000	894860000	3.29093e+07	100447000	0.310849	0.00296057
P19803	Rho GDP-dissociatioinhibitor 1	ARHGDIA	7	58.3	23.421	170210000	245760000	240640000	618980000	677000000	862150000	31818000	97521500	0.30425	0.00146385
Q3ZCF3	S-phase kinase-associated protei1	SKP1	5	39.3	18.658	15643000	55540000	48043000	166160000		95356000	3.14017e+07	96689500	0.303936	0.0297941
E1BHM9	Uncharacterized protein	4 SV	2	16.4	12.56	39395000	13593000		96713000	69233000	96304000	3.13973e+07	96540000	0.303077	0.0138687
Q3T0I4	THO complex subunit 4	ALYREF	7	46.7	26.953	136640000	90780000	182390000	697690000	372210000	297140000	31199000	94773500	0.299779	0.0320742
Q56JV9	40S ribosomal proteiS3a	RPS3A	16	58	29.945	440390000	223990000	178890000	812810000	853260000	1154100000	30249000	9.39087e+07	0.299014	0.00402902
H9GW43	Uncharacterized protein	1 SV	13	80.9	25.835	117810000	155000000	251820000	658930000	627940000	476140000	2.98005e+07	9.23273e+07	0.297576	0.00198037
Q3ZBH5	Proliferation-associated 2G4, 38kDa	PA2G4	18	55.6	43.802	146900000	77695000	93598000	306030000	432450000	332800000	2.96737e+07	91857500	0.297021	0.00229241
Q3T140	Dyneilight chairoadblock-type 1	DYNLRB1	4	60.4	10.99	48195000	31868000	39523000	173390000	120620000	110220000	2.91653e+07	91312000	0.295837	0.00459684
Q3ZCF0	Dynactisubunit 2	DCTN2	11	36.2	44.294	51209000	63482000	38663000	162980000	162890000	194530000	29073000	88524000	0.294685	0.000328359
F1MHP6	Adenylosuccinate lyase	ADSL	9	30.2	55.467	22869000	27019000	8152000	66261000	61173000	72531000	2.83537e+07	8.74167e+07	0.290251	0.00100252
A6H7G2	Drebrin-like protein	DBNL	10	31.9	47.722	46531000	10093000	17421000	62450000	56806000	136620000	28329000	87312000	0.289378	0.0482759
Q32LE5	Isoaspartylptidase/L-asparaginase	ASRGL1	10	45.8	32.05	38308000	78246000	59228000	297310000	95126000	224290000	2.82303e+07	87053000	0.285024	0.0355844
Q2KIK0	ProteiSGT1 homolog	SUGT1	3	14.8	38.074		9296100	8435800	29152000	37096000	27085000	27448500	85330000	0.284978	0.00554673
F1MLV3	Uncharacterized protein	TXNL1	11	47.8	32.281	26062000	141670000	96877000	441470000	337650000	169810000	2.69983e+07	85292000	0.27885	0.0284213
Q3T0Q6	Cellular nucleic acid-binding protein	CNBP	8	55.9	18.742	38261000	22081000	18033000	57439000	142840000	81447000	26523000	8.45177e+07	0.278196	0.0303329
Q32L22	DNA-directed RNA polymerases I and III subunit RPAC1	POLR1C	6	25.4	39.115		8345000	6500000	28881000	17628000	34122000	26494000	80864000	0.276165	0.027096
A7MAZ5	istone H1.3	HIST1H1D	11	33.9	22.153	245640000	126240000	138140000	366100000	939300000	548170000	2.61833e+07	8.00603e+07	0.275156	0.0305306
F2Z4E9	Cleavage and polyadenylation-specificity factor subunit 6	CPSF6	7	12.7	59.209	25674000	52592000	27188000	106310000	149310000		26149000	7.99377e+07	0.275028	0.00895812
Q3T057	60S ribosomal proteiL23	RPL23	8	40.7	14.865	271500000	18398000	44391000	467200000	212280000	539680000	26125000	79543500	0.274196	0.0410643
F1MZ92	Nuclease-sensitive element-binding protei1	YBX1	11	53.1	35.981	127270000	131740000	99273000	408180000	340270000	593820000	25932000	7.86123e+07	0.266923	0.00637313
F1MFZ9	Uncharacterized protein	RBM10	7	13.7	110.46	7767800	44322000	17173000	114370000	60254000		25717000	7.52343e+07	0.264426	0.0399458
P01252	Prothymosialpha	PTMA	3	25.5	12.072	131790000	129030000	101530000	499370000	539020000	337410000	2.51697e+07	73015900	0.263374	0.00282324
F1MZK0	Glycylpeptide N-tetradecanoyltransferase	NMT1	5	14.1	56.805	3581800	20967000	10259000	39774000	36884000	55651000	2.46817e+07	7.25567e+07	0.26308	0.00680813
Q5E938	Eukaryotic translatioinitiatiofactor 1	EIF1	3	54.9	12.732	18220000	47149000	36614000	194210000	95789000	99207000	23877000	72493000	0.262028	0.0227
A1L567	Nroxisomal biogenesis factor 14	PEX14	2	12.5	32.546	4620400	14960000	10315000	50201000	26125000		23577500	7.14247e+07	0.26112	0.0315871
F1MBQ8	Uncharacterized protein	DDX5	23	46.7	69.147	153660000	85294000	136810000	748900000	323600000	378880000	2.31923e+07	7.01697e+07	0.258901	0.028367
Q32LC7	Ras GTPase-activating protein-binding protei1	G3BP	13	40.2	52.121	77136000	109740000	114730000	464810000	482580000	221650000	2.31087e+07	6.69003e+07	0.257995	0.0136137
Q3SZ90	60S ribosomal proteiL13a	RPL13A	6	26.6	23.523	73983000	28741000	18608000	128270000	182160000	163620000	23087600	66655000	0.255948	0.00358714
E1BIL7	Uncharacterized protein	ZKSCAN1	6	18.8	63.622		36598000	18299000	99344000	116950000		22657000	6.59723e+07	0.253807	0.0119357
Q9TR36	Phosphatidylinositol transfer proteibeta isoform	PITPNB	4	21.4	31.539	8990200	13898000	18429000	49080000		59794000	2.2284e+07	64190000	0.252997	0.00232732
Q3T051	60S ribosomal proteiL39	RPL39	2	23.5	6.4066	34747000	34151000	18598000	132930000	112920000	104850000	21719000	63076500	0.24949	0.00044423
P61286	Polyadenylate-binding protei1	PABPC1	24	45.8	70.67	307220000	278480000	284950000	1686000000	866110000	945320000	21039800	61950500	0.24894	0.0142627
Q2HJH9	Programmed cell death protei5	PDCD5	5	45.6	14.226	5993600	10430000	11257000	24121000	50732000	36640000	20953000	5.77013e+07	0.248272	0.0118439
G8JKV8	NEDD8	NEDD8	3	41.2	8.8992	17722000	18538000	31711000	112770000	122940000	38226000	2.09277e+07	5.75613e+07	0.248127	0.0321738
A4FV23	DDX21 protein	DDX21	12	22.8	87.229	38661000		17997000	120970000	107240000	118360000	20118500	56817500	0.245223	0.00133635
F1MHV5	Microtubule-associated proteiRP/EB family member 1	MAPRE1	13	66	30.087	12607000	100320000	47412000	282370000	179410000	192550000	1.93467e+07	55619000	0.245043	0.00808347
F1MSW6	Uncharacterized protein	SMARCE1	6	24.5	42.607	7777400	17643000	32291000	105700000	69874000	60263000	1.92371e+07	54437000	0.244709	0.0094052
A7MBD4	FARSA protein	FARSA	10	30.1	57.494	17907000	28542000	42572000	108660000	157850000	100840000	1.89761e+07	5.39913e+07	0.242333	0.00423954
P02694	Retinol-binding protei1	RBP1	9	67.4	15.823	108890000	112850000	118590000	532060000	388030000	488550000	18878000	52644000	0.241602	0.000567099
Q2KII4	Elongin-C	ELOC	6	54.5	12.473	38299000	56883000	38318000	247640000	187120000	121760000	1.77407e+07	52366500	0.239884	0.00935436
F1N7H5	Mannose-1-phosphate guanyltransferase beta	GMPPB	4	15.8	39.796	3158700	9064600		23623000	27761000		1.74122e+07	50728500	0.237881	0.0161385
Q58DT1	0S ribosomal proteiL7	RPL7	13	42.3	29.168	176940000	86175000	61634000	214500000	444770000	710410000	17217000	50188000	0.237098	0.0387761
Q1JPJ2	Xaa-Pro aminopeptidase 1	XPNPEP1	6	16.2	69.789	5380400	12969000	19774000	60136000	76640000	25198000	1.64157e+07	49707000	0.235367	0.0292303
Q5E9B7	Chloride intracellular channel protei1	CLIC1	15	78	26.992	83234000	118400000	72533000	391790000	367780000	416690000	16191000	49444000	0.233084	5.46035e-05
Q3T0C7	Stathmin	STMN1	9	46.3	17.302	59586000	152310000	126180000	429840000	612840000	440560000	1.56793e+07	49297500	0.227931	0.00214789
E1BJ55	Uncharacterized protein	ZNF428	2	16	20.966	11626000		10853000	50690000	48198000		15604900	45222500	0.227318	0.00058199
Q58DW0	0S ribosomal proteiL4	RPL4	15	38.6	47.411	202680000	134060000	112860000	547890000	417870000	1018000000	1.53522e+07	44476000	0.22664	0.0250372
P61257	60S ribosomal proteiL26	RPL26	4	22.1	17.258	51191000	26152000	16849000	102150000	118740000	198310000	15024900	44471000	0.224695	0.0130237
Q861S4	Similar to ribosomal proteiL21 (Fragment)	RPL21	6	30.6	18.607	67483000	108090000	29563000	302190000	260160000	362760000	14893600	44103000	0.221742	0.00151982
P02316	Non-histone chromosomal proteiHMG-14	HMGN1	4	37.6	10.831	725620	2984300	612470	5562600	7456400		14856500	42770000	0.221338	0.0127215
E1BKX3	Uncharacterized protein	MYBBP1A	22	27	152.04	75557000	5487500	31185000	248420000	124490000	139880000	14844200	42635000	0.218861	0.0193595
F6RBQ9	Uncharacterized protein	RBM3	6	48.8	17.496	83602000	43051000	73819000	292780000	324300000	302860000	14634300	41254500	0.217919	4.90111e-05
P11019	V-type protoATPase subunit E 1	ATP6V1E1	4	20.8	26.139	14338000	16387000	20926000	63023000	74360000	102430000	14479500	40268000	0.21538	0.00307988
P38573	Uroplakin-1b	UPK1B	4	22.3	29.73	9003500	30377000	31352000	107680000	112290000		1.43733e+07	39924100	0.21437	0.00143438
G5E5D1	Uncharacterized protein	XRCC5	9	18.4	83.006	4745700	23076000	18235000	76108000	68878000		14288500	3.92177e+07	0.211775	0.00241563
Q3SZI4	14-3-3 proteitheta	YWHAQ	18	64.1	27.764	133070000	437390000	300150000	1249700000	1774400000	1118500000	14094000	38163000	0.21016	0.00378875
A1A4J8	ProteiSCO1 homolog, mitochondrial	SCO1	3	24.9	33.657	26581000	7191700	11302000	91262000	77207000	49201000	13772400	3.71643e+07	0.207078	0.00684736
A7MB95	CUGBP1 protein	CUGBP1	7	20	51.949	8018800		5616600	26735000	37035000	35013000	13457300	34726500	0.207051	0.00409713
E1BI28	Uncharacterized protein	GM2A	3	24.4	20.903	9285600	7024900	10843000		26531000	62411000	13056000	34692000	0.20353	0.039034
F1N6T3	Uncharacterized protein	LSM7	4	63.1	11.602	17124000	27275000	20758000	139210000	116630000	65369000	13046500	33024000	0.202849	0.00898591
Q6VFT7	Forkhead box proteiL2	FOXL2	6	27.3	38.887	10590000	31852000	33067000	149580000	99655000		1.2781e+07	3.29277e+07	0.201975	0.00876002
Q2T9P4	Nuclear autoantigenic sperm protein	NASP	11	23	83.687	62327000	59718000	96927000	457740000	507760000	120600000	12707800	32819000	0.201613	0.0385799
Q3SZ32	ElongiB	TCEB2	8	61	13.17	25328000	58425000	39809000	318840000	201750000	97282000	12060900	32547000	0.19998	0.0317722
Q32L92	Calponin-3	CNN3	9	44.1	36.357	31180000	78425000	76816000	225490000	439820000	267490000	11602600	31111000	0.199851	0.0104864
F1N1G7	Kinesin-like protein	KIF5B	19	27.1	109.78	7252400	9200300	19730000	63143000	69637000	67921000	11239500	2.99207e+07	0.180282	0.000112445
A4FUZ2	RAVER1 protein	RAVER1	4	9.6	75.4	5438200		6951100	37770000	31614000		11149600	2.98007e+07	0.178561	0.00607293
Q2KJJ8	Phospholipase D3	PLD3	7	21	54.619	60605000	19430000	9366400	183180000	126630000	201180000	10742800	28585000	0.174957	0.00341665
F1N3S4	Uncharacterized protein	CUL4A	9	16.9	83.885		8128900	7310700	35246000	53706000		10736000	2.77977e+07	0.173572	0.0288811
F1MYS7	Uncharacterized protein	EIF4B	7	19.7	68.817	10615000	39942000	27239000	182290000	116460000	149530000	10491600	27114500	0.173543	0.00202255
A4FUD0	MTHFD1 protein	MTHFD1	21	36	101.18	14358000	56215000	46850000	200040000	360920000	118640000	9.96513e+06	26877000	0.172783	0.0302875
Q32L31	High mobility group proteiB3	HMGB3	10	55	22.896	48251000	47930000	46954000	217770000	454270000	160880000	9.32213e+06	25692000	0.171847	0.0313323
F6QS88	Uncharacterized protein	EPHX2	11	33.2	62.72		27165000	13072000	144600000	89641000		9.22687e+06	25250000	0.171776	0.0379587
E1BNH8	Uncharacterized protein	PBRM1	9	7	189.84	3852600	4323100	18594000	52659000	52074000		9.22393e+06	24648500	0.1704	0.00305218
F1MTK0	Uncharacterized protein	DNAJC9	6	35.2	30.306	15501000		5984600	72318000	53835000		9.05117e+06	23270000	0.170314	0.0186295
E1BGC1	Uncharacterized protein	MCCC1	12	32.7	80.482	18703000	32195000	26253000	179400000	129380000		9.00777e+06	22660500	0.166572	0.00344534
F1MMD5	Uncharacterized protein	XRCC6	12	31.9	70.476	17864000	11850000	8629100	94033000	67695000		8.92323e+06	21780000	0.158056	0.0036419
F1MPJ7	Uncharacterized protein	ANP32E	6	26.3	30.031	26951000	13939000	28436000	182440000	112670000		8865950	21474500	0.156611	0.00929309
G3N3U9	28S ribosomal proteiS22, mitochondrial	MRPS22	8	37.6	40.678	18873000	13266000	17108000	146700000	66037000		8.79903e+06	20803500	0.154328	0.0291868
F1MMG3	Beta-catenin-like protei1	CTNNBL1	6	18.3	65.183	8301100	11030000	6328300	54567000	59068000		8723900	20769000	0.150537	0.000139651
E1BBS6	Sulfhydryl oxidase	QSOX2	12	24.3	75.364	5994500	31451000	14791000	124150000	108800000		8578500	19672500	0.149493	0.00152581
F1MT25	Uncharacterized protein	HDLBP	15	19.6	139.59	34208000	60612000	37967000	374460000	246620000	279520000	8.55313e+06	1.9643e+07	0.147443	0.00142165
Q58DR1	Histone acetyltransferase 1	HAT1	4	16	48.836	15052000	13525000		106300000	88743000		8123500	19110500	0.146516	0.00551144
P68509	14-3-3 proteieta	YWHAH	7	30.9	28.211	25363000	28118000	48865000	194890000	194010000	330080000	7719800	16731500	0.142349	0.00546803
Q58DK5	Delta-aminolevulinic acid dehydratase	ALAD	7	36.2	36.081	13703000	18448000	10969000	64021000	139670000		7574750	15687000	0.141129	0.0269149
Q3SZ98	Guanine nucleotide-binding proteisubunit gamma	GNG10	6	91.2	7.2333	40996000		11302000	166630000	261690000		7.48857e+06	14221000	0.1221	0.0317671
P61356	60S ribosomal proteiL27	RPL27	7	46.3	15.798	50250000	49338000	3814200	137270000	363250000	422260000	7422500	1.37412e+07	0.112055	0.0181637
A0JN36	RecQ protein-like (DNA helicase Q1-like)	RECQL	9	19.7	73.813	4419100	6414200	16190000	107690000	76025000		6817700	1.33794e+07	0.0980624	0.00365992
F1N085	Uncharacterized protein	PAPSS2	36	80.1	64.316	231380000	136510000	158110000	1199900000	3068300000	1105600000	6194650	9809650	0.0978823	0.0324731
E1BGE5	Uncharacterized protein	IPO7	7	10.6	119.53	2026400		5651700	60504000	26455000	62162000	6111650	8650150	0.0772336	0.0279084
F1MF35	Metalloendopeptidase	TLL2	12	19	100.69	13907000	3540800		155650000	102310000		5.98797e+06	7.68827e+06	0.0676376	0.0237199
Q2KIZ8	DNA replicatiolicensing factor MCM6	MCM6	15	22.4	92.929	8637900	8045500	11283000	236240000	134950000	50988000	5755600	7.34183e+06	0.0662431	0.0351025
Q32KV6	Nucleotide exchange factor SIL1	SIL1	11	32.5	52.581	17347000	2084800	25249000	487240000	188910000		3839050	6509500	0.0440541	0.0313074
E1BC57	Uncharacterized protein	ROR2	19	32	104.18	5936700	22214000	18664000	696210000	308910000		1.4408e+06	5.79223e+06	0.0310508	0.0216987
