# Supplementary material for: Unraveling proteome changes and potential regulatory proteins of bovine follicular Granulosa cells by mass spectrometry and multi-omics analysis
Source: Proteome Sci. 2019 Oct 25;17:4. doi: 10.1186/s12953-019-0152-1 (PMC6815045; doi:10.1186/s12953-019-0152-1)
Supplement: Supplementary file 2 — Table S2. List of genes (15,520) expressed in DF and SF follicles with a cut-off RPKM of 0.5. Table S2. List of 259 differentially expressed proteins in DF and SF (Fold Change > 2, P < 0.05). [file 12953_2019_152_MOESM2_ESM.zip › Additional file Table S2.xls]

## Sheet: group 1 vs. group 2 vs. gro...
Table S2. List of genes (15,520) expressed in DF and SF follicles with a cut-off RPKM of 0.5.
Feature ID	Gene length	Unique gene reads	Total gene reads	RPKM	Gene length	Unique gene reads	Total gene reads	RPKM	DF-RPKM	SF-RPKM
gi|118151371|ref|NM_001078149.1|_Bos_taurus_glutathione_S-transferase_alpha_3_(GSTA3),_mRNA	863	436002	437684	17611.4	863	444714	446505	16427.8	17611.4	16427.8
gi|31340780|ref|NM_174669.2|_Bos_taurus_serpin_peptidase_inhibitor,_clade_E_(nexin,_plasminogen_activator_inhibitor_type_1),_member_2_(SERPINE2),_mRNA	2096	668505	668509	11075.4	2096	615670	615677	9326.62	11075.4	9326.62
gi|148747149|ref|NM_174363.2|_Bos_taurus_inhibin,_beta_A_(INHBA),_mRNA	1668	453433	453455	9440.24	1668	461874	461894	8792.43	9440.24	8792.43
gi|84000570|ref|NM_174094.3|_Bos_taurus_inhibin,_alpha_(INHA),_mRNA	1304	362697	362708	9658.83	1304	358679	358697	8733.99	9658.83	8733.99
gi|75832127|ref|NM_001025326.2|_Bos_taurus_serglycin_(SRGN),_mRNA	1184	249427	249432	7315.53	1184	308210	308211	8265.31	7315.53	8265.31
gi|126723073|ref|NM_175801.2|_Bos_taurus_follistatin_(FST),_mRNA	1274	183363	183370	4998.09	1274	202398	202407	5044.51	4998.09	5044.51
gi|297478340|ref|XM_002689988.1|_PREDICTED:_Bos_taurus_cytochrome_c_oxidase_subunit_I-like_(LOC100299681),_mRNA	177	18865	18898	3707.56	177	22999	23046	4134.14	3707.56	4134.14
gi|297485951|ref|XR_083937.1|_PREDICTED:_Bos_taurus_hypothetical_LOC100337434_(LOC100337434),_miscRNA	791	21600	70959	3115.13	791	23022	75346	3024.45	3115.13	3024.45
gi|297473136|ref|XM_002686372.1|_PREDICTED:_Bos_taurus_cytochrome_c_oxidase_subunit_III-like_(LOC100300995),_mRNA	420	29518	29518	2440.52	420	35731	35731	2701.21	2440.52	2701.21
gi|297470290|ref|XM_002683760.1|_PREDICTED:_Bos_taurus_cytochrome_c_oxidase_subunit_I-like_(LOC100301020),_partial_mRNA	180	12272	12296	2372.12	180	15226	15254	2690.75	2372.12	2690.75
gi|110347569|ref|NM_173969.3|_Bos_taurus_vimentin_(VIM),_mRNA	1876	110754	110789	2050.73	1876	138829	138869	2350.36	2050.73	2350.36
gi|297471782|ref|XM_002685421.1|_PREDICTED:_Bos_taurus_hypothetical_protein_LOC100336997_(LOC100336997),_mRNA	822	53504	53551	2262.25	822	55733	55785	2154.81	2262.25	2154.81
gi|41386718|ref|NM_176610.1|_Bos_taurus_milk_fat_globule-EGF_factor_8_protein_(MFGE8),_mRNA	1965	73631	117571	2077.7	1965	79256	124787	2016.37	2077.7	2016.37
gi|77404272|ref|NM_001034034.1|_Bos_taurus_glyceraldehyde-3-phosphate_dehydrogenase_(GAPDH),_mRNA	1280	7399	61560	1670.07	1280	10516	79849	1980.72	1670.07	1980.72
gi|87196500|ref|NM_174049.2|_Bos_taurus_enolase_1,_(alpha)_(ENO1),_mRNA	1806	88804	88810	1707.61	1806	109470	109473	1924.65	1707.61	1924.65
gi|68299806|ref|NM_174535.1|_Bos_taurus_eukaryotic_translation_elongation_factor_1_alpha_1_(EEF1A1),_mRNA	2296	72762	127240	1924.41	2296	79217	137782	1905.39	1924.41	1905.39
gi|45430028|ref|NM_205802.1|_Bos_taurus_lysosomal_protein_transmembrane_4_beta_(LAPTM4B),_mRNA	1375	60671	80209	2025.65	1375	60418	79795	1842.62	2025.65	1842.62
gi|88319926|ref|NM_174068.2|_Bos_taurus_gap_junction_protein,_alpha_1,_43kDa_(GJA1),_mRNA	3124	177672	177733	1975.61	3124	169440	169496	1722.71	1975.61	1722.71
gi|75812941|ref|NM_001033619.1|_Bos_taurus_ribosomal_protein_L18a_(RPL18A),_mRNA	667	24911	32277	1680.4	667	27729	35512	1690.49	1680.4	1690.49
gi|148231248|ref|NM_001097565.1|_Bos_taurus_low_density_lipoprotein_receptor-related_protein_8,_apolipoprotein_e_receptor_(LRP8),_mRNA	4535	247807	247826	1897.64	4535	237766	237786	1664.84	1897.64	1664.84
gi|76253708|ref|NM_174345.3|_Bos_taurus_heat_shock_70kDa_protein_8_(HSPA8),_mRNA	2273	111321	111323	1700.71	2273	115960	115970	1619.98	1700.71	1619.98
gi|70778759|ref|NM_001025339.1|_Bos_taurus_ribosomal_protein_S24_(RPS24),_mRNA	540	23553	24361	1566.56	540	25705	26567	1562.11	1566.56	1562.11
gi|27807502|ref|NM_174778.1|_Bos_taurus_ribosomal_protein_S27a_(RPS27A),_mRNA	471	21103	21560	1589.55	471	22242	22769	1534.92	1589.55	1534.92
gi|62460479|ref|NM_001014894.1|_Bos_taurus_ribosomal_protein_L4_(RPL4),_mRNA	1388	46748	60046	1502.24	1388	51031	65466	1497.58	1502.24	1497.58
gi|71037404|ref|NM_001025569.1|_Bos_taurus_heat_shock_27kDa_protein_1_(HSPB1),_mRNA	812	31630	31630	1352.66	812	38291	38291	1497.28	1352.66	1497.28
gi|58332431|ref|NM_178317.3|_Bos_taurus_tribbles_homolog_2_(Drosophila)_(TRIB2),_mRNA	3047	128142	128279	1461.94	3047	141793	141932	1479.01	1461.94	1479.01
gi|70778955|ref|NM_001025317.1|_Bos_taurus_ribosomal_protein_S8_(RPS8),_mRNA	689	29582	29582	1490.92	689	32036	32037	1476.37	1490.92	1476.37
gi|75812931|ref|NM_001033618.1|_Bos_taurus_actin,_gamma_1_(ACTG1),_mRNA	2032	82535	82679	1412.92	2032	93803	93974	1468.41	1412.92	1468.41
gi|77404253|ref|NM_001034038.1|_Bos_taurus_ribosomal_protein_S3A_(RPS3A),_mRNA	865	21073	36132	1450.51	865	22981	39327	1443.57	1450.51	1443.57
gi|31343070|ref|NM_174000.2|_Bos_taurus_calreticulin_(CALR),_mRNA	1930	77269	77331	1391.37	1930	87620	87690	1442.63	1391.37	1442.63
gi|45430034|ref|NM_205806.1|_Bos_taurus_ST3_beta-galactoside_alpha-2,3-sialyltransferase_4_(ST3GAL4),_mRNA	1669	49902	74160	1542.97	1669	50631	75458	1435.53	1542.97	1435.53
gi|60592766|ref|NM_001012682.1|_Bos_taurus_ribosomal_protein,_large,_P0_(RPLP0),_mRNA	1084	44433	44434	1423.41	1084	49008	49009	1435.52	1423.41	1435.52
gi|148806930|ref|NM_176644.2|_Bos_taurus_cytochrome_P450,_family_11,_subfamily_A,_polypeptide_1_(CYP11A1),_nuclear_gene_encoding_mitochondrial_protein,_mRNA	1854	76127	76128	1425.87	1854	80547	80547	1379.44	1425.87	1379.44
gi|27805826|ref|NM_174305.1|_Bos_taurus_cytochrome_P450,_family_19,_subfamily_A,_polypeptide_1_(CYP19A1),_mRNA	5180	288361	290121	1944.89	5180	219640	221014	1354.73	1944.89	1354.73
gi|70778761|ref|NM_001025340.1|_Bos_taurus_ribosomal_protein,_large,_P1_(RPLP1),_mRNA	515	13345	20358	1372.69	515	14379	21720	1339.11	1372.69	1339.11
gi|66792779|ref|NM_001024471.1|_Bos_taurus_ribosomal_protein_L27a_(RPL27A),_mRNA	511	7248	19216	1305.83	511	8167	21529	1337.72	1305.83	1337.72
gi|66792923|ref|NM_001024568.1|_Bos_taurus_ribosomal_protein_S11_(RPS11),_mRNA	579	21457	21460	1287.05	579	23932	23934	1312.5	1287.05	1312.5
gi|31342166|ref|NM_174379.2|_Bos_taurus_ribosomal_protein_SA_(RPSA),_mRNA	998	35886	36145	1257.66	998	39898	40179	1278.3	1257.66	1278.3
gi|62177163|ref|NM_001014388.1|_Bos_taurus_tumor_protein,_translationally-controlled_1_(TPT1),_mRNA	832	6572	30438	1270.39	832	7150	32657	1246.28	1270.39	1246.28
gi|117935054|ref|NM_174339.3|_Bos_taurus_hypoxia_inducible_factor_1,_alpha_subunit_(basic_helix-loop-helix_transcription_factor)_(HIF1A),_mRNA	3956	149033	149033	1308.19	3956	151899	151901	1219.18	1308.19	1219.18
gi|149642674|ref|NM_001099210.1|_Bos_taurus_ribosomal_protein_S17_(RPS17),_mRNA	596	19618	19618	1143.02	596	22739	22739	1211.4	1143.02	1211.4
gi|62461610|ref|NM_001014387.1|_Bos_taurus_ribosomal_protein_S12_(RPS12),_mRNA	481	15691	15930	1150.05	481	17723	18045	1191.17	1150.05	1191.17
gi|148540093|ref|NM_173959.4|_Bos_taurus_stearoyl-CoA_desaturase_(delta-9-desaturase)_(SCD),_mRNA	5108	166800	176660	1200.97	5108	179521	190428	1183.7	1200.97	1183.7
gi|75812929|ref|NM_001033613.1|_Bos_taurus_ribosomal_protein_S2_(RPS2),_mRNA	959	27947	31715	1148.39	959	30819	35098	1162.05	1148.39	1162.05
gi|114051504|ref|NM_001046063.1|_Bos_taurus_serpin_peptidase_inhibitor,_clade_H_(heat_shock_protein_47),_member_1,_(collagen_binding_protein_1)_(SERPINH1),_mRNA	2140	68231	68245	1107.39	2140	77683	77696	1152.78	1107.39	1152.78
gi|75832053|ref|NM_173979.3|_Bos_taurus_actin,_beta_(ACTB),_mRNA	1948	62153	62302	1110.6	1948	70452	70636	1151.33	1110.6	1151.33
gi|62752039|ref|NM_001015548.1|_Bos_taurus_ribosomal_protein_S6_(RPS6),_mRNA	817	3744	26953	1145.59	817	4233	29575	1149.38	1145.59	1149.38
gi|75812923|ref|NM_001033614.1|_Bos_taurus_ribosomal_protein_S18_(RPS18),_mRNA	575	18772	18773	1133.73	575	20452	20454	1129.47	1133.73	1129.47
gi|77736292|ref|NM_001034674.1|_Bos_taurus_ribosomal_protein_L14_(RPL14),_mRNA	736	23358	23360	1102.15	736	25171	25175	1086.06	1102.15	1086.06
gi|118601867|ref|NM_001079637.1|_Bos_taurus_heat_shock_90kDa_protein_1,_beta_(HSP90AB1),_mRNA	2526	81147	81781	1124.25	2526	85543	86319	1085.02	1124.25	1085.02
gi|31341950|ref|NM_174455.2|_Bos_taurus_ribosomal_protein_L24_(RPL24),_mRNA	556	16521	17160	1071.74	556	18062	18753	1070.92	1071.74	1070.92
gi|115497633|ref|NM_001075581.1|_Bos_taurus_ribosomal_protein_L11_(RPL11),_mRNA	621	7223	19367	1082.97	621	7624	20887	1067.94	1082.97	1067.94
gi|31340703|ref|NM_174700.2|_Bos_taurus_tumor_rejection_antigen_(gp96)_1_(HSP90B1),_mRNA	2785	84539	84540	1054.1	2785	92358	92359	1052.97	1054.1	1052.97
gi|115496351|ref|NM_001075730.1|_Bos_taurus_stimulated_by_retinoic_acid_gene_6_homolog_(mouse)_(STRA6),_mRNA	2976	81952	81952	956.251	2976	98186	98186	1047.56	956.251	1047.56
gi|116004214|ref|NM_001076998.1|_Bos_taurus_ribosomal_protein_L13a_(RPL13A),_mRNA	679	19927	19928	1019.15	679	22222	22223	1039.19	1019.15	1039.19
gi|149642622|ref|NM_001098874.1|_Bos_taurus_ribosomal_protein_S7_(RPS7),_mRNA	697	20876	20876	1040.06	697	22643	22644	1031.53	1040.06	1031.53
gi|77735868|ref|NM_001034459.1|_Bos_taurus_ribosomal_protein_L17_(RPL17),_mRNA	642	3227	19379	1048.19	642	3377	20753	1026.38	1048.19	1026.38
gi|307691242|ref|NR_036642.1|_Bos_taurus_18S_ribosomal_RNA_(RN18S1),_ribosomal_RNA	1873	47820	56112	1040.31	1873	50293	59188	1003.36	1040.31	1003.36
gi|78042491|ref|NM_001035014.1|_Bos_taurus_ribosomal_protein_L23_(RPL23),_mRNA	539	15142	15142	975.528	539	16630	16630	979.639	975.528	979.639
gi|31342068|ref|NM_178320.2|_Bos_taurus_peptidylprolyl_isomerase_A_(cyclophilin_A)_(PPIA),_mRNA	521	9208	13680	911.787	521	10658	15948	971.922	911.787	971.922
gi|118150777|ref|NM_001077830.1|_Bos_taurus_ribosomal_protein_S14_(RPS14),_mRNA	595	15947	16005	934.079	595	17700	17760	947.739	934.079	947.739
gi|114052383|ref|NM_001045911.1|_Bos_taurus_heterogeneous_nuclear_ribonucleoprotein_A1_(HNRNPA1),_mRNA	1821	34150	50115	955.659	1821	37145	53981	941.226	955.659	941.226
gi|94966830|ref|NM_001040516.1|_Bos_taurus_ribosomal_protein_L19_(RPL19),_mRNA	754	3777	20120	926.62	754	4303	22154	932.918	926.62	932.918
gi|88319924|ref|NM_174062.3|_Bos_taurus_ferritin,_heavy_polypeptide_1_(FTH1),_mRNA	1023	11812	26742	907.744	1023	13350	29937	929.17	907.744	929.17
gi|77735814|ref|NM_001034434.1|_Bos_taurus_ribosomal_protein_L30_(RPL30),_mRNA	498	13094	13265	924.96	498	14355	14555	927.995	924.96	927.995
gi|94966838|ref|NM_001040520.1|_Bos_taurus_ribosomal_protein_L7a_(RPL7A),_mRNA	1011	19136	25483	875.275	1011	20757	27929	877.136	875.275	877.136
gi|77736512|ref|NM_001034783.1|_Bos_taurus_ribosomal_protein_L32_(RPL32),_mRNA	589	14582	14583	859.759	589	16240	16242	875.562	859.759	875.562
gi|31340872|ref|NM_174760.2|_Bos_taurus_ribosomal_protein_L10_(RPL10),_mRNA	734	11907	18057	854.269	734	13214	20091	869.097	854.269	869.097
gi|77404289|ref|NM_001034047.1|_Bos_taurus_ribosomal_protein_S3_(RPS3),_mRNA	906	22266	22268	853.489	906	24491	24496	858.479	853.489	858.479
gi|149642940|ref|NM_001098945.1|_Bos_taurus_high-mobility_group_nucleosomal_binding_domain_2_(HMGN2),_mRNA	1283	28683	28776	778.841	1283	34441	34548	854.986	778.841	854.986
gi|31343565|ref|NM_175802.2|_Bos_taurus_guanine_nucleotide_binding_protein_(G_protein),_beta_polypeptide_2-like_1_(GNB2L1),_mRNA	1091	25963	25963	826.371	1091	29075	29077	846.228	826.371	846.228
gi|148230373|ref|NM_174333.3|_Bos_taurus_protein_disulfide_isomerase_family_A,_member_3_(PDIA3),_mRNA	2089	51957	52941	880.033	2089	54246	55317	840.781	880.033	840.781
gi|115497899|ref|NM_001075121.1|_Bos_taurus_eukaryotic_translation_elongation_factor_2_(EEF2),_mRNA	3198	75678	75680	821.765	3198	83231	83232	826.37	821.765	826.37
gi|45430018|ref|NM_205797.1|_Bos_taurus_ribosomal_protein_L12_(RPL12),_mRNA	605	140	14700	843.737	605	136	15612	819.343	843.737	819.343
gi|94966780|ref|NM_001040487.1|_Bos_taurus_eukaryotic_translation_elongation_factor_1_gamma_(EEF1G),_mRNA	1438	22470	32931	795.227	1438	25213	36792	812.376	795.227	812.376
gi|148747483|ref|NM_174684.2|_Bos_taurus_ATP_synthase,_H+_transporting,_mitochondrial_F1_complex,_alpha_subunit_1,_cardiac_muscle_(ATP5A1),_nuclear_gene_encoding_mitochondrial_protein,_mRNA	1912	43082	43082	782.444	1912	48871	48871	811.57	782.444	811.57
gi|75832126|ref|NM_001025341.2|_Bos_taurus_ribosomal_protein_L31_(RPL31),_mRNA	545	12615	12667	807.091	545	13764	13822	805.262	807.091	805.262
gi|84992995|ref|NM_001025321.2|_Bos_taurus_ribosomal_protein_L35a_(RPL35A),_mRNA	571	11831	13447	817.776	571	12854	14479	805.129	817.776	805.129
gi|167583519|ref|NM_001114512.1|_Bos_taurus_guanine_nucleotide_binding_protein_(G_protein),_gamma_10_(GNG10),_mRNA	1206	31891	31891	918.26	1206	30562	30562	804.632	918.26	804.632
gi|77797829|ref|NM_001034716.1|_Bos_taurus_ribosomal_protein_S10_(RPS10),_mRNA	643	14537	14601	788.527	643	15993	16080	794.032	788.527	794.032
gi|78369654|ref|NM_001035306.1|_Bos_taurus_ribosomal_protein_L5_(RPL5),_mRNA	1046	10647	24805	823.479	1046	10775	26016	789.717	823.479	789.717
gi|115495026|ref|NM_001075148.1|_Bos_taurus_heat_shock_70kDa_protein_5_(glucose-regulated_protein,_78kDa)_(HSPA5),_mRNA	2460	58173	58174	821.181	2460	61149	61153	789.306	821.181	789.306
gi|72534797|ref|NM_001031756.1|_Bos_taurus_ribosomal_protein_L6_(RPL6),_mRNA	908	2385	20544	785.677	908	2686	22312	780.217	785.677	780.217
gi|83523772|ref|NM_174788.3|_Bos_taurus_ribosomal_protein,_large,_P2_(RPLP2),_mRNA	581	12406	12538	749.372	581	13800	13964	763.126	749.372	763.126
gi|32189335|ref|NM_174660.1|_Bos_taurus_solute_carrier_family_25_(mitochondrial_carrier;_adenine_nucleotide_translocator),_member_6_(SLC25A6),_nuclear_gene_encoding_mitochondrial_protein,_mRNA	1349	25538	29191	751.419	1349	28344	32363	761.727	751.419	761.727
gi|139948922|ref|NM_001083674.1|_Bos_taurus_glutamate-cysteine_ligase,_catalytic_subunit_(GCLC),_mRNA	1818	37546	37547	717.177	1818	43295	43296	756.165	717.177	756.165
gi|28849936|ref|NM_176852.1|_Bos_taurus_inhibin,_beta_B_(INHBB),_mRNA	1227	27398	27402	775.502	1227	29131	29131	753.83	775.502	753.83
gi|156120952|ref|NM_001102153.1|_Bos_taurus_scavenger_receptor_class_B,_member_2_(SCARB2),_mRNA	4444	103312	103312	807.276	4444	104723	104725	748.237	807.276	748.237
gi|76253789|ref|NM_001015556.2|_Bos_taurus_ribosomal_protein_L18_(RPL18),_mRNA	773	16150	16175	726.624	773	18019	18037	740.879	726.624	740.879
gi|77735822|ref|NM_001034438.1|_Bos_taurus_ribosomal_protein_S20_(RPS20),_mRNA	491	5825	10368	733.261	491	6507	11451	740.499	733.261	740.499
gi|77736559|ref|NM_001034790.1|_Bos_taurus_stathmin_1_(STMN1),_mRNA	1027	20811	20841	704.682	1027	23780	23815	736.28	704.682	736.28
gi|82697364|ref|NM_001037467.1|_Bos_taurus_ribosomal_protein_S19_(RPS19),_mRNA	685	8978	13877	703.477	685	10231	15834	733.944	703.477	733.944
gi|297458825|ref|XM_001790296.2|_PREDICTED:_Bos_taurus_ribosomal_protein_S25-like,_transcript_variant_1_(LOC785691),_mRNA	514	42	11140	752.605	514	38	11858	732.506	752.605	732.506
gi|59676555|ref|NM_174135.3|_Bos_taurus_prolyl_4-hydroxylase,_beta_polypeptide_(P4HB),_mRNA	2375	48138	48138	703.833	2375	54767	54769	732.207	703.833	732.207
gi|77736196|ref|NM_001034625.1|_Bos_taurus_ribosomal_protein_L8_(RPL8),_mRNA	932	16513	18978	707.098	932	18537	21421	729.771	707.098	729.771
gi|114052730|ref|NM_001046549.1|_Bos_taurus_tubulin,_beta_2B_(TUBB2B),_mRNA	1804	26986	33538	645.573	1804	32564	40798	718.067	645.573	718.067
gi|27807286|ref|NM_174715.1|_Bos_taurus_ribosomal_protein_L3_(RPL3),_mRNA	1294	22468	27361	734.248	1294	23851	29143	715.093	734.248	715.093
gi|156602645|ref|NM_174076.3|_Bos_taurus_glutathione_peroxidase_1_(GPX1),_mRNA	926	19607	19607	735.267	926	20782	20782	712.589	735.267	712.589
gi|70778959|ref|NM_001025316.1|_Bos_taurus_ribosomal_protein_S28_(RPS28),_mRNA	333	6122	6741	702.951	333	6776	7471	712.356	702.951	712.356
gi|31343548|ref|NM_175796.2|_Bos_taurus_ATP_synthase,_H+_transporting,_mitochondrial_F1_complex,_beta_polypeptide_(ATP5B),_nuclear_gene_encoding_mitochondrial_protein,_mRNA	1772	33743	33743	661.249	1772	39056	39057	699.839	661.249	699.839
gi|66792867|ref|NM_001024541.1|_Bos_taurus_ribosomal_protein_S15_(RPS15),_mRNA	490	9475	9475	671.472	490	10789	10789	699.114	671.472	699.114
gi|262205453|ref|NM_001040517.1|_Bos_taurus_troponin_I_type_3_(cardiac)_(TNNI3),_mRNA	872	17368	17368	691.637	872	18484	18485	673.078	691.637	673.078
gi|78369407|ref|NM_001035445.1|_Bos_taurus_ribosomal_protein_S4,_X-linked_(RPS4X),_mRNA	936	8079	17701	656.7	936	9015	19516	662.03	656.7	662.03
gi|156120478|ref|NM_001101915.1|_Bos_taurus_aldolase_A,_fructose-bisphosphate_(ALDOA),_mRNA	1635	28356	28359	602.307	1635	33971	33974	659.769	602.307	659.769
gi|31342776|ref|NM_174133.2|_Bos_taurus_polyubiquitin_(LOC281370),_mRNA	1144	5880	21231	644.45	1144	6631	23689	657.481	644.45	657.481
gi|75812949|ref|NM_001033624.1|_Bos_taurus_ribosomal_protein_S16_(RPS16),_mRNA	659	6901	11768	620.101	659	7983	13473	649.145	620.101	649.145
gi|62751645|ref|NM_001015543.1|_Bos_taurus_ribosomal_protein_L13_(RPL13),_mRNA	928	15992	16920	633.137	928	17745	18728	640.776	633.137	640.776
gi|194665599|ref|XM_001787489.1|_PREDICTED:_Bos_taurus_transmembrane_protein_56-like_(LOC614522),_mRNA	636	571	12633	689.754	636	586	12826	640.32	689.754	640.32
gi|31341344|ref|NM_181009.2|_Bos_taurus_endothelin_converting_enzyme_1_(ECE1),_mRNA	2889	57514	57516	691.331	2889	57580	57582	632.852	691.331	632.852
gi|75832111|ref|NM_001015512.2|_Bos_taurus_ribosomal_protein_L26_(RPL26),_mRNA	629	5248	11190	617.767	629	5700	12521	632.05	617.767	632.05
gi|77404274|ref|NM_001034051.1|_Bos_taurus_ribosomal_protein_L27_(RPL27),_mRNA	547	9518	9953	631.847	547	10333	10744	623.651	631.847	623.651
gi|75832133|ref|NM_001025342.2|_Bos_taurus_ribosomal_protein_S13_(RPS13),_mRNA	633	3916	11702	641.95	633	4263	12324	618.174	641.95	618.174
gi|114051755|ref|NM_001045975.1|_Bos_taurus_heterogeneous_nuclear_ribonucleoprotein_A2/B1_(HNRNPA2B1),_mRNA	1681	28938	28950	598.034	1681	32517	32537	614.572	598.034	614.572
gi|31342729|ref|NM_174152.2|_Bos_taurus_peptidylprolyl_isomerase_B_(cyclophilin_B)_(PPIB),_mRNA	854	15356	15357	624.444	854	16402	16403	609.857	624.444	609.857
gi|157428033|ref|NM_001105455.1|_Bos_taurus_ribosomal_protein_L39_(RPL39),_mRNA	378	6358	6383	586.379	378	7136	7167	602.016	586.379	602.016
gi|168804007|ref|NM_001114856.1|_Bos_taurus_tubulin,_alpha_1b_(TUBA1B),_mRNA	1780	4654	27295	532.486	1780	5571	33164	591.575	532.486	591.575
gi|31341650|ref|NM_181035.2|_Bos_taurus_versican_(VCAN),_mRNA	10291	187930	187932	634.144	10291	191325	191330	590.321	634.144	590.321
gi|118151331|ref|NM_001078132.1|_Bos_taurus_ribosomal_protein_L37_(RPL37),_mRNA	466	4569	7858	585.56	466	4950	8633	588.218	585.56	588.218
gi|73853756|ref|NM_174491.3|_Bos_taurus_tyrosine_3-monooxygenase/tryptophan_5-monooxygenase_activation_protein,_epsilon_polypeptide_(YWHAE),_mRNA	1779	30974	30983	604.773	1779	32922	32939	587.892	604.773	587.892
gi|27806448|ref|NM_174162.1|_Bos_taurus_dystroglycan_1_(dystrophin-associated_glycoprotein_1)_(DAG1),_mRNA	2688	40859	40859	527.841	2688	49136	49136	580.408	527.841	580.408
gi|31341504|ref|NM_174623.2|_Bos_taurus_thymosin_beta_10_(TMSB10),_mRNA	452	6980	6980	536.244	452	8202	8203	576.232	536.244	576.232
gi|31343564|ref|NM_175800.2|_Bos_taurus_NADH_dehydrogenase_(ubiquinone)_Fe-S_protein_4,_18kDa_(NADH-coenzyme_Q_reductase)_(NDUFS4),_nuclear_gene_encoding_mitochondrial_protein,_mRNA	678	11069	11069	566.923	678	12029	12029	563.33	566.923	563.33
gi|297459597|ref|XM_002700599.1|_PREDICTED:_Bos_taurus_ribosomal_protein_S29-like_(LOC100336324),_mRNA	428	31	4777	387.576	428	27	7517	557.652	387.576	557.652
gi|62751846|ref|NM_001015647.1|_Bos_taurus_ribosomal_protein_L10a_(RPL10A),_mRNA	698	5349	10959	545.206	698	5925	11993	545.551	545.206	545.551
gi|114326286|ref|NM_181021.3|_Bos_taurus_GNAS_complex_locus_(GNAS),_mRNA	1808	28531	28537	548.094	1808	30616	30622	537.772	548.094	537.772
gi|77736324|ref|NM_001034690.1|_Bos_taurus_ribosomal_protein_S23_(RPS23),_mRNA	635	4664	9733	532.253	635	5242	10750	537.524	532.253	537.524
gi|62751702|ref|NM_001015531.1|_Bos_taurus_ribosomal_protein_S5_(RPS5),_mRNA	714	10800	10800	525.255	714	12038	12038	535.327	525.255	535.327
gi|157074067|ref|NM_001103275.1|_Bos_taurus_acyl-CoA_thioesterase_11_(ACOT11),_mRNA	2628	26413	33308	440.117	2628	34866	43963	531.159	440.117	531.159
gi|77735430|ref|NM_001034240.1|_Bos_taurus_ornithine_aminotransferase_(OAT),_nuclear_gene_encoding_mitochondrial_protein,_mRNA	2479	45026	45027	630.727	2479	41135	41137	526.889	630.727	526.889
gi|329744597|ref|NM_001206345.1|_Bos_taurus_protein_disulfide_isomerase_family_A,_member_6_(PDIA6),_mRNA	2386	32238	35344	514.387	2386	35900	39366	523.858	514.387	523.858
gi|61888853|ref|NM_001013587.1|_Bos_taurus_malate_dehydrogenase_2,_NAD_(mitochondrial)_(MDH2),_nuclear_gene_encoding_mitochondrial_protein,_mRNA	1295	19865	19865	532.677	1295	21279	21279	521.728	532.677	521.728
gi|115496707|ref|NM_001076363.1|_Bos_taurus_ubiquitin_A-52_residue_ribosomal_protein_fusion_product_1_(UBA52),_mRNA	626	9232	9233	512.169	626	10213	10213	518.014	512.169	518.014
gi|157785566|ref|NM_001105612.1|_Bos_taurus_calnexin_(canx),_mRNA	3814	57840	57841	526.623	3814	62178	62179	517.638	526.623	517.638
gi|75832103|ref|NM_001014862.2|_Bos_taurus_ribosomal_protein_L29_(RPL29),_mRNA	714	10832	10834	526.909	714	11605	11608	516.205	526.909	516.205
gi|153799353|ref|NM_001099859.1|_Bos_taurus_eukaryotic_translation_initiation_factor_4_gamma,_2_(EIF4G2),_mRNA	3674	52881	56402	533.09	3674	55955	59695	515.895	533.09	515.895
gi|73853748|ref|NM_173968.3|_Bos_taurus_thioredoxin_(TXN),_mRNA	660	9844	9844	517.932	660	10703	10704	514.95	517.932	514.95
gi|297462151|ref|XM_001787664.2|_PREDICTED:_Bos_taurus_zinc_finger_protein_701-like_(LOC100140226),_mRNA	2045	752	31340	532.17	2045	867	33046	513.084	532.17	513.084
gi|62460551|ref|NM_001014928.1|_Bos_taurus_ribosomal_protein_L7_(RPL7),_mRNA	1090	4057	16071	511.99	1090	4383	17487	509.391	511.99	509.391
gi|78369421|ref|NM_001035503.1|_Bos_taurus_ribosomal_protein_L28_(RPL28),_mRNA	523	7152	7152	474.866	523	8338	8338	506.201	474.866	506.201
gi|297470834|ref|XM_002684753.1|_PREDICTED:_Bos_taurus_ribosomal_protein_10-like_(LOC100337136),_mRNA	738	3141	9994	470.249	738	3748	11710	503.806	470.249	503.806
gi|118150775|ref|NM_001077831.1|_Bos_taurus_cytochrome_c_oxidase_subunit_VIa_polypeptide_1_(COX6A1),_nuclear_gene_encoding_mitochondrial_protein,_mRNA	588	8623	8657	511.252	588	9236	9275	500.84	511.252	500.84
gi|155372028|ref|NM_001101152.1|_Bos_taurus_ribosomal_protein_S9_(RPS9),_mRNA	722	10057	10058	483.748	722	11250	11251	494.785	483.748	494.785
gi|78042477|ref|NM_001035008.1|_Bos_taurus_ribosomal_protein_L37a_(RPL37A),_mRNA	684	9918	9920	503.617	684	10652	10655	494.607	503.617	494.607
gi|115496821|ref|NM_001076372.1|_Bos_taurus_cyclin_D2_(CCND2),_mRNA	988	14675	14677	515.852	988	15372	15374	494.075	515.852	494.075
gi|156120382|ref|NM_001101867.1|_Bos_taurus_EMI_domain_containing_1_(EMID1),_mRNA	2110	18029	28252	464.956	2110	20895	32335	486.579	464.956	486.579
gi|164518977|ref|NM_001113321.1|_Bos_taurus_diazepam_binding_inhibitor_(GABA_receptor_modulator,_acyl-CoA_binding_protein)_(DBI),_mRNA	608	9265	9265	529.16	608	9293	9293	485.305	529.16	485.305
gi|75832072|ref|NM_174731.3|_Bos_taurus_Finkel-Biskis-Reilly_murine_sarcoma_virus_(FBR-MuSV)_ubiquitously_expressed_(FAU),_mRNA	635	7016	8622	471.497	635	7765	9632	481.621	471.497	481.621
gi|330864807|ref|NM_001012670.2|_Bos_taurus_heat_shock_90kD_protein_1,_alpha_(HSP90AA1),_mRNA	3065	35480	42551	482.086	3065	38388	46307	479.71	482.086	479.71
gi|77735584|ref|NM_001034316.1|_Bos_taurus_ribosomal_protein_L36a_(RPL36A),_mRNA	435	1614	5968	476.414	435	1729	6567	479.337	476.414	479.337
gi|297487425|ref|XM_002696176.1|_PREDICTED:_Bos_taurus_histone_H3.3B-like_(H3F3B),_mRNA	1263	4689	17237	473.918	1263	5033	18985	477.276	473.918	477.276
gi|27806080|ref|NM_174431.1|_Bos_taurus_peroxiredoxin_1_(PRDX1),_mRNA	883	12319	12319	484.462	883	13048	13048	469.187	484.462	469.187
gi|297462381|ref|XR_083049.1|_PREDICTED:_Bos_taurus_carboxypeptidase_D-like_(LOC532189),_miscRNA	8544	54933	125528	510.181	8544	55526	125236	465.405	510.181	465.405
gi|75832066|ref|NM_174568.2|_Bos_taurus_poly(A)_binding_protein,_cytoplasmic_1_(PABPC1),_mRNA	2878	36450	37062	447.181	2878	41238	41825	461.432	447.181	461.432
gi|77735742|ref|NM_001034398.1|_Bos_taurus_solute_carrier_family_29_(nucleoside_transporters),_member_1_(SLC29A1),_nuclear_gene_encoding_mitochondrial_protein,_mRNA	2204	29116	29116	458.738	2204	31901	31902	459.588	458.738	459.588
gi|118601795|ref|NM_001079600.1|_Bos_taurus_transmembrane_protein_120A_(TMEM120A),_mRNA	1330	19119	19122	499.26	1330	19165	19165	457.53	499.26	457.53
gi|75832104|ref|NM_001014916.2|_Bos_taurus_nascent_polypeptide-associated_complex_alpha_subunit_(NACA),_mRNA	1025	8807	13380	453.291	1025	9646	14744	456.724	453.291	456.724
gi|156602650|ref|NM_174077.3|_Bos_taurus_glutathione_peroxidase_3_(plasma)_(GPX3),_mRNA	1585	21962	21962	481.158	1585	22564	22564	452.012	481.158	452.012
gi|328927093|ref|NM_001046184.2|_Bos_taurus_influenza_virus_NS1A_binding_protein_(IVNS1ABP),_mRNA	3623	42001	42002	402.575	3623	51535	51538	451.671	402.575	451.671
gi|75832099|ref|NM_001013589.2|_Bos_taurus_triosephosphate_isomerase_1_(TPI1),_mRNA	1345	15162	15162	391.453	1345	18949	18950	447.352	391.453	447.352
gi|134085424|ref|NM_001024469.2|_Bos_taurus_ribosomal_protein_L9_(RPL9),_mRNA	806	2358	10619	457.503	806	2481	11317	445.819	457.503	445.819
gi|77735940|ref|NM_001034495.1|_Bos_taurus_ribosomal_protein_L35_(RPL35),_mRNA	963	6844	12692	457.666	963	7307	13425	442.64	457.666	442.64
gi|88319934|ref|NM_174815.2|_Bos_taurus_Y_box_binding_protein_1_(YBX1),_mRNA	1617	20473	20478	439.767	1617	22403	22407	439.984	439.767	439.984
gi|31342847|ref|NM_174099.2|_Bos_taurus_lactate_dehydrogenase_A_(LDHA),_mRNA	1786	7355	18862	366.734	1786	9714	24716	439.399	366.734	439.399
gi|307691243|ref|NR_036643.1|_Bos_taurus_5.8S_ribosomal_RNA_(RN5-8S1),_ribosomal_RNA	150	3698	3698	856.093	150	2040	2040	431.819	856.093	431.819
gi|77736366|ref|NM_001034711.1|_Bos_taurus_poly(rC)_binding_protein_2_(PCBP2),_mRNA	1569	19025	19030	421.173	1569	21241	21246	429.949	421.173	429.949
gi|77735550|ref|NM_001034299.1|_Bos_taurus_phosphoglycerate_kinase_1_(PGK1),_mRNA	1854	20952	20960	392.579	1854	25075	25085	429.603	392.579	429.603
gi|31341268|ref|NM_176613.2|_Bos_taurus_ATP_synthase,_H+_transporting,_mitochondrial_F0_complex,_subunit_C2_(subunit_9)_(ATP5G2),_nuclear_gene_encoding_mitochondrial_protein,_mRNA	615	6197	7249	409.306	615	7089	8313	429.186	409.306	429.186
gi|58652132|ref|NM_001011674.1|_Bos_taurus_tropomyosin_3_(TPM3),_mRNA	1106	15135	16774	526.655	1106	13392	14827	425.658	526.655	425.658
gi|28461186|ref|NM_175780.1|_Bos_taurus_myosin,_light_chain_6,_alkali,_smooth_muscle_and_non-muscle_(MYL6),_mRNA	691	8373	8373	420.773	691	9242	9242	424.669	420.773	424.669
gi|77404208|ref|NM_001034044.1|_Bos_taurus_eukaryotic_translation_initiation_factor_4A2_(EIF4A2),_mRNA	1944	11569	24683	440.907	1944	12345	25939	423.662	440.907	423.662
gi|77736488|ref|NM_001034772.1|_Bos_taurus_high-mobility_group_nucleosome_binding_domain_1_(HMGN1),_mRNA	1218	14477	15437	440.109	1218	15289	16232	423.143	440.109	423.143
gi|118151343|ref|NM_001078139.1|_Bos_taurus_ribosomal_protein_L36_(RPL36),_mRNA	516	4184	6243	420.135	516	4531	6741	414.799	420.135	414.799
gi|28461240|ref|NM_175807.1|_Bos_taurus_cytochrome_c_oxidase_subunit_VIIa_polypeptide_2_(liver)_(COX7A2),_nuclear_gene_encoding_mitochondrial_protein,_mRNA	475	5744	5755	420.724	475	6096	6103	407.955	420.724	407.955
gi|297485949|ref|XR_083935.1|_PREDICTED:_Bos_taurus_hypothetical_LOC100337402_(LOC100337402),_miscRNA	1713	11245	20391	413.358	1713	11896	21745	403.055	413.358	403.055
gi|115496060|ref|NM_001076540.1|_Bos_taurus_transportin_1_(TNPO1),_mRNA	3073	36765	36769	415.494	3073	38571	38574	398.561	415.494	398.561
gi|114051128|ref|NM_001046020.1|_Bos_taurus_retinoic_acid_receptor_responder_(tazarotene_induced)_2_(RARRES2),_mRNA	929	10427	10427	389.752	929	11577	11578	395.713	389.752	395.713
gi|115497741|ref|NM_001075228.1|_Bos_taurus_transmembrane_protein_C10orf57_homolog_(C28H10orf57),_mRNA	1997	20630	25589	444.959	1997	19802	24582	390.843	444.959	390.843
gi|115497259|ref|NM_001075270.1|_Bos_taurus_neuromedin_B_(NMB),_mRNA	775	8379	8381	375.525	775	9427	9427	386.22	375.525	386.22
gi|27806560|ref|NM_174100.1|_Bos_taurus_lactate_dehydrogenase_B_(LDHB),_mRNA	1280	10442	14550	394.728	1280	11113	15392	381.81	394.728	381.81
gi|83320110|ref|NM_001025329.1|_Bos_taurus_eukaryotic_translation_initiation_factor_1A,_X-linked_(EIF1AX),_mRNA	698	7835	7849	390.485	698	8098	8126	369.644	390.485	369.644
gi|115495144|ref|NM_001075974.1|_Bos_taurus_ADP-ribosylation_factor_GTPase_activating_protein_3_(ARFGAP3),_mRNA	2700	32518	32518	418.22	2700	31330	31331	368.445	418.22	368.445
gi|62460567|ref|NM_001014936.1|_Bos_taurus_eukaryotic_translation_elongation_factor_1_beta_2_(EEF1B2),_mRNA	821	8779	8836	373.73	821	9430	9502	367.481	373.73	367.481
gi|84000370|ref|NM_001038197.1|_Bos_taurus_H2A_histone_family,_member_V_(H2AFV),_mRNA	742	7610	7613	356.285	742	8574	8576	366.981	356.285	366.981
gi|77736070|ref|NM_001034562.1|_Bos_taurus_heterogeneous_nuclear_ribonucleoprotein_K_(HNRNPK),_mRNA	2146	20320	23759	384.453	2146	21306	24775	366.561	384.453	366.561
gi|31342195|ref|NM_174368.2|_Bos_taurus_integrin,_beta_1_(fibronectin_receptor,_beta_polypeptide,_antigen_CD29_includes_MDF2,_MSK12)_(ITGB1),_mRNA	2433	26004	26004	371.145	2433	27619	27619	360.436	371.145	360.436
gi|311307316|ref|NM_001024550.4|_Bos_taurus_ATP_synthase,_H+_transporting,_mitochondrial_F0_complex,_subunit_G_(ATP5L),_nuclear_gene_encoding_mitochondrial_protein,_mRNA	500	3891	5125	355.934	500	4254	5621	356.949	355.934	356.949
gi|89191842|ref|NM_001015561.2|_Bos_taurus_ribosomal_protein_S26_(RPS26),_mRNA	1295	5487	12735	341.487	1295	6366	14557	356.915	341.487	356.915
gi|28461188|ref|NM_175782.1|_Bos_taurus_lectin,_galactoside-binding,_soluble,_1_(LGALS1),_mRNA	506	2091	4893	335.792	506	2462	5687	356.858	335.792	356.858
gi|156121244|ref|NM_001102300.1|_Bos_taurus_insulin-like_growth_factor_binding_protein_7_(IGFBP7),_mRNA	1141	10683	12208	371.539	1141	11185	12782	355.693	371.539	355.693
gi|73853771|ref|NM_001013590.2|_Bos_taurus_tropomyosin_1_(alpha)_(TPM1),_mRNA	1159	7863	11407	341.769	1159	8656	12873	352.662	341.769	352.662
gi|77736354|ref|NM_001034705.1|_Bos_taurus_RAN,_member_RAS_oncogene_family_(RAN),_mRNA	1077	2230	10293	331.873	1077	2641	11859	349.619	331.873	349.619
gi|115497875|ref|NM_001076472.1|_Bos_taurus_ubiquitin-conjugating_enzyme_E2S_(UBE2S),_mRNA	1062	9787	9787	320.015	1062	11687	11687	349.415	320.015	349.415
gi|297490865|ref|XM_002698490.1|_PREDICTED:_Bos_taurus_acyl-CoA_desaturase-like_(LOC100337286),_mRNA	760	5293	7362	336.378	760	5814	8335	348.221	336.378	348.221
gi|136256445|ref|NM_001014389.2|_Bos_taurus_H3_histone,_family_3A_(H3F3A),_mRNA	1144	3995	11605	352.261	1144	4206	12533	347.85	352.261	347.85
gi|78369455|ref|NM_001035441.1|_Bos_taurus_nucleophosmin_(nucleolar_phosphoprotein_B23,_numatrin)_(NPM1),_mRNA	1359	1077	13215	337.67	1359	1222	14868	347.373	337.67	347.373
gi|31341444|ref|NM_174649.2|_Bos_taurus_protein_kinase,_cAMP-dependent,_regulatory,_type_II,_beta_(PRKAR2B),_mRNA	1388	13936	13936	348.653	1388	15109	15109	345.628	348.653	345.628
gi|70778872|ref|NM_001025314.1|_Bos_taurus_basic_transcription_factor_3_(BTF3),_mRNA	860	7824	8739	352.865	860	8350	9345	345.019	352.865	345.019
gi|149642566|ref|NM_001098863.1|_Bos_taurus_sterol-C4-methyl_oxidase-like_(SC4MOL),_mRNA	1837	21410	21412	404.756	1837	19922	19922	344.339	404.756	344.339
gi|78369425|ref|NM_001035281.1|_Bos_taurus_prostaglandin_reductase_1_(PTGR1),_mRNA	1278	11102	11102	301.658	1278	13829	13829	343.576	301.658	343.576
gi|83035094|ref|NM_001037616.1|_Bos_taurus_high_mobility_group_box_2_(HMGB2),_mRNA	1194	1363	10979	319.303	1194	1624	12781	339.878	319.303	339.878
gi|187829866|ref|NM_001127243.1|_Bos_taurus_ornithine_decarboxylase_antizyme_1_(OAZ1),_mRNA	1203	11881	11886	343.096	1203	12749	12750	336.517	343.096	336.517
gi|77736154|ref|NM_001034604.1|_Bos_taurus_ribophorin_II_(RPN2),_mRNA	2250	20892	20897	322.512	2250	23544	23549	332.317	322.512	332.317
gi|118151329|ref|NM_001078127.1|_Bos_taurus_tyrosine_3-monooxygenase/tryptophan_5-monooxygenase_activation_protein,_theta_polypeptide_(YWHAQ),_mRNA	1909	14457	17573	319.658	1909	16258	19746	328.425	319.658	328.425
gi|157427843|ref|NM_001105359.1|_Bos_taurus_CWC25_spliceosome-associated_protein_homolog_(S._cerevisiae)_(CWC25),_mRNA	1670	8953	13212	274.724	1670	11727	17247	327.914	274.724	327.914
gi|84370162|ref|NM_001038564.1|_Bos_taurus_SET_nuclear_oncogene_(SET),_mRNA	1341	6316	12733	329.721	1341	6970	13825	327.34	329.721	327.34
gi|31342251|ref|NM_174346.2|_Bos_taurus_heat_shock_10kDa_protein_1_(chaperonin_10)_(HSPE1),_nuclear_gene_encoding_mitochondrial_protein,_mRNA	483	4782	4782	343.801	483	4964	4964	326.323	343.801	326.323
gi|118150851|ref|NM_001077866.1|_Bos_taurus_ribosomal_protein_L15_(RPL15),_mRNA	2212	8496	20363	319.67	2212	9314	22427	321.921	319.67	321.921
gi|297472037|ref|XM_002685586.1|_PREDICTED:_Bos_taurus_obscurin-like_1_(OBSL1),_mRNA	6046	1935	58918	338.396	6046	2048	60874	319.688	338.396	319.688
gi|114053302|ref|NM_001046554.1|_Bos_taurus_non-POU_domain_containing,_octamer-binding_(NONO),_mRNA	2580	22599	23150	311.585	2580	25183	25853	318.166	311.585	318.166
gi|77404291|ref|NM_001034046.1|_Bos_taurus_cytochrome_c_oxidase_subunit_Vb_(COX5B),_nuclear_gene_encoding_mitochondrial_protein,_mRNA	608	5619	5690	324.978	608	6012	6088	317.932	324.978	317.932
gi|78042519|ref|NM_001035028.1|_Bos_taurus_eukaryotic_translation_initiation_factor_4B_(EIF4B),_mRNA	2011	18360	18362	317.068	2011	19972	19972	315.335	317.068	315.335
gi|31341023|ref|NM_174809.2|_Bos_taurus_H2A_histone_family,_member_Z_(H2AFZ),_mRNA	948	7196	7196	263.589	948	9352	9352	313.227	263.589	313.227
gi|62751592|ref|NM_001015592.1|_Bos_taurus_profilin_1_(PFN1),_mRNA	815	3649	6990	297.827	815	4203	8013	312.177	297.827	312.177
gi|262205500|ref|NM_001166611.1|_Bos_taurus_ovary-specific_acidic_protein_(C17H4orf49),_mRNA	1224	11737	11738	333.01	1224	12015	12018	311.755	333.01	311.755
gi|77735406|ref|NM_001034228.1|_Bos_taurus_eukaryotic_translation_initiation_factor_4A1_(EIF4A1),_mRNA	1771	15673	15678	307.409	1771	17288	17290	309.984	307.409	309.984
gi|118151431|ref|NM_001078157.1|_Bos_taurus_ADP-ribosylation_factor-like_6_interacting_protein_1_(ARL6IP1),_mRNA	3110	26197	26198	292.518	3110	30110	30111	307.417	292.518	307.417
gi|78369283|ref|NM_001035344.1|_Bos_taurus_Mof4_family_associated_protein_1_(MRFAP1),_mRNA	1588	13906	13906	304.086	1588	15283	15283	305.577	304.086	305.577
gi|77736152|ref|NM_001034603.1|_Bos_taurus_eukaryotic_translation_initiation_factor_3,_subunit_E_(EIF3E),_mRNA	1513	13343	13345	306.284	1513	14523	14524	304.797	306.284	304.797
gi|45439307|ref|NM_205803.1|_Bos_taurus_CD63_molecule_(CD63),_mRNA	877	8086	8087	320.209	877	8409	8411	304.516	320.209	304.516
gi|115496126|ref|NM_001075371.1|_Bos_taurus_basigin_(BSG),_mRNA	1492	12050	12050	280.455	1492	14263	14263	303.532	280.455	303.532
gi|297461850|ref|XM_001252596.2|_PREDICTED:_Bos_taurus_tropomyosin_4_(LOC784223),_mRNA	1220	11608	12506	355.962	1220	10874	11632	302.731	355.962	302.731
gi|189491886|ref|NM_001128197.1|_Bos_taurus_profilin_2_(PFN2),_mRNA	2115	19113	19113	313.808	2115	20152	20153	302.546	313.808	302.546
gi|115497487|ref|NM_001076141.1|_Bos_taurus_catenin_(cadherin-associated_protein),_beta_1,_88kDa_(CTNNB1),_mRNA	3347	26915	26919	279.285	3347	31232	31234	296.302	279.285	296.302
gi|62751776|ref|NM_001015655.1|_Bos_taurus_cofilin_1_(non-muscle)_(CFL1),_mRNA	1072	6305	8985	291.051	1072	6900	9864	292.16	291.051	292.16
gi|78045554|ref|NM_001035074.1|_Bos_taurus_acidic_(leucine-rich)_nuclear_phosphoprotein_32_family,_member_B_(ANP32B),_mRNA	1058	4107	8642	283.644	1058	4597	9729	291.975	283.644	291.975
gi|31340884|ref|NM_174763.2|_Bos_taurus_peroxiredoxin_2_(PRDX2),_nuclear_gene_encoding_mitochondrial_protein,_mRNA	1022	8661	8662	294.315	1022	9364	9365	290.951	294.315	290.951
gi|297466917|ref|XM_002704713.1|_PREDICTED:_Bos_taurus_tyrosine-protein_kinase_JAK3-like_(LOC538276),_mRNA	4613	830	41332	311.134	4613	803	41990	289.018	311.134	289.018
gi|114052594|ref|NM_001046316.1|_Bos_taurus_lectin,_galactoside-binding,_soluble,_3_binding_protein_(LGALS3BP),_mRNA	2400	20456	20551	297.349	2400	21639	21758	287.853	297.349	287.853
gi|164518985|ref|NM_001113309.1|_Bos_taurus_ribosomal_protein_L38_(RPL38),_mRNA	429	3487	3489	282.416	429	3887	3889	287.835	282.416	287.835
gi|114051078|ref|NM_001046218.1|_Bos_taurus_SMAD_family_member_2_(SMAD2),_mRNA	2062	18000	18001	303.147	2062	18641	18646	287.118	303.147	287.118
gi|297490571|ref|XM_002698213.1|_PREDICTED:_Bos_taurus_zinc_finger_protein_197-like_(ZKSCAN1),_mRNA	1772	572	14604	286.189	1772	555	15882	284.58	286.189	284.58
gi|297465835|ref|XM_002704067.1|_PREDICTED:_Bos_taurus_NADH_dehydrogenase_subunit_1-like_(LOC100335478),_mRNA	417	0	3154	262.646	417	0	3736	284.468	262.646	284.468
gi|31340829|ref|NM_174743.2|_Bos_taurus_spondin_1,_extracellular_matrix_protein_(SPON1),_mRNA	4061	31866	31866	272.483	4061	36265	36265	283.542	272.483	283.542
gi|297473698|ref|XM_002686743.1|_PREDICTED:_Bos_taurus_NADH_dehydrogenase_subunit_1-like_(LOC100335478),_mRNA	417	0	3190	265.644	417	0	3689	280.889	265.644	280.889
gi|31341924|ref|NM_174464.2|_Bos_taurus_secreted_protein,_acidic,_cysteine-rich_(osteonectin)_(SPARC),_mRNA	2141	16806	16806	272.579	2141	18914	18914	280.498	272.579	280.498
gi|114052135|ref|NM_001046372.1|_Bos_taurus_FK506_binding_protein_9,_63_kDa_(FKBP9),_mRNA	2257	17877	17878	275.063	2257	19932	19933	280.417	275.063	280.417
gi|114051486|ref|NM_001046061.1|_Bos_taurus_cytochrome_c,_somatic_(CYCS),_nuclear_gene_encoding_mitochondrial_protein,_mRNA	992	10374	10374	363.145	992	8724	8724	279.233	363.145	279.233
gi|73853764|ref|NM_175820.3|_Bos_taurus_NADH_dehydrogenase_(ubiquinone)_1_alpha_subcomplex,_4,_9kDa_(NDUFA4),_nuclear_gene_encoding_mitochondrial_protein,_mRNA	621	4971	4975	278.193	621	5451	5452	278.758	278.193	278.758
gi|114053086|ref|NM_001046560.1|_Bos_taurus_glutathione_S-transferase_mu_3_(brain)_(GSTM3),_mRNA	823	6728	6728	283.878	823	7221	7221	278.587	283.878	278.587
gi|157279904|ref|NM_001104998.1|_Bos_taurus_protein_tyrosine_phosphatase_type_IVA,_member_2_(PTP4A2),_mRNA	1419	12854	12855	314.583	1419	12403	12405	277.573	314.583	277.573
gi|297471587|ref|XM_002685299.1|_PREDICTED:_Bos_taurus_mCG1035404-like_(HNRNPA3),_mRNA	1881	4503	15343	283.248	1881	4801	16412	277.036	283.248	277.036
gi|94966953|ref|NM_001040581.1|_Bos_taurus_ribosomal_protein_S21_(RPS21),_mRNA	454	3575	3611	276.196	454	3895	3957	276.741	276.196	276.741
gi|255031443|ref|NM_001163803.1|_Bos_taurus_coiled-coil_domain_containing_72_(CCDC72),_mRNA	467	1116	3508	260.848	467	1298	4053	275.564	260.848	275.564
gi|77735540|ref|NM_001034294.1|_Bos_taurus_valosin_containing_protein_(VCP),_mRNA	3258	25307	25307	269.733	3258	28096	28096	273.814	269.733	273.814
gi|164519013|ref|NM_001113317.1|_Bos_taurus_split_hand/foot_malformation_(ectrodactyly)_type_1_(SHFM1),_mRNA	486	278	3942	281.66	486	309	4167	272.239	281.66	272.239
gi|155372142|ref|NM_001101211.1|_Bos_taurus_mesencephalic_astrocyte-derived_neurotrophic_factor_(MANF),_mRNA	948	7549	7553	276.666	948	8100	8104	271.427	276.666	271.427
gi|62177147|ref|NM_174486.3|_Bos_taurus_voltage-dependent_anion_channel_2_(VDAC2),_nuclear_gene_encoding_mitochondrial_protein,_mRNA	1473	7447	11306	266.533	1473	8125	12565	270.846	266.533	270.846
gi|78045512|ref|NM_001035093.1|_Bos_taurus_integral_membrane_protein_2B_(ITM2B),_mRNA	1144	8171	8786	266.692	1144	8953	9739	270.303	266.692	270.303
gi|297480002|ref|XM_002691114.1|_PREDICTED:_Bos_taurus_calmodulin_2-like,_transcript_variant_1_(CALM1),_mRNA	4148	2271	33557	280.924	4148	2312	35304	270.239	280.924	270.239
gi|156523141|ref|NM_001102515.1|_Bos_taurus_nuclear_factor_(erythroid-derived_2)-like_1_(NFE2L1),_mRNA	5647	45098	45105	277.365	5647	47720	47724	268.338	277.365	268.338
gi|73853753|ref|NM_174485.3|_Bos_taurus_voltage-dependent_anion_channel_1_(VDAC1),_nuclear_gene_encoding_mitochondrial_protein,_mRNA	1855	14329	14329	268.236	1855	15653	15655	267.961	268.236	267.961
gi|31342700|ref|NM_174161.2|_Bos_taurus_prosaposin_(PSAP),_mRNA	1685	12658	12658	260.862	1685	14145	14148	266.599	260.862	266.599
gi|77736328|ref|NM_001034692.1|_Bos_taurus_ATP_synthase,_H+_transporting,_mitochondrial_Fo_complex,_subunit_C3_(subunit_9)_(ATP5G3),_nuclear_gene_encoding_mitochondrial_protein,_mRNA	782	5798	5799	257.508	782	6528	6529	265.096	257.508	265.096
gi|297468417|ref|XM_002705970.1|_PREDICTED:_Bos_taurus_hypothetical_protein_LOC100335409_(LOC100335409),_mRNA	1261	4314	9993	275.186	1261	4434	10412	262.169	275.186	262.169
gi|31341917|ref|NM_174465.2|_Bos_taurus_SEC11_homolog_A_(S._cerevisiae)_(SEC11A),_mRNA	1124	8774	8774	271.067	1124	9270	9270	261.864	271.067	261.864
gi|75832084|ref|NM_176675.3|_Bos_taurus_cytochrome_c_oxidase_subunit_VIb_polypeptide_1_(COX6B1),_nuclear_gene_encoding_mitochondrial_protein,_mRNA	538	3453	3746	241.786	538	4029	4423	261.034	241.786	261.034
gi|157074069|ref|NM_001103276.1|_Bos_taurus_24-dehydrocholesterol_reductase_(DHCR24),_mRNA	2837	20192	20195	247.189	2837	23173	23175	259.372	247.189	259.372
gi|118150895|ref|NM_001077893.1|_Bos_taurus_eukaryotic_translation_initiation_factor_4E_binding_protein_1_(EIF4EBP1),_mRNA	839	7104	7105	294.068	839	6840	6842	258.931	294.068	258.931
gi|156120890|ref|NM_001102122.1|_Bos_taurus_signal_sequence_receptor,_alpha_(SSR1),_mRNA	3267	25584	25587	271.966	3267	26491	26498	257.529	271.966	257.529
gi|84000130|ref|NM_001038078.1|_Bos_taurus_UDP-Gal:betaGlcNAc_beta_1,4-_galactosyltransferase,_polypeptide_4_(B4GALT4),_mRNA	2062	15702	15702	264.43	2062	16650	16654	256.444	264.43	256.444
gi|84000332|ref|NM_001038179.1|_Bos_taurus_calponin_3,_acidic_(CNN3),_mRNA	1785	4631	12110	235.587	1785	5422	14395	256.057	235.587	256.057
gi|114326225|ref|NM_001045879.1|_Bos_taurus_protein_disulfide_isomerase_family_A,_member_4_(PDIA4),_mRNA	2389	16995	16997	247.059	2389	19229	19230	255.579	247.059	255.579
gi|77736274|ref|NM_001034665.1|_Bos_taurus_calumenin_(CALU),_mRNA	2004	15168	15168	262.83	2004	16082	16082	254.803	262.83	254.803
gi|75812939|ref|NM_001033623.1|_Bos_taurus_phosphatidylethanolamine_binding_protein_(PEBP1),_mRNA	1476	8744	10897	256.369	1476	9649	11798	253.796	256.369	253.796
gi|115498009|ref|NM_001076470.1|_Bos_taurus_transmembrane_protein_20_(TMEM20),_mRNA	636	5245	5247	286.483	636	5079	5082	253.712	286.483	253.712
gi|297475460|ref|XR_084694.1|_PREDICTED:_Bos_taurus_alpha_1,4-galactosyltransferase-like_(LOC618369),_miscRNA	2080	2301	13887	231.841	2080	2761	16550	252.637	231.841	252.637
gi|73853759|ref|NM_174717.2|_Bos_taurus_ATP_synthase,_H+_transporting,_mitochondrial_Fo_complex,_subunit_F6_(ATP5J),_nuclear_gene_encoding_mitochondrial_protein,_mRNA	626	4798	4798	266.153	626	4978	4978	252.489	266.153	252.489
gi|148230363|ref|NM_001098064.1|_Bos_taurus_heterogeneous_nuclear_ribonucleoprotein_D_(AU-rich_element_RNA_binding_protein_1,_37kDa)_(HNRNPD),_mRNA	1517	10902	10902	249.555	1517	12050	12051	252.232	249.555	252.232
gi|77735624|ref|NM_001034336.1|_Bos_taurus_enhancer_of_rudimentary_homolog_(Drosophila)_(ERH),_mRNA	795	4855	5961	260.374	795	5125	6257	249.897	260.374	249.897
gi|194676701|ref|XM_001254887.2|_PREDICTED:_Bos_taurus_MFGE8_protein-like_(LOC787514),_mRNA	1463	6326	11323	268.759	1463	6525	11485	249.258	268.759	249.258
gi|155371876|ref|NM_001101073.1|_Bos_taurus_dolichyl-diphosphooligosaccharide--protein_glycosyltransferase_(DDOST),_mRNA	1633	11185	11185	237.845	1633	12718	12718	247.284	237.845	247.284
gi|84370046|ref|NM_001038508.1|_Bos_taurus_chromosome_9_open_reading_frame_59_(C9ORF59),_mRNA	1398	9608	9608	238.655	1398	10881	10881	247.129	238.655	247.129
gi|78369381|ref|NM_001035448.1|_Bos_taurus_mortality_factor_4_like_1_(MORF4L1),_mRNA	1250	7733	9247	256.883	1250	8113	9705	246.518	256.883	246.518
gi|129277519|ref|NM_001082605.1|_Bos_taurus_ribophorin_I_(RPN1),_mRNA	2223	14803	14818	231.47	2223	17180	17189	245.513	231.47	245.513
gi|77735808|ref|NM_001034427.1|_Bos_taurus_replication_protein_A3,_14kDa_(RPA3),_mRNA	660	4174	4811	253.126	660	4396	5081	244.438	253.126	244.438
gi|84370110|ref|NM_001038539.1|_Bos_taurus_proteasome_(prosome,_macropain)_subunit,_beta_type,_1_(PSMB1),_mRNA	910	6189	6189	236.17	910	6988	6989	243.858	236.17	243.858
gi|27806306|ref|NM_174244.1|_Bos_taurus_ATP_synthase,_H+_transporting,_mitochondrial_F1_complex,_O_subunit_(ATP5O),_nuclear_gene_encoding_mitochondrial_protein,_mRNA	779	5302	5302	236.345	779	5965	5965	243.128	236.345	243.128
gi|77736599|ref|NM_001034812.1|_Bos_taurus_transmembrane_emp24_protein_transport_domain_containing_9_(TMED9),_mRNA	1425	9869	9869	240.494	1425	10910	10910	243.093	240.494	243.093
gi|77736344|ref|NM_001034700.1|_Bos_taurus_serine/arginine-rich_splicing_factor_3_(SRSF3),_mRNA	986	4482	6831	240.576	986	4903	7509	241.806	240.576	241.806
gi|332205881|ref|NM_001206816.1|_Bos_taurus_nuclear_receptor_subfamily_5,_group_A,_member_2_(NR5A2),_mRNA	4597	33870	33872	255.865	4597	34955	34963	241.489	255.865	241.489
gi|87196506|ref|NM_001007806.2|_Bos_taurus_prostaglandin_E_synthase_3_(cytosolic)_(PTGES3),_mRNA	1905	13332	13336	243.095	1905	14399	14405	240.094	243.095	240.094
gi|77736202|ref|NM_001034628.1|_Bos_taurus_malate_dehydrogenase_1,_NAD_(soluble)_(MDH1),_mRNA	1312	8569	8569	226.799	1312	9899	9899	239.563	226.799	239.563
gi|41386728|ref|NM_176612.1|_Bos_taurus_high_mobility_group_box_1_(HMGB1),_mRNA	1236	3316	7499	210.683	1236	3951	9229	237.082	210.683	237.082
gi|75832079|ref|NM_175831.3|_Bos_taurus_cytochrome_c_oxidase_subunit_VIIc_(COX7C),_nuclear_gene_encoding_mitochondrial_protein,_mRNA	543	995	3915	250.367	543	1006	4041	236.293	250.367	236.293
gi|329755293|ref|NM_001206386.1|_Bos_taurus_huntingtin_interacting_protein_K_(C21H15orf63),_mRNA	454	3270	3270	250.113	454	3375	3375	236.037	250.113	236.037
gi|331284194|ref|NM_001206660.1|_Bos_taurus_nucleolin_(NCL),_mRNA	2761	9848	18224	229.204	2761	11092	20399	234.588	229.204	234.588
gi|77404431|ref|NM_001034048.1|_Bos_taurus_GABA(A)_receptor-associated_protein_(GABARAP),_mRNA	838	5947	5951	246.599	838	6177	6180	234.157	246.599	234.157
gi|115496891|ref|NM_001076376.1|_Bos_taurus_non-metastatic_cells_2,_protein_(NM23B)_expressed_in_(NME2),_mRNA	658	2320	4415	232.997	658	2557	4850	234.034	232.997	234.034
gi|125991755|ref|NM_001076920.2|_Bos_taurus_heterogeneous_nuclear_ribonucleoprotein_U_(scaffold_attachment_factor_A)_(HNRNPU),_mRNA	3443	22337	22339	225.305	3443	25348	25353	233.806	225.305	233.806
gi|297461147|ref|XM_001252665.3|_PREDICTED:_Bos_taurus_high-mobility_group_box_1,_transcript_variant_1_(HMGB1L1),_mRNA	1770	3625	10320	202.466	1770	4502	12940	232.126	202.466	232.126
gi|156602651|ref|NM_174770.3|_Bos_taurus_glutathione_peroxidase_4_(phospholipid_hydroperoxidase)_(GPX4),_mRNA	913	5242	5242	199.375	913	6646	6646	231.128	199.375	231.128
gi|297480282|ref|XM_002691313.1|_PREDICTED:_Bos_taurus_calmodulin_2-like_(LOC100297344),_mRNA	1204	1104	8012	231.078	1204	1201	8741	230.514	231.078	230.514
gi|31341417|ref|NM_174657.2|_Bos_taurus_solute_carrier_family_25_(mitochondrial_carrier;_phosphate_carrier),_member_3_(SLC25A3),_nuclear_gene_encoding_mitochondrial_protein,_mRNA	1332	8742	8742	227.904	1332	9656	9656	230.174	227.904	230.174
gi|75832082|ref|NM_176653.3|_Bos_taurus_ADP-ribosylation_factor_1_(ARF1),_mRNA	1873	4851	13174	244.245	1873	5009	13564	229.939	244.245	229.939
gi|62751649|ref|NM_001015565.1|_Bos_taurus_poly(rC)_binding_protein_1_(PCBP1),_mRNA	1474	7726	10019	236.033	1474	8222	10666	229.756	236.033	229.756
gi|27806476|ref|NM_174148.1|_Bos_taurus_procollagen-lysine_1,_2-oxoglutarate_5-dioxygenase_1_(PLOD1),_mRNA	3082	17195	17195	193.738	3082	22294	22294	229.677	193.738	229.677
gi|75812913|ref|NM_001033608.1|_Bos_taurus_macrophage_migration_inhibitory_factor_(glycosylation-inhibiting_factor)_(MIF),_mRNA	587	2782	2782	164.575	587	4238	4239	229.292	164.575	229.292
gi|218931179|ref|NR_024614.1|_Bos_taurus_ribosomal_protein_S27_(RPS27),_transcript_variant_3,_non-coding_RNA	1094	54	6113	194.036	1094	74	7886	228.877	194.036	228.877
gi|77735486|ref|NM_001034266.1|_Bos_taurus_proteasome_(prosome,_macropain)_subunit,_beta_type,_4_(PSMB4),_mRNA	950	6187	6187	226.153	950	6815	6815	227.774	226.153	227.774
gi|77736270|ref|NM_001034663.1|_Bos_taurus_tubulin,_beta_2C_(TUBB2C),_mRNA	1586	8641	9309	203.819	1586	10515	11369	227.605	203.819	227.605
gi|84490368|ref|NM_001038501.1|_Bos_taurus_ATP_synthase,_H+_transporting,_mitochondrial_Fo_complex,_subunit_B1_(ATP5F1),_nuclear_gene_encoding_mitochondrial_protein,_mRNA	1166	7815	7815	232.742	1166	8338	8338	227.052	232.742	227.052
gi|218749852|ref|NM_001011681.3|_Bos_taurus_growth_factor_receptor-bound_protein_14_(GRB14),_mRNA	2648	17238	17238	226.055	2648	18916	18916	226.816	226.055	226.816
gi|122692300|ref|NM_001080225.1|_Bos_taurus_low_density_lipoprotein_receptor-related_protein_associated_protein_1_(LRPAP1),_mRNA	1531	9316	9458	214.521	1531	10682	10843	224.873	214.521	224.873
gi|31340754|ref|NM_174679.2|_Bos_taurus_integrin,_beta_5_(ITGB5),_mRNA	2850	19169	19169	233.561	2850	20172	20173	224.744	233.561	224.744
gi|94966764|ref|NM_001040471.1|_Bos_taurus_glucose-6-phosphate_isomerase_(GPI),_mRNA	2098	12165	12165	201.35	2098	14841	14841	224.606	201.35	224.606
gi|297488156|ref|XR_084007.1|_PREDICTED:_Bos_taurus_ribosomal_protein_L23a-like_(LOC100299201),_miscRNA	913	3608	4701	178.799	913	4979	6434	223.755	178.799	223.755
gi|297463074|ref|XM_589074.5|_PREDICTED:_Bos_taurus_neurogenic_locus_notch_homolog_protein_2-like_(HEG1),_mRNA	4888	0	28310	201.119	4888	0	34426	223.624	201.119	223.624
gi|73853766|ref|NM_176645.3|_Bos_taurus_ras_homolog_gene_family,_member_A_(RHOA),_mRNA	1624	11299	11313	241.901	1624	11424	11435	223.57	241.901	223.57
gi|195539540|ref|NM_001130758.1|_Bos_taurus_ATX1_antioxidant_protein_1_homolog_(yeast)_(ATOX1),_mRNA	498	2898	2898	202.076	498	3499	3499	223.089	202.076	223.089
gi|315709517|ref|NM_001101875.2|_Bos_taurus_thioredoxin_interacting_protein_(TXNIP),_mRNA	2884	19220	19224	231.469	2884	20249	20254	222.986	231.469	222.986
gi|198282004|ref|NM_001101993.1|_Bos_taurus_DEAD_(Asp-Glu-Ala-Asp)_box_polypeptide_17_(DDX17),_mRNA	4786	28536	28536	207.045	4786	33597	33604	222.936	207.045	222.936
gi|297470936|ref|XM_002684814.1|_PREDICTED:_Bos_taurus_neurogenic_locus_notch_homolog_protein_2-like_(HEG1),_mRNA	4888	0	28260	200.764	4888	0	34304	222.831	200.764	222.831
gi|77736150|ref|NM_001034602.1|_Bos_taurus_optineurin_(OPTN),_mRNA	1930	13527	13528	243.4	1930	13466	13466	221.536	243.4	221.536
gi|94966965|ref|NM_001040586.1|_Bos_taurus_Sec61_gamma_subunit_(SEC61G),_mRNA	523	3596	3597	238.827	523	3628	3628	220.256	238.827	220.256
gi|297467782|ref|XM_001256981.2|_PREDICTED:_Bos_taurus_ST3_beta-galactoside_alpha-2,3-sialyltransferase_4-like_(LOC790542),_partial_mRNA	790	2547	5200	228.571	790	2698	5467	219.728	228.571	219.728
gi|148227485|ref|NM_001098025.1|_Bos_taurus_cold_shock_domain_containing_E1,_RNA-binding_(CSDE1),_mRNA	3880	24033	24038	215.135	3880	26733	26735	218.782	215.135	218.782
gi|94966961|ref|NM_001040584.1|_Bos_taurus_mitochondrial_ribosomal_protein_S6_(MRPS6),_nuclear_gene_encoding_mitochondrial_protein,_mRNA	914	6242	6242	237.15	914	6283	6283	218.265	237.15	218.265
gi|77736174|ref|NM_001034614.1|_Bos_taurus_BCL2/adenovirus_E1B_19kDa_interacting_protein_3-like_(BNIP3L),_mRNA	1314	5984	8383	221.538	1314	6374	8988	217.185	221.538	217.185
gi|41386726|ref|NM_176662.1|_Bos_taurus_protein_kinase_C_substrate_80K-H_(PRKCSH),_mRNA	2099	12301	12303	203.537	2099	14342	14342	216.95	203.537	216.95
gi|115496078|ref|NM_001075752.1|_Bos_taurus_eukaryotic_translation_initiation_factor_4H_(EIF4H),_mRNA	1016	5830	5830	199.26	1016	6889	6889	215.291	199.26	215.291
gi|328927041|ref|NM_001205323.1|_Bos_taurus_transmembrane_9_superfamily_member_2_(TM9SF2),_mRNA	2758	17980	17980	226.381	2758	18618	18618	214.339	226.381	214.339
gi|297476004|ref|XM_002688357.1|_PREDICTED:_Bos_taurus_starch_binding_domain_1-like_(STBD1),_mRNA	2414	112	14992	215.659	2414	122	16178	212.79	215.659	212.79
gi|62751818|ref|NM_001015533.1|_Bos_taurus_signal_sequence_receptor,_beta_(translocon-associated_protein_beta)_(SSR2),_mRNA	1083	7055	7055	226.211	1083	7246	7246	212.438	226.211	212.438
gi|219522069|ref|NM_001143741.1|_Bos_taurus_ATP_synthase,_H+_transporting,_mitochondrial_F1_complex,_epsilon_subunit_(ATP5E),_nuclear_gene_encoding_mitochondrial_protein,_mRNA	598	284	3514	204.054	598	332	3994	212.065	204.054	212.065
gi|114051695|ref|NM_001045980.1|_Bos_taurus_STT3,_subunit_of_the_oligosaccharyltransferase_complex,_homolog_A_(S._cerevisiae)_(STT3A),_mRNA	2524	15372	15373	211.502	2524	16854	16854	212.02	211.502	212.02
gi|62460461|ref|NM_001014884.1|_Bos_taurus_eukaryotic_translation_initiation_factor_1_(EIF1),_mRNA	1283	4376	7909	214.062	1283	4775	8557	211.767	214.062	211.767
gi|225543700|ref|NM_001145992.1|_Bos_taurus_carbohydrate_(N-acetylgalactosamine_4-0)_sulfotransferase_8_(CHST8),_mRNA	1275	7789	7789	212.137	1275	8480	8480	211.178	212.137	211.178
gi|77736006|ref|NM_001034530.1|_Bos_taurus_ADP-ribosylation_factor_4_(ARF4),_mRNA	894	5403	5624	218.45	894	5641	5915	210.078	218.45	210.078
gi|297475730|ref|XM_002688170.1|_PREDICTED:_Bos_taurus_G_protein-coupled_receptor_125-like_(GPR125),_mRNA	4168	1972	24442	203.636	4168	2167	27517	209.622	203.636	209.622
gi|164519015|ref|NM_001113318.1|_Bos_taurus_up-regulated_during_skeletal_muscle_growth_5_homolog_(mouse)_(USMG5),_mRNA	366	1033	2375	225.334	366	999	2406	208.726	225.334	208.726
gi|75832044|ref|NM_001033629.1|_Bos_taurus_DEAD_(Asp-Glu-Ala-Asp)_box_polypeptide_39B_(DDX39B),_mRNA	1673	9193	9196	190.875	1673	10946	10950	207.817	190.875	207.817
gi|156120728|ref|NM_001102041.1|_Bos_taurus_Uncharacterized_protein_C13orf18_homolog_(C12H13orf18),_mRNA	3978	16831	19881	173.548	3978	22074	26021	207.693	173.548	207.693
gi|329664499|ref|NM_001205727.1|_Bos_taurus_pyruvate_kinase,_muscle_(PKM2),_mRNA	2475	0	13943	195.626	2475	0	16174	207.494	195.626	207.494
gi|156120574|ref|NM_001101963.1|_Bos_taurus_COP9_constitutive_photomorphogenic_homolog_subunit_6_(Arabidopsis)_(COPS6),_mRNA	1152	6646	6647	200.363	1152	7513	7513	207.073	200.363	207.073
gi|149643048|ref|NM_001099084.1|_Bos_taurus_mortality_factor_4_like_2_(MORF4L2),_mRNA	1817	11158	11158	213.244	1817	11839	11841	206.917	213.244	206.917
gi|190360728|ref|NM_001128497.1|_Bos_taurus_amino-terminal_enhancer_of_split_(AES),_mRNA	1405	8603	8603	212.627	1405	9153	9153	206.847	212.627	206.847
gi|115495410|ref|NM_001075136.1|_Bos_taurus_ATP_synthase,_H+_transporting,_mitochondrial_F1_complex,_gamma_polypeptide_1_(ATP5C1),_nuclear_gene_encoding_mitochondrial_protein,_mRNA	1222	4833	7247	205.936	1222	5304	7947	206.488	205.936	206.488
gi|297479023|ref|XM_002690489.1|_PREDICTED:_Bos_taurus_pyruvate_kinase,_muscle_(PKM2),_mRNA	2475	0	14053	197.169	2475	0	15974	204.928	197.169	204.928
gi|297471317|ref|XM_002685100.1|_PREDICTED:_Bos_taurus_Tyrosine-protein_kinase_RYK-like_(RYK),_partial_mRNA	2733	523	16862	214.247	2733	518	17636	204.891	214.247	204.891
gi|77736466|ref|NM_001034761.1|_Bos_taurus_defender_against_cell_death_1_(DAD1),_mRNA	694	4168	4168	208.551	694	4477	4477	204.828	208.551	204.828
gi|164448697|ref|NM_001017934.2|_Bos_taurus_chaperonin_containing_TCP1,_subunit_3_(gamma)_(CCT3),_mRNA	1956	11454	11454	203.345	1956	12602	12604	204.598	203.345	204.598
gi|77735744|ref|NM_001034395.1|_Bos_taurus_heterogeneous_nuclear_ribonucleoprotein_C_(C1/C2)_(HNRNPC),_mRNA	1368	7946	7947	201.726	1368	8803	8803	204.318	201.726	204.318
gi|78369459|ref|NM_001035280.1|_Bos_taurus_chromosome_14_open_reading_frame_166_ortholog_(C10H14orf166),_mRNA	985	5722	5723	201.759	985	6332	6332	204.111	201.759	204.111
gi|330864780|ref|NM_001206578.1|_Bos_taurus_3-hydroxy-3-methylglutaryl-Coenzyme_A_synthase_1_(soluble)_(HMGCS1),_mRNA	5000	3678	33237	230.832	5000	3487	31971	203.025	230.832	203.025
gi|262073061|ref|NM_001166505.1|_Bos_taurus_tubulin,_alpha_1a_(TUBA1A),_mRNA	1921	4237	11070	200.108	1921	4594	12197	201.599	200.108	201.599
gi|229577018|ref|NM_001159818.1|_Bos_taurus_transmembrane_emp24_domain_trafficking_protein_2_(TMED2),_mRNA	606	3557	3680	210.873	606	3697	3829	200.621	210.873	200.621
gi|329664361|ref|NM_001206221.1|_Bos_taurus_ribosomal_protein_L34_(RPL34),_mRNA	637	0	3730	203.336	637	0	4021	200.428	203.336	200.428
gi|297461531|ref|XM_001251962.2|_PREDICTED:_Bos_taurus_ubiquitin_B-like_(LOC783718),_partial_mRNA	267	874	1389	180.649	267	1041	1684	200.26	180.649	200.26
gi|90265820|ref|NM_001039953.1|_Bos_taurus_prothymosin,_alpha_(gene_sequence_28)_(PTMA),_mRNA	1039	1954	5436	181.681	1039	2414	6517	199.157	181.681	199.157
gi|86477159|ref|NM_175816.2|_Bos_taurus_ATPase_inhibitory_factor_1_(ATPIF1),_nuclear_gene_encoding_mitochondrial_protein,_mRNA	553	2964	2964	186.122	553	3456	3457	198.489	186.122	198.489
gi|115497077|ref|NM_001076394.1|_Bos_taurus_serine/arginine-rich_splicing_factor_1_(SRSF1),_mRNA	2785	14899	14904	185.833	2785	17375	17380	198.147	185.833	198.147
gi|75832074|ref|NM_174804.3|_Bos_taurus_ribosomal_protein_S29_(RPS29),_mRNA	378	24	4068	373.71	378	7	2342	196.724	373.71	196.724
gi|307691244|ref|NR_036644.1|_Bos_taurus_28S_ribosomal_RNA_(RN28S1),_ribosomal_RNA	4542	26841	26856	205.324	4542	28105	28121	196.583	205.324	196.583
gi|297475637|ref|XM_002688083.1|_PREDICTED:_Bos_taurus_ribosomal_protein_L34_(RPL34),_mRNA	637	0	3770	205.517	637	0	3923	195.543	205.517	195.543
gi|297475776|ref|XM_002688202.1|_PREDICTED:_Bos_taurus_Protein_NOXP20-like_(LOC511583),_mRNA	2355	176	14411	212.495	2355	168	14496	195.443	212.495	195.443
gi|114051897|ref|NM_001046117.1|_Bos_taurus_eukaryotic_translation_initiation_factor_2,_subunit_3_gamma,_52kDa_(EIF2S3),_mRNA	1804	4577	10440	200.96	1804	4818	11089	195.172	200.96	195.172
gi|148225063|ref|NM_001097561.1|_Bos_taurus_guanine_nucleotide_binding_protein_(G_protein),_beta_polypeptide_2_(GNB2),_mRNA	1557	9118	9130	203.623	1557	9553	9563	195.015	203.623	195.015
gi|297484145|ref|XM_002694113.1|_PREDICTED:_Bos_taurus_similar_to_60S_ribosomal_protein_L22_(Heparin_binding_protein_HBp15)_(LOC616065),_mRNA	1015	352	5917	202.433	1015	360	6191	193.668	202.433	193.668
gi|27806094|ref|NM_174438.1|_Bos_taurus_protein_S_(alpha)_(PROS1),_mRNA	2382	11794	11794	171.935	2382	14519	14519	193.534	171.935	193.534
gi|139948569|ref|NM_001083724.1|_Bos_taurus_poly(A)_binding_protein,_cytoplasmic_4_(inducible_form)_(PABPC4),_mRNA	2434	13913	13917	198.55	2434	14803	14807	193.156	198.55	193.156
gi|84370034|ref|NM_001038503.1|_Bos_taurus_signal_sequence_receptor,_delta_(translocon-associated_protein_delta)_(SSR4),_mRNA	614	3338	3338	188.783	614	3712	3712	191.956	188.783	191.956
gi|27806886|ref|NM_173912.1|_Bos_taurus_fused_in_sarcoma_(FUS),_mRNA	1759	9542	9568	188.886	1759	10595	10622	191.736	188.886	191.736
gi|82524403|ref|NM_001003658.2|_Bos_taurus_eukaryotic_translation_initiation_factor_5A_(EIF5A),_mRNA	1273	7031	7051	192.339	1273	7646	7661	191.082	192.339	191.082
gi|76253899|ref|NM_001033762.1|_Bos_taurus_GDP_dissociation_inhibitor_2_(GDI2),_mRNA	2385	13218	13219	192.467	2385	14332	14332	190.801	192.467	190.801
gi|77735424|ref|NM_001034233.1|_Bos_taurus_proteasome_(prosome,_macropain)_subunit,_alpha_type,_7_(PSMA7),_mRNA	1064	5500	5500	179.501	1064	6387	6387	190.598	179.501	190.598
gi|31341290|ref|NM_176639.2|_Bos_taurus_ATP_synthase,_H+_transporting,_mitochondrial_Fo_complex,_subunit_E_(ATP5I),_nuclear_gene_encoding_mitochondrial_protein,_mRNA	317	1550	1677	183.704	317	1756	1902	190.508	183.704	190.508
gi|77736508|ref|NM_001034781.1|_Bos_taurus_S-phase_kinase-associated_protein_1_(SKP1),_mRNA	990	2048	5812	203.862	990	2044	5939	190.476	203.862	190.476
gi|77735902|ref|NM_001034476.1|_Bos_taurus_small_nuclear_ribonucleoprotein_D2_polypeptide_16.5kDa_(SNRPD2),_mRNA	596	3001	3001	174.85	596	3574	3575	190.455	174.85	190.455
gi|134085404|ref|NM_174064.3|_Bos_taurus_GDP_dissociation_inhibitor_1_(GDI1),_mRNA	2281	12653	12653	192.625	2281	13666	13667	190.244	192.625	190.244
gi|115496701|ref|NM_001075126.1|_Bos_taurus_collagen,_type_VI,_alpha_2_(COL6A2),_mRNA	3607	14689	17796	171.325	3607	17701	21599	190.13	171.325	190.13
gi|116004136|ref|NM_001076957.1|_Bos_taurus_proline-rich_nuclear_receptor_coactivator_2_(PNRC2),_mRNA	2451	12552	13255	187.794	2451	13947	14668	190.016	187.794	190.016
gi|31341527|ref|NM_174615.2|_Bos_taurus_superoxide_dismutase_1,_soluble_(SOD1),_mRNA	867	3737	4667	186.923	867	4134	5187	189.959	186.923	189.959
gi|77736050|ref|NM_001034552.1|_Bos_taurus_maestro_(MRO),_mRNA	1037	6314	6314	211.432	1037	6199	6199	189.804	211.432	189.804
gi|45430020|ref|NM_205799.1|_Bos_taurus_lysosomal_protein_transmembrane_4_alpha_(LAPTM4A),_mRNA	1386	8080	8080	202.439	1386	8263	8263	189.294	202.439	189.294
gi|62751848|ref|NM_001015572.1|_Bos_taurus_Parkinson_disease_(autosomal_recessive,_early_onset)_7_(PARK7),_mRNA	895	4834	4834	187.555	895	5298	5298	187.954	187.555	187.954
gi|297490807|ref|XM_002698408.1|_PREDICTED:_Bos_taurus_tolloid-like_2-like_(TLL2),_mRNA	3063	0	15355	174.08	3063	0	18083	187.45	174.08	187.45
gi|119917541|ref|XM_864694.2|_PREDICTED:_Bos_taurus_tolloid-like_2-like,_transcript_variant_2_(TLL2),_mRNA	3063	0	15308	173.547	3063	0	18044	187.046	173.547	187.046
gi|164448696|ref|NM_182988.3|_Bos_taurus_barrier_to_autointegration_factor_1_(BANF1),_mRNA	846	531	4285	175.884	846	633	4978	186.83	175.884	186.83
gi|75832064|ref|NM_174472.3|_Bos_taurus_TIMP_metallopeptidase_inhibitor_2_(TIMP2),_mRNA	1154	4905	6995	210.488	1154	4794	6780	186.546	210.488	186.546
gi|62751408|ref|NM_001015639.1|_Bos_taurus_proteasome_(prosome,_macropain)_26S_subunit,_ATPase,_2_(PSMC2),_mRNA	1440	7608	7608	183.465	1440	8457	8457	186.473	183.465	186.473
gi|84000142|ref|NM_001038086.1|_Bos_taurus_t-complex_1_(TCP1),_mRNA	1893	10265	10266	188.32	1893	11084	11084	185.913	188.32	185.913
gi|114051791|ref|NM_001045971.1|_Bos_taurus_serine_peptidase_inhibitor,_Kunitz_type,_2_(SPINT2),_mRNA	1621	8439	8449	180.995	1621	9444	9460	185.298	180.995	185.298
gi|77735812|ref|NM_001034429.1|_Bos_taurus_ribonuclease,_RNase_K_(RNASEK),_mRNA	741	4199	4209	197.245	741	4291	4302	184.338	197.245	184.338
gi|84000360|ref|NM_001038194.1|_Bos_taurus_chaperonin_containing_TCP1,_subunit_4_(delta)_(CCT4),_mRNA	1986	10583	10583	185.044	1986	11511	11512	184.049	185.044	184.049
gi|331028778|ref|NM_001206620.1|_Bos_taurus_eukaryotic_translation_elongation_factor_1_delta_(guanine_nucleotide_exchange_protein)_(EEF1D),_mRNA	1163	6441	6442	192.347	1163	6726	6726	183.628	192.347	183.628
gi|31343512|ref|NM_177497.2|_Bos_taurus_farnesyl_diphosphate_synthase_(FDPS),_mRNA	1147	5988	5988	181.286	1147	6614	6616	183.145	181.286	183.145
gi|297464121|ref|XM_613602.5|_PREDICTED:_Bos_taurus_hypothetical_LOC534002_(LOC534002),_mRNA	7508	33129	35984	166.429	7508	39791	43210	182.735	166.429	182.735
gi|82697328|ref|NM_001037449.1|_Bos_taurus_ubiquitin-conjugating_enzyme_E2C_(UBE2C),_mRNA	806	3676	3676	158.375	806	4622	4623	182.117	158.375	182.117
gi|116004102|ref|NM_001076945.1|_Bos_taurus_stearoyl-CoA_desaturase_5_(SCD5),_mRNA	2583	15692	15693	210.973	2583	14806	14809	182.039	210.973	182.039
gi|148540315|ref|NM_001098467.1|_Bos_taurus_keratin-like_(LOC615589),_mRNA	1332	5998	6025	157.072	1332	7567	7624	181.736	157.072	181.736
gi|77736434|ref|NM_001034745.1|_Bos_taurus_ubiquinol-cytochrome_c_reductase_hinge_protein_(UQCRH),_nuclear_gene_encoding_mitochondrial_protein,_mRNA	883	4512	4512	177.441	883	5049	5049	181.555	177.441	181.555
gi|78369213|ref|NM_001035347.1|_Bos_taurus_CD151_molecule_(Raph_blood_group)_(CD151),_mRNA	1632	8113	8113	172.626	1632	9289	9291	180.761	172.626	180.761
gi|115495720|ref|NM_001075137.1|_Bos_taurus_NADH_dehydrogenase_(ubiquinone)_Fe-S_protein_2,_49kDa_(NADH-coenzyme_Q_reductase)_(NDUFS2),_nuclear_gene_encoding_mitochondrial_protein,_mRNA	1604	8762	8762	189.69	1604	9116	9116	180.452	189.69	180.452
gi|77735398|ref|NM_001034224.1|_Bos_taurus_CCHC-type_zinc_finger,_nucleic_acid_binding_protein_(CNBP),_mRNA	1531	8472	8472	192.157	1531	8699	8700	180.429	192.157	180.429
gi|285012961|ref|NM_001172039.1|_Bos_taurus_RNA_binding_motif_protein,_X-linked_(RBMX),_mRNA	1500	7335	7336	169.829	1500	8481	8481	179.522	169.829	179.522
gi|62752020|ref|NM_001015628.1|_Bos_taurus_eukaryotic_translation_initiation_factor_3,_subunit_I_(EIF3I),_mRNA	1194	5948	5948	172.986	1194	6750	6750	179.499	172.986	179.499
gi|66792865|ref|NM_001024540.1|_Bos_taurus_RAB13,_member_RAS_oncogene_family_(RAB13),_mRNA	1207	6372	6372	183.322	1207	6799	6799	178.855	183.322	178.855
gi|94966816|ref|NM_001040504.1|_Bos_taurus_Sec61_alpha_1_subunit_(S._cerevisiae)_(SEC61A1),_mRNA	1634	8708	8708	185.06	1634	9190	9190	178.577	185.06	178.577
gi|116003940|ref|NM_001076856.1|_Bos_taurus_transmembrane_protein_66_(TMEM66),_mRNA	1947	10436	10437	186.146	1947	10907	10909	177.902	186.146	177.902
gi|78045550|ref|NM_001035076.1|_Bos_taurus_transmembrane_protein_59_(TMEM59),_mRNA	1146	5641	5643	170.99	1146	6402	6403	177.403	170.99	177.403
gi|27807038|ref|NM_174575.1|_Bos_taurus_phosphoinositide-3-kinase,_regulatory_subunit_1_(alpha)_(PIK3R1),_mRNA	2175	13212	13213	210.954	2175	12127	12127	177.034	210.954	177.034
gi|115495504|ref|NM_001075135.1|_Bos_taurus_ubiquitin-conjugating_enzyme_E2D_3_(UBC4/5_homolog,_yeast)_(UBE2D3),_mRNA	1538	6456	8227	185.751	1538	6648	8558	176.676	185.751	176.676
gi|31340902|ref|NM_174769.2|_Bos_taurus_SMT3_suppressor_of_mif_two_3_homolog_2_(S._cerevisiae)_(SUMO2),_mRNA	1151	2795	6036	182.104	1151	2985	6392	176.329	182.104	176.329
gi|27805956|ref|NM_174367.1|_Bos_taurus_integrin,_alpha_V_(vitronectin_receptor,_alpha_polypeptide,_antigen_CD51)_(ITGAV),_mRNA	3144	14825	14825	163.741	3144	17455	17455	176.279	163.741	176.279
gi|29135328|ref|NM_177516.1|_Bos_taurus_glutathione_S-transferase_pi_1_(GSTP1),_mRNA	809	4017	4064	174.442	809	4417	4474	175.594	174.442	175.594
gi|164518979|ref|NM_001113320.1|_Bos_taurus_immediate_early_response_3_interacting_protein_1_(IER3IP1),_mRNA	1413	6504	7498	184.267	1413	6753	7808	175.453	184.267	175.453
gi|118150863|ref|NM_001077873.1|_Bos_taurus_deoxyuridine_triphosphatase_(DUT),_nuclear_gene_encoding_mitochondrial_protein,_mRNA	801	3549	3668	159.016	801	4261	4417	175.089	159.016	175.089
gi|83035092|ref|NM_001037612.1|_Bos_taurus_proteasome_(prosome,_macropain)_subunit,_beta_type,_5_(PSMB5),_mRNA	1385	6489	6489	162.695	1385	7576	7576	173.681	162.695	173.681
gi|119331187|ref|NM_001079779.1|_Bos_taurus_KDEL_(Lys-Asp-Glu-Leu)_endoplasmic_reticulum_protein_retention_receptor_2_(KDELR2),_mRNA	1808	9811	9811	188.434	1808	9868	9868	173.298	188.434	173.298
gi|329664281|ref|NM_001206211.1|_Bos_taurus_fibronectin_type_III_domain_containing_3B_(FNDC3B),_mRNA	6823	0	36770	187.139	6823	0	37235	173.276	187.139	173.276
gi|297471108|ref|XM_002684918.1|_PREDICTED:_Bos_taurus_receptor-type_tyrosine-protein_phosphatase_F-like_(FNDC3B),_mRNA	6823	0	37012	188.37	6823	0	37221	173.211	188.37	173.211
gi|114053288|ref|NM_001046041.1|_Bos_taurus_CD164_molecule,_sialomucin_(CD164),_mRNA	1215	6170	6170	176.341	1215	6627	6627	173.182	176.341	173.182
gi|75832070|ref|NM_174724.3|_Bos_taurus_ATP_synthase,_H+_transporting,_mitochondrial_Fo_complex,_subunit_d_(ATP5H),_nuclear_gene_encoding_mitochondrial_protein,_mRNA	785	3779	3779	167.168	785	4264	4265	172.509	167.168	172.509
gi|297489727|ref|XM_002697797.1|_PREDICTED:_Bos_taurus_laminin,_alpha_1-like_(LAMA1),_mRNA	9294	46631	46631	174.228	9294	50415	50415	172.234	174.228	172.234
gi|116004306|ref|NM_001077044.1|_Bos_taurus_signal_sequence_receptor,_gamma_(translocon-associated_protein_gamma)_(SSR3),_mRNA	850	4530	4531	185.106	850	4577	4578	171.009	185.106	171.009
gi|157074081|ref|NM_001103282.1|_Bos_taurus_hect_(homologous_to_the_E6-AP_(UBE3A)_carboxyl_terminus)_domain_and_RCC1_(CHC1)-like_domain_(RLD)_1_(HERC1),_mRNA	4473	15745	17835	138.458	4473	21112	24025	170.54	138.458	170.54
gi|31343195|ref|NM_173948.2|_Bos_taurus_peptidylglycine_alpha-amidating_monooxygenase_(PAM),_mRNA	3724	18178	18180	169.523	3724	19988	19988	170.421	169.523	170.421
gi|116003818|ref|NM_001076798.1|_Bos_taurus_ATPase,_Na+/K+_transporting,_alpha_1_polypeptide_(ATP1A1),_mRNA	3746	17321	17322	160.574	3746	20079	20079	170.191	160.574	170.191
gi|77735362|ref|NM_001034206.1|_Bos_taurus_sterol_O-acyltransferase_1_(SOAT1),_nuclear_gene_encoding_mitochondrial_protein,_mRNA	2246	11787	11787	182.238	2246	12025	12026	170.01	182.238	170.01
gi|139949155|ref|NM_001083740.1|_Bos_taurus_glutamic-pyruvate_transaminase_(alanine_aminotransferase)_(GPT),_mRNA	1851	8517	8520	159.837	1851	9858	9862	169.169	159.837	169.169
gi|75832089|ref|NM_181012.3|_Bos_taurus_isocitrate_dehydrogenase_1_(NADP+),_soluble_(IDH1),_mRNA	2324	12042	12043	179.947	2324	12337	12338	168.567	179.947	168.567
gi|62460573|ref|NM_001014941.1|_Bos_taurus_B-cell_receptor-associated_protein_31_(BCAP31),_mRNA	1186	5769	5769	168.912	1186	6294	6294	168.502	168.912	168.502
gi|297480605|ref|XM_002691480.1|_PREDICTED:_Bos_taurus_hypothetical_LOC508204_(GREB1),_mRNA	5832	138	24847	147.945	5832	166	30934	168.415	147.945	168.415
gi|77735994|ref|NM_001034524.1|_Bos_taurus_heat_shock_70kDa_protein_9_(mortalin)_(HSPA9),_nuclear_gene_encoding_mitochondrial_protein,_mRNA	2323	11552	11552	172.684	2323	12258	12258	167.546	172.684	167.546
gi|75812921|ref|NM_001033609.1|_Bos_taurus_chaperonin_containing_TCP1,_subunit_8_(theta)_(CCT8),_mRNA	1886	4402	8984	165.414	1886	4878	9936	167.276	165.414	167.276
gi|116003826|ref|NM_001076799.1|_Bos_taurus_nitric_oxide_synthase_2,_inducible_(NOS2),_mRNA	3939	19171	19171	169.007	3939	20744	20745	167.221	169.007	167.221
gi|31341453|ref|NM_174644.2|_Bos_taurus_isocitrate_dehydrogenase_3_(NAD+)_alpha_(IDH3A),_nuclear_gene_encoding_mitochondrial_protein,_mRNA	1758	10235	10235	202.169	1758	9250	9250	167.065	202.169	167.065
gi|164518995|ref|NM_001113315.1|_Bos_taurus_6.8_kDa_mitochondrial_proteolipid_(MP68),_nuclear_gene_encoding_mitochondrial_protein,_mRNA	388	1867	1867	167.093	388	2037	2038	166.777	167.093	166.777
gi|156121174|ref|NM_001102265.1|_Bos_taurus_homocysteine-inducible,_endoplasmic_reticulum_stress-inducible,_ubiquitin-like_domain_member_1_(HERPUD1),_mRNA	1740	6896	6897	137.644	1740	9108	9108	166.202	137.644	166.202
gi|114051422|ref|NM_001046172.1|_Bos_taurus_ubiquitin_carboxyl-terminal_esterase_L1_(ubiquitin_thiolesterase)_(UCHL1),_mRNA	1156	5354	5354	160.829	1156	6043	6043	165.981	160.829	165.981
gi|27807248|ref|NM_174691.1|_Bos_taurus_ferredoxin_reductase_(FDXR),_nuclear_gene_encoding_mitochondrial_protein,_mRNA	1914	8142	8935	162.105	1914	9041	9900	164.231	162.105	164.231
gi|78369373|ref|NM_001035390.1|_Bos_taurus_P450_(cytochrome)_oxidoreductase_(POR),_mRNA	2484	11812	11813	165.141	2484	12839	12840	164.126	165.141	164.126
gi|77735928|ref|NM_001034489.1|_Bos_taurus_eukaryotic_translation_initiation_factor_3,_subunit_K_(EIF3K),_mRNA	823	3853	3857	162.74	823	4245	4251	164.004	162.74	164.004
gi|115497019|ref|NM_001075294.1|_Bos_taurus_pancreatic_progenitor_cell_differentiation_and_proliferation_factor_(PPDPF),_mRNA	803	3616	3829	165.583	803	3942	4145	163.897	165.583	163.897
gi|148230028|ref|NM_001034322.2|_Bos_taurus_FK506_binding_protein_4,_59kDa_(FKBP4),_mRNA	2095	10375	10375	171.969	2095	10770	10770	163.228	171.969	163.228
gi|31340621|ref|NM_174729.2|_Bos_taurus_voltage-dependent_anion_channel_3_(VDAC3),_mRNA	879	4102	4270	168.688	879	4315	4502	162.622	168.688	162.622
gi|168804009|ref|NM_001114857.1|_Bos_taurus_metallothionein_1E_(MT1E),_mRNA	503	2122	2204	152.156	503	2490	2572	162.355	152.156	162.355
gi|77736494|ref|NM_001034776.1|_Bos_taurus_transformer_2_beta_homolog_(Drosophila)_(TRA2B),_mRNA	1480	6750	6750	158.375	1480	7535	7536	161.675	158.375	161.675
gi|134085421|ref|NM_001040549.2|_Bos_taurus_transmembrane_emp24-like_trafficking_protein_10_(yeast)_(TMED10),_mRNA	3755	17927	17929	165.803	3755	19086	19088	161.404	165.803	161.404
gi|77404216|ref|NM_001034054.1|_Bos_taurus_phosphoglycerate_mutase_1_(brain)_(PGAM1),_mRNA	1711	6142	7239	146.918	1711	7410	8690	161.262	146.918	161.262
gi|84370086|ref|NM_001038527.1|_Bos_taurus_proteasome_(prosome,_macropain)_subunit,_beta_type,_7_(PSMB7),_mRNA	1061	4851	4851	158.767	1061	5384	5384	161.121	158.767	161.121
gi|297480195|ref|XR_083789.1|_PREDICTED:_Bos_taurus_ribosomal_protein_L5-like_(LOC100299845),_miscRNA	753	1465	3441	158.685	753	1603	3821	161.118	158.685	161.118
gi|300798731|ref|NM_001192668.1|_Bos_taurus_carbohydrate_(chondroitin_4)_sulfotransferase_11_(CHST11),_mRNA	1517	263	6759	154.718	1517	303	7696	161.08	154.718	161.08
gi|77735992|ref|NM_001034523.1|_Bos_taurus_adaptor-related_protein_complex_2,_mu_1_subunit_(AP2M1),_mRNA	1896	8526	8526	156.154	1896	9607	9608	160.901	156.154	160.901
gi|157785596|ref|NM_001105613.1|_Bos_taurus_3-hydroxy-3-methylglutaryl-CoA_reductase_(HMGCR),_mRNA	4618	23689	23690	178.138	4618	23285	23285	160.098	178.138	160.098
gi|77735582|ref|NM_001034315.1|_Bos_taurus_adenosylhomocysteinase_(AHCY),_mRNA	2140	9267	9267	150.373	2140	10769	10769	159.781	150.373	159.781
gi|330340402|ref|NM_001206433.1|_Bos_taurus_transmembrane_emp24_protein_transport_domain_containing_4_(TMED4),_mRNA	1632	7683	7683	163.477	1632	8207	8207	159.671	163.477	159.671
gi|164414725|ref|NM_001113231.1|_Bos_taurus_thymosin_beta-4_(TMSB4),_mRNA	642	34	2855	154.424	642	39	3221	159.301	154.424	159.301
gi|75832050|ref|NM_173999.2|_Bos_taurus_B-cell_translocation_gene_1,_anti-proliferative_(BTG1),_mRNA	1878	9147	9152	169.225	1878	9386	9387	158.706	169.225	158.706
gi|297462077|ref|XM_001253102.3|_PREDICTED:_Bos_taurus_ferritin_light_chain-like,_transcript_variant_1_(LOC785987),_mRNA	873	526	3615	143.793	873	578	4351	158.248	143.793	158.248
gi|149944708|ref|NM_001099145.1|_Bos_taurus_transmembrane_protein_176B_(TMEM176B),_mRNA	1276	6260	6261	170.388	1276	6329	6330	157.513	170.388	157.513
gi|31342263|ref|NM_174343.2|_Bos_taurus_hydroxy-delta-5-steroid_dehydrogenase,_3_beta-_and_steroid_delta-isomerase_1_(HSD3B1),_mRNA	1632	8218	8219	174.882	1632	8078	8078	157.162	174.882	157.162
gi|297476204|ref|XM_002688484.1|_PREDICTED:_Bos_taurus_heterogeneous_nuclear_ribonucleoprotein_H1_(H)_(HNRNPH1),_mRNA	2175	0	9097	145.239	2175	0	10744	156.845	145.239	156.845
gi|148235370|ref|NM_001097570.1|_Bos_taurus_STT3,_subunit_of_the_oligosaccharyltransferase_complex,_homolog_B_(S._cerevisiae)_(STT3B),_mRNA	4529	20965	20970	160.783	4529	22341	22358	156.745	160.783	156.745
gi|28461244|ref|NM_175809.1|_Bos_taurus_NADH_dehydrogenase_(ubiquinone)_1_beta_subcomplex,_1,_7kDa_(NDUFB1),_nuclear_gene_encoding_mitochondrial_protein,_mRNA	262	1164	1164	154.275	262	1293	1293	156.697	154.275	156.697
gi|147900300|ref|NM_001097571.1|_Bos_taurus_biliverdin_reductase_A_(BLVRA),_mRNA	2441	10244	10283	146.284	2441	11968	12022	156.377	146.284	156.377
gi|164519017|ref|NM_001113319.1|_Bos_taurus_CDC28_protein_kinase_regulatory_subunit_2_(CKS2),_mRNA	737	2882	2882	135.791	737	3614	3614	155.698	135.791	155.698
gi|114051424|ref|NM_001046171.1|_Bos_taurus_chaperonin_containing_TCP1,_subunit_7_(eta)_(CCT7),_mRNA	1794	7753	7753	150.069	1794	8783	8783	155.447	150.069	155.447
gi|31342657|ref|NM_174178.2|_Bos_taurus_succinate_dehydrogenase_complex,_subunit_A,_flavoprotein_(Fp)_(SDHA),_nuclear_gene_encoding_mitochondrial_protein,_mRNA	2217	9676	9676	151.557	2217	10819	10819	154.947	151.557	154.947
gi|297473039|ref|XM_002686291.1|_PREDICTED:_Bos_taurus_eukaryotic_translation_initiation_factor_1-like_(LOC100300942),_mRNA	926	1905	4334	162.526	926	1976	4514	154.779	162.526	154.779
gi|300794636|ref|NM_001193234.1|_Bos_taurus_heterogeneous_nuclear_ribonucleoprotein_H1_(H)_(HNRNPH1),_mRNA	2175	0	9346	149.215	2175	0	10589	154.582	149.215	154.582
gi|77735852|ref|NM_001034449.1|_Bos_taurus_karyopherin_alpha_2_(RAG_cohort_1,_importin_alpha_1)_(KPNA2),_mRNA	2069	8177	8177	137.239	2069	10059	10059	154.368	137.239	154.368
gi|31341658|ref|NM_174564.2|_Bos_taurus_NADH_dehydrogenase_(ubiquinone)_1,_subcomplex_unknown,_1,_6kDa_(NDUFC1),_nuclear_gene_encoding_mitochondrial_protein,_mRNA	427	1820	1820	148.009	427	2075	2075	154.295	148.009	154.295
gi|297487272|ref|XM_002696102.1|_PREDICTED:_Bos_taurus_DEAD_(Asp-Glu-Ala-Asp)_box_polypeptide_5,_transcript_variant_2_(DDX5),_mRNA	2461	0	10676	150.641	2461	0	11930	153.919	150.641	153.919
gi|47564073|ref|NM_001001164.1|_Bos_taurus_chromosome_19_open_reading_frame_10_ortholog_(C7H19orf10),_mRNA	1027	4577	4577	154.759	1027	4939	4939	152.697	154.759	152.697
gi|31341992|ref|NM_174442.2|_Bos_taurus_polypyrimidine_tract_binding_protein_1_(PTBP1),_mRNA	1764	7863	7864	154.807	1764	8463	8464	152.349	154.807	152.349
gi|78369309|ref|NM_001035492.1|_Bos_taurus_stress-induced-phosphoprotein_1_(STIP1),_mRNA	2116	4941	9130	149.83	2116	5423	10152	152.335	149.83	152.335
gi|161621266|ref|NM_001038112.3|_Bos_taurus_FK506_binding_protein_3,_25kDa_(FKBP3),_mRNA	965	4352	4352	156.605	965	4619	4619	151.979	156.605	151.979
gi|148234191|ref|NM_001098036.1|_Bos_taurus_solute_carrier_family_39_(zinc_transporter),_member_14_(SLC39A14),_mRNA	4626	21794	21794	163.597	4626	22130	22130	151.893	163.597	151.893
gi|157954056|ref|NM_001109800.1|_Bos_taurus_Ewing_sarcoma_breakpoint_region_1_(EWSR1),_mRNA	2213	9194	9196	144.299	2213	10565	10566	151.597	144.299	151.597
gi|77735496|ref|NM_001034271.1|_Bos_taurus_actin_related_protein_2/3_complex,_subunit_3,_21kDa_(ARPC3),_mRNA	842	3897	3897	160.718	842	4004	4004	150.989	160.718	150.989
gi|31341991|ref|NM_174441.2|_Bos_taurus_proteasome_(prosome,_macropain)_26S_subunit,_ATPase,_5_(PSMC5),_mRNA	1321	5818	5818	152.938	1321	6265	6265	150.585	152.938	150.585
gi|77736138|ref|NM_001034596.1|_Bos_taurus_proteasome_(prosome,_macropain)_subunit,_beta_type,_3_(PSMB3),_mRNA	811	3372	3377	144.596	811	3837	3839	150.3	144.596	150.3
gi|62751338|ref|NM_001015615.1|_Bos_taurus_proteasome_(prosome,_macropain)_subunit,_beta_type,_2_(PSMB2),_mRNA	805	3510	3510	151.411	805	3807	3807	150.158	151.411	150.158
gi|78045516|ref|NM_001035091.1|_Bos_taurus_WDYHV_motif_containing_1_(WDYHV1),_mRNA	1297	6170	6171	165.219	1297	6132	6133	150.14	165.219	150.14
gi|300793699|ref|NM_001191395.1|_Bos_taurus_DEAD_(Asp-Glu-Ala-Asp)_box_polypeptide_5_(DDX5),_mRNA	2460	0	10558	149.036	2460	0	11609	149.838	149.036	149.838
gi|62751969|ref|NM_001015608.1|_Bos_taurus_chloride_intracellular_channel_1_(CLIC1),_mRNA	1129	4610	4610	141.792	1129	5324	5324	149.729	141.792	149.729
gi|114052281|ref|NM_001045920.1|_Bos_taurus_nuclear_casein_kinase_and_cyclin-dependent_kinase_substrate_1_(NUCKS1),_mRNA	1837	6835	7550	142.719	1837	7791	8656	149.614	142.719	149.614
gi|83035084|ref|NM_001037611.1|_Bos_taurus_GTPase_activating_protein_(SH3_domain)_binding_protein_1_(G3BP1),_mRNA	1872	6841	7582	140.645	1872	7959	8816	149.53	140.645	149.53
gi|78369433|ref|NM_001035413.1|_Bos_taurus_chromosome_20_open_reading_frame_3_ortholog_(C13H20orf3),_mRNA	1527	6082	6082	138.31	1527	7191	7191	149.525	138.31	149.525
gi|156120456|ref|NM_001101904.1|_Bos_taurus_sushi_domain_containing_4_(SUSD4),_mRNA	2986	12555	12556	146.018	2986	14012	14014	149.017	146.018	149.017
gi|218931176|ref|NR_024613.1|_Bos_taurus_ribosomal_protein_S27_(RPS27),_transcript_variant_2,_non-coding_RNA	1202	62	6454	186.453	1202	58	5626	148.613	186.453	148.613
gi|156523083|ref|NM_001102486.1|_Bos_taurus_matrin_3_(MATR3),_mRNA	3901	12128	17351	154.452	3901	12773	18231	148.387	154.452	148.387
gi|297488453|ref|XM_002696868.1|_PREDICTED:_Bos_taurus_60_kDa_heat_shock_protein,_mitochondrial-like_(LOC100299770),_mRNA	1722	721	7145	144.083	1722	786	8028	148.026	144.083	148.026
gi|329664855|ref|NM_001206027.1|_Bos_taurus_WD_repeat_domain_19_(WDR19),_mRNA	4426	578	18315	143.695	4426	671	20615	147.889	143.695	147.889
gi|115495480|ref|NM_001075808.1|_Bos_taurus_SIL1_homolog,_endoplasmic_reticulum_chaperone_(S._cerevisiae)_(SIL1),_mRNA	1797	6719	6719	129.838	1797	8366	8366	147.82	129.838	147.82
gi|77736571|ref|NM_001034797.1|_Bos_taurus_ubiquinol-cytochrome_c_reductase_binding_protein_(UQCRB),_nuclear_gene_encoding_mitochondrial_protein,_mRNA	507	2032	2032	139.175	507	2348	2351	147.234	139.175	147.234
gi|41386765|ref|NM_174061.1|_Bos_taurus_follicle_stimulating_hormone_receptor_(FSHR),_mRNA	2375	6802	10857	158.742	2375	6845	11009	147.179	158.742	147.179
gi|77735508|ref|NM_001034277.1|_Bos_taurus_serine/arginine-rich_splicing_factor_7_(SRSF7),_mRNA	1105	4526	4526	142.232	1105	5114	5114	146.947	142.232	146.947
gi|62751981|ref|NM_001015566.1|_Bos_taurus_proteasome_(prosome,_macropain)_subunit,_alpha_type,_5_(PSMA5),_mRNA	970	4032	4032	144.342	970	4482	4482	146.711	144.342	146.711
gi|157428079|ref|NM_001105478.1|_Bos_taurus_secreted_seminal-vesicle_Ly-6_protein_1_(SSLP1),_mRNA	1570	3849	5383	119.061	1570	5159	7250	146.623	119.061	146.623
gi|297474973|ref|XM_002687643.1|_PREDICTED:_Bos_taurus_carbohydrate_(chondroitin_4)_sulfotransferase_11_(CHST11),_mRNA	1517	277	7044	161.242	1517	274	7001	146.534	161.242	146.534
gi|31341430|ref|NM_174654.2|_Bos_taurus_solute_carrier_organic_anion_transporter_family,_member_1A2_(SLCO1A2),_mRNA	3504	11739	12042	119.338	3504	15755	16161	146.442	119.338	146.442
gi|75832102|ref|NM_001014860.2|_Bos_taurus_heterogeneous_nuclear_ribonucleoprotein_F_(HNRNPF),_mRNA	2173	6426	9359	149.56	2173	6776	10016	146.352	149.56	146.352
gi|78369221|ref|NM_001035272.1|_Bos_taurus_serine/arginine-rich_splicing_factor_6_(SRSF6),_mRNA	3449	13980	13986	140.814	3449	15844	15853	145.942	140.814	145.942
gi|147906411|ref|NM_001098134.1|_Bos_taurus_SPARC_related_modular_calcium_binding_2_(SMOC2),_mRNA	2992	6610	11234	130.382	2992	8229	13698	145.364	130.382	145.364
gi|31343126|ref|NM_173977.2|_Bos_taurus_aconitase_2,_mitochondrial_(ACO2),_nuclear_gene_encoding_mitochondrial_protein,_mRNA	2745	10827	10849	137.244	2745	12525	12545	145.108	137.244	145.108
gi|87196502|ref|NM_001001855.2|_Bos_taurus_baculoviral_IAP_repeat_containing_5_(BIRC5),_mRNA	1675	6241	6242	129.406	1675	7647	7649	144.995	129.406	144.995
gi|70778727|ref|NM_001025322.1|_Bos_taurus_eukaryotic_translation_initiation_factor_3,_subunit_H_(EIF3H),_mRNA	1217	5036	5036	143.695	1217	5545	5545	144.668	143.695	144.668
gi|31341810|ref|NM_181031.2|_Bos_taurus_protein_phosphatase_2,_catalytic_subunit,_alpha_isozyme_(PPP2CA),_mRNA	1825	7638	7638	145.332	1825	8299	8299	144.386	145.332	144.386
gi|297461696|ref|XM_001254326.3|_PREDICTED:_Bos_taurus_tumor_protein,_translationally-controlled_1_(TPT1),_mRNA	773	2885	3616	162.44	773	2811	3515	144.381	162.44	144.381
gi|297468348|ref|XM_002705906.1|_PREDICTED:_Bos_taurus_cytochrome_c_oxidase,_subunit_VIIc-like_(LOC100335836),_mRNA	396	159	1597	140.041	396	180	1800	144.325	140.041	144.325
gi|94966774|ref|NM_001040483.1|_Bos_taurus_succinate_dehydrogenase_complex,_subunit_B,_iron_sulfur_(Ip)_(SDHB),_nuclear_gene_encoding_mitochondrial_protein,_mRNA	1039	4107	4107	137.263	1039	4693	4693	143.416	137.263	143.416
gi|115497211|ref|NM_001075124.1|_Bos_taurus_lysosomal-associated_membrane_protein_1_(LAMP1),_mRNA	2151	8429	8689	140.273	2151	9418	9713	143.376	140.273	143.376
gi|31343569|ref|NM_175806.2|_Bos_taurus_ATPase,_H+_transporting,_lysosomal_accessory_protein_1_(ATP6AP1),_mRNA	2110	8348	8348	137.387	2110	9526	9527	143.363	137.387	143.363
gi|77735636|ref|NM_001034342.1|_Bos_taurus_activating_transcription_factor_4_(tax-responsive_enhancer_element_B67)_(ATF4),_mRNA	1432	5792	5792	140.453	1432	6460	6460	143.236	140.453	143.236
gi|115497037|ref|NM_001076062.1|_Bos_taurus_cell_cycle_associated_protein_1_(CAPRIN1),_mRNA	3386	14077	14077	144.367	3386	15253	15253	143.031	144.367	143.031
gi|165973955|ref|NM_001113719.1|_Bos_taurus_ATP_synthase,_H+_transporting,_mitochondrial_Fo_complex,_subunit_F2_(ATP5J2),_nuclear_gene_encoding_mitochondrial_protein,_mRNA	481	1970	1975	142.583	481	2163	2164	142.848	142.583	142.848
gi|126165257|ref|NM_001081711.1|_Bos_taurus_SUMO1_activating_enzyme_subunit_1_(SAE1),_mRNA	2019	8238	8238	141.687	2019	9079	9080	142.795	141.687	142.795
gi|83715971|ref|NM_001037817.1|_Bos_taurus_RAN_binding_protein_6_(RANBP6),_mRNA	2031	6795	7450	127.377	2031	8293	9126	142.67	127.377	142.67
gi|157428115|ref|NM_001105496.1|_Bos_taurus_transmembrane_emp24_protein_transport_domain_containing_7_(TMED7),_mRNA	1316	5260	5854	154.469	1316	5287	5911	142.616	154.469	142.616
gi|149642986|ref|NM_001098856.1|_Bos_taurus_S100_calcium_binding_protein_A11_(S100A11),_mRNA	593	2471	2485	145.518	593	2646	2660	142.426	145.518	142.426
gi|62751531|ref|NM_001015624.1|_Bos_taurus_protein_arginine_methyltransferase_1_(PRMT1),_mRNA	1308	5167	5169	137.228	1308	5866	5866	142.396	137.228	142.396
gi|297469387|ref|XM_001256510.2|_PREDICTED:_Bos_taurus_high_density_lipoprotein_binding_protein_(HDLBP),_partial_mRNA	2354	1822	10351	152.694	2354	1815	10537	142.126	152.694	142.126
gi|94966886|ref|NM_001040543.1|_Bos_taurus_small_nuclear_ribonucleoprotein_polypeptide_G_(SNRPG),_mRNA	448	1389	1887	146.265	448	1389	2004	142.031	146.265	142.031
gi|61656170|ref|NM_001013364.1|_Bos_taurus_cyclin_G1_(CCNG1),_mRNA	2316	8825	9715	145.663	2316	9399	10336	141.702	145.663	141.702
gi|331284139|ref|NM_001040492.2|_Bos_taurus_metallothionein-1A_(MT1A),_mRNA	419	1739	1819	150.752	419	1803	1867	141.479	150.752	141.479
gi|31340784|ref|NM_174667.2|_Bos_taurus_NADH_dehydrogenase_(ubiquinone)_1_beta_subcomplex,_8,_19kDa_(NDUFB8),_nuclear_gene_encoding_mitochondrial_protein,_mRNA	706	2186	2671	131.375	706	2532	3143	141.352	131.375	141.352
gi|56790294|ref|NM_205782.1|_Bos_taurus_protein_O-fucosyltransferase_2_(POFUT2),_mRNA	1367	5654	5654	143.626	1367	6075	6075	141.104	143.626	141.104
gi|297467881|ref|XM_002705367.1|_PREDICTED:_Bos_taurus_hypothetical_protein_LOC100336073_(LOC100336073),_partial_mRNA	825	0	3053	128.504	825	0	3666	141.092	128.504	141.092
gi|116004290|ref|NM_001077034.1|_Bos_taurus_brain_expressed_X-linked_2_(BEX2),_mRNA	664	6168	6597	345.003	664	2749	2950	141.064	345.003	141.064
gi|156120420|ref|NM_001101886.1|_Bos_taurus_DEAD_(Asp-Glu-Ala-Asp)_box_polypeptide_31_(DDX31),_mRNA	2897	11829	11829	141.79	2897	12855	12855	140.892	141.79	140.892
gi|134085858|ref|NM_001083409.1|_Bos_taurus_C1q_and_tumor_necrosis_factor_related_protein_1_(C1QTNF1),_mRNA	2538	10989	10991	150.38	2538	11239	11244	140.667	150.38	140.667
gi|297489683|ref|XM_002697727.1|_PREDICTED:_Bos_taurus_GATA-6_(LOC654400),_partial_mRNA	2281	374	10360	157.717	2281	386	10103	140.633	157.717	140.633
gi|31343020|ref|NM_174022.2|_Bos_taurus_clathrin,_light_chain_A_(CLTA),_mRNA	1110	4466	4466	139.714	1110	4902	4902	140.221	139.714	140.221
gi|303523735|ref|NM_001195051.1|_Bos_taurus_hypothetical_protein_LOC617407_(MYEOV2),_mRNA	467	1931	1931	143.585	467	2061	2061	140.128	143.585	140.128
gi|77735434|ref|NM_001034239.1|_Bos_taurus_chaperonin_containing_TCP1,_subunit_2_(beta)_(CCT2),_mRNA	1964	8035	8035	142.066	1964	8641	8641	139.696	142.066	139.696
gi|62751842|ref|NM_001015648.1|_Bos_taurus_OCIA_domain_containing_1_(OCIAD1),_mRNA	1373	5588	5588	141.329	1373	6030	6030	139.447	141.329	139.447
gi|115497007|ref|NM_001075292.1|_Bos_taurus_Sec61_beta_subunit_(SEC61B),_mRNA	820	3510	3510	148.641	820	3600	3601	139.435	148.641	139.435
gi|31342010|ref|NM_174433.2|_Bos_taurus_peroxiredoxin_4_(PRDX4),_mRNA	980	3611	3611	127.952	980	4291	4291	139.026	127.952	139.026
gi|215422349|ref|NM_001013598.2|_Bos_taurus_proteasome_(prosome,_macropain)_26S_subunit,_non-ATPase,_4_(PSMD4),_mRNA	1311	5315	5315	140.782	1311	5738	5738	138.97	140.782	138.97
gi|262073105|ref|NM_001166521.1|_Bos_taurus_cathepsin_D_(CTSD),_mRNA	1980	7459	7459	130.816	1980	8656	8656	138.808	130.816	138.808
gi|51491840|ref|NM_001003906.1|_Bos_taurus_transketolase_(TKT),_mRNA	2062	7965	7965	134.135	2062	9008	9008	138.708	134.135	138.708
gi|154152000|ref|NM_001100303.1|_Bos_taurus_glutaredoxin_5_(GLRX5),_nuclear_gene_encoding_mitochondrial_protein,_mRNA	1061	4022	4024	131.701	1061	4634	4635	138.707	131.701	138.707
gi|284813532|ref|NM_001101197.1|_Bos_taurus_proteasome_(prosome,_macropain)_26S_subunit,_non-ATPase,_2_(PSMD2),_mRNA	2945	11561	11561	136.319	2945	12858	12858	138.628	136.319	138.628
gi|94966947|ref|NM_001040578.1|_Bos_taurus_ribosomal_protein_S27-like_(RPS27L),_mRNA	461	1319	1753	132.046	461	1572	2012	138.577	132.046	138.577
gi|27806276|ref|NM_174261.1|_Bos_taurus_calpain,_small_subunit_1_(CAPNS1),_mRNA	1315	5404	5405	142.73	1315	5728	5730	138.354	142.73	138.354
gi|297469037|ref|XM_589950.5|_PREDICTED:_Bos_taurus_tropomyosin_4,_transcript_variant_1_(TPM3),_mRNA	747	0	3604	167.536	747	0	3243	137.844	167.536	137.844
gi|77735588|ref|NM_001034318.1|_Bos_taurus_serine/arginine-rich_splicing_factor_2_(SRSF2),_mRNA	3115	10961	11528	128.511	3115	12917	13501	137.617	128.511	137.617
gi|114050904|ref|NM_001046449.1|_Bos_taurus_SERPINE1_mRNA_binding_protein_1_(SERBP1),_mRNA	1910	7294	7294	132.61	1910	8270	8271	137.495	132.61	137.495
gi|331284126|ref|NM_001206635.1|_Bos_taurus_heparan_sulfate_6-O-sulfotransferase_2_(HS6ST2),_mRNA	4087	10647	14424	122.554	4087	13168	17669	137.268	122.554	137.268
gi|114051274|ref|NM_001046192.1|_Bos_taurus_mitochondrial_ribosomal_protein_S23_(MRPS23),_nuclear_gene_encoding_mitochondrial_protein,_mRNA	1031	4281	4281	144.189	1031	4446	4446	136.922	144.189	136.922
gi|148747465|ref|NM_174031.2|_Bos_taurus_cathepsin_B_(CTSB),_mRNA	1973	7938	7938	139.711	1973	8506	8506	136.887	139.711	136.887
gi|77736577|ref|NM_001034800.1|_Bos_taurus_transcription_elongation_factor_B_(SIII),_polypeptide_2_(18kDa,_elongin_B)_(TCEB2),_mRNA	578	1533	2266	136.137	578	1669	2490	136.784	136.137	136.784
gi|297469946|ref|XM_001250996.3|_PREDICTED:_Bos_taurus_ribosomal_protein_S26-like,_transcript_variant_1_(RPS26),_mRNA	458	363	1741	132.001	458	406	1969	136.503	132.001	136.503
gi|31341517|ref|NM_174620.2|_Bos_taurus_dynein,_light_chain,_Tctex-type_1_(DYNLT1),_mRNA	759	2205	3095	141.6	759	2364	3253	136.083	141.6	136.083
gi|78369297|ref|NM_001035375.1|_Bos_taurus_stromal_cell_derived_factor_4_(SDF4),_mRNA	1600	5913	5913	128.331	1600	6855	6855	136.035	128.331	136.035
gi|116004054|ref|NM_001076921.1|_Bos_taurus_immunoglobulin_superfamily,_member_11_(IGSF11),_mRNA	1971	9239	9241	162.809	1971	8431	8435	135.882	162.809	135.882
gi|125630708|ref|NM_001081538.1|_Bos_taurus_integral_membrane_protein_2C_(ITM2C),_mRNA	2093	8119	8119	134.703	2093	8956	8956	135.865	134.703	135.865
gi|297491650|ref|XM_002698986.1|_PREDICTED:_Bos_taurus_tropomyosin_4-like_(TPM3),_mRNA	747	0	3599	167.304	747	0	3194	135.762	167.304	135.762
gi|73853760|ref|NM_174811.3|_Bos_taurus_guanine_nucleotide_binding_protein_(G_protein),_gamma_5_(GNG5),_mRNA	699	2456	2685	133.387	699	2733	2987	135.682	133.387	135.682
gi|262073070|ref|NM_001075140.1|_Bos_taurus_metallothionein_2A_(MT2A),_mRNA	421	1580	1582	130.488	421	1795	1798	135.603	130.488	135.603
gi|116004244|ref|NM_001077013.1|_Bos_taurus_retinoblastoma_binding_protein_4_(RBBP4),_mRNA	2212	6341	8934	140.251	2212	6701	9421	135.23	140.251	135.23
gi|291463260|ref|NM_174565.3|_Bos_taurus_NADH_dehydrogenase_(ubiquinone)_flavoprotein_2,_24kDa_(NDUFV2),_nuclear_gene_encoding_mitochondrial_protein,_mRNA	1095	475	4212	133.573	1095	497	4663	135.212	133.573	135.212
gi|111120338|ref|NM_001042654.1|_Bos_taurus_SAP_domain_containing_ribonucleoprotein_(SARNP),_mRNA	912	1555	3670	139.739	912	1650	3865	134.56	139.739	134.56
gi|129277531|ref|NM_001082611.1|_Bos_taurus_antizyme_inhibitor_1_(AZIN1),_mRNA	4151	17159	17164	143.586	4151	17580	17582	134.486	143.586	134.486
gi|31442876|ref|NM_174245.2|_Bos_taurus_ATPase,_H+_transporting,_lysosomal_13kDa,_V1_subunit_G1_(ATP6V1G1),_mRNA	1050	4366	4366	144.391	1050	4445	4445	134.414	144.391	134.414
gi|118151199|ref|NM_001078058.1|_Bos_taurus_death-associated_protein_(DAP),_mRNA	2191	8720	8720	138.204	2191	9243	9243	133.947	138.204	133.947
gi|115497783|ref|NM_001075223.1|_Bos_taurus_transmembrane_protein_30A_(TMEM30A),_mRNA	1706	6954	6954	141.547	1706	7196	7196	133.929	141.547	133.929
gi|77735686|ref|NM_001034369.1|_Bos_taurus_proteasome_(prosome,_macropain)_subunit,_beta_type,_6_(PSMB6),_mRNA	817	3086	3086	131.165	817	3446	3446	133.923	131.165	133.923
gi|115497237|ref|NM_001076407.1|_Bos_taurus_ring_finger_protein,_transmembrane_1_(RNFT1),_mRNA	1946	7204	7221	128.854	1946	8171	8187	133.581	128.854	133.581
gi|31341035|ref|NM_174813.2|_Bos_taurus_ubiquinol-cytochrome_c_reductase,_Rieske_iron-sulfur_polypeptide_1_(UQCRFS1),_nuclear_gene_encoding_mitochondrial_protein,_mRNA	1112	3975	4111	128.377	1112	4496	4666	133.23	128.377	133.23
gi|115497003|ref|NM_001075665.1|_Bos_taurus_melanoma_antigen_family_D,_2_(MAGED2),_mRNA	2146	8418	8418	136.215	2146	8983	8983	132.909	136.215	132.909
gi|156121258|ref|NM_001102307.1|_Bos_taurus_190_kDa_guanine_nucleotide_exchange_factor_(RGNEF),_mRNA	5268	19562	19563	128.954	5268	21988	21988	132.526	128.954	132.526
gi|115497331|ref|NM_001076414.1|_Bos_taurus_transmembrane_BAX_inhibitor_motif_containing_6_(TMBIM6),_mRNA	2775	10302	10303	128.928	2775	11577	11579	132.486	128.928	132.486
gi|82697348|ref|NM_001037459.1|_Bos_taurus_ubiquitin-conjugating_enzyme_E2B_(RAD6_homolog)_(UBE2B),_mRNA	690	2961	2961	149.017	690	2877	2877	132.389	149.017	132.389
gi|31342999|ref|NM_174032.2|_Bos_taurus_cathepsin_L2_(CTSL2),_mRNA	1388	5393	5394	134.948	1388	5778	5778	132.175	134.948	132.175
gi|78045536|ref|NM_001035082.1|_Bos_taurus_succinate-CoA_ligase,_alpha_subunit_(SUCLG1),_nuclear_gene_encoding_mitochondrial_protein,_mRNA	1263	4756	4756	130.763	1263	5257	5257	132.159	130.763	132.159
gi|303519136|ref|NM_001195063.1|_Bos_taurus_chromosome_11_open_reading_frame_10_ortholog_(C29H11orf10),_mRNA	452	1657	1657	127.3	452	1880	1881	132.134	127.3	132.134
gi|297467092|ref|XM_001788567.2|_PREDICTED:_Bos_taurus_membralin_(LOC514413),_mRNA	2355	285	8461	124.76	2355	366	9785	131.927	124.76	131.927
gi|156121228|ref|NM_001102292.1|_Bos_taurus_RAB12,_member_RAS_oncogene_family_(RAB12),_mRNA	1867	7510	7510	139.682	1867	7749	7749	131.784	139.682	131.784
gi|157151715|ref|NM_001103224.1|_Bos_taurus_annexin_A6_(ANXA6),_mRNA	2505	9345	9345	129.544	2505	10391	10391	131.708	129.544	131.708
gi|149773585|ref|NM_001098943.1|_Bos_taurus_lectin,_mannose-binding,_1_(LMAN1),_mRNA	1752	7129	7129	141.299	1752	7257	7257	131.518	141.299	131.518
gi|115494903|ref|NM_001076209.1|_Bos_taurus_SMAD_family_member_4_(SMAD4),_mRNA	2660	8252	9432	123.131	2660	9554	11000	131.303	123.131	131.303
gi|297465270|ref|XM_001253150.3|_PREDICTED:_Bos_taurus_prothymosin,_alpha_(gene_sequence_28)_(PTMA),_mRNA	1225	0	4121	116.818	1225	0	5058	131.101	116.818	131.101
gi|115496399|ref|NM_001076000.1|_Bos_taurus_dihydropyrimidinase-like_2_(DPYSL2),_mRNA	3996	15915	15919	138.336	3996	16485	16491	131.034	138.336	131.034
gi|114326227|ref|NM_001046454.1|_Bos_taurus_casein_kinase_2,_beta_polypeptide_(CSNK2B),_mRNA	1020	3775	3776	128.551	1020	4204	4207	130.959	128.551	130.959
gi|77736228|ref|NM_001034639.1|_Bos_taurus_succinate-CoA_ligase,_GDP-forming,_beta_subunit_(SUCLG2),_nuclear_gene_encoding_mitochondrial_protein,_mRNA	2319	8861	8862	132.702	2319	9557	9557	130.853	132.702	130.853
gi|114050958|ref|NM_001046075.1|_Bos_taurus_acetyl-CoA_acetyltransferase_1_(ACAT1),_nuclear_gene_encoding_mitochondrial_protein,_mRNA	1571	5580	5580	123.34	1571	6471	6471	130.785	123.34	130.785
gi|297472110|ref|XM_002685597.1|_PREDICTED:_Bos_taurus_prothymosin,_alpha_(gene_sequence_28)_(PTMA),_mRNA	1225	0	4253	120.56	1225	0	5045	130.764	120.56	130.764
gi|115497813|ref|NM_001075199.1|_Bos_taurus_nucleobindin_1_(NUCB1),_mRNA	2261	8408	8409	129.148	2261	9292	9292	130.488	129.148	130.488
gi|31342724|ref|NM_174154.2|_Bos_taurus_palmitoyl-protein_thioesterase_1_(PPT1),_mRNA	2020	7500	7503	128.982	2020	8284	8290	130.306	128.982	130.306
gi|28603811|ref|NM_176673.1|_Bos_taurus_coatomer_protein_complex,_subunit_epsilon_(COPE),_mRNA	1140	4296	4297	130.89	1140	4670	4672	130.125	130.89	130.125
gi|75832095|ref|NM_001001439.2|_Bos_taurus_cytochrome_c_oxydase_subunit_4_(COX4I1),_nuclear_gene_encoding_mitochondrial_protein,_mRNA	1015	3842	3842	131.443	1015	4144	4145	129.665	131.443	129.665
gi|255003768|ref|NM_001163777.1|_Bos_taurus_nerve_growth_factor_receptor_(TNFRSF16)_associated_protein_1_(NGFRAP1),_mRNA	786	2922	2923	129.137	786	3205	3206	129.51	129.137	129.51
gi|115496661|ref|NM_001076358.1|_Bos_taurus_protein_kinase,_cAMP-dependent,_regulatory,_type_I,_alpha_(tissue_specific_extinguisher_1)_(PRKAR1A),_mRNA	1483	5535	5535	129.605	1483	6018	6018	128.847	129.605	128.847
gi|60302886|ref|NM_001012519.1|_Bos_taurus_aldo-keto_reductase_family_1,_member_B1_(aldose_reductase)_(AKR1B1),_mRNA	1354	3247	4249	108.972	1354	4165	5487	128.671	108.972	128.671
gi|328887928|ref|NM_001192184.2|_Bos_taurus_proteasome_(prosome,_macropain)_26S_subunit,_ATPase,_3_(PSMC3),_mRNA	1574	308	5552	122.487	1574	325	6348	128.055	122.487	128.055
gi|76253717|ref|NM_175777.3|_Bos_taurus_guanine_nucleotide_binding_protein_(G_protein),_beta_polypeptide_1_(GNB1),_mRNA	2971	11280	11282	131.865	2971	11956	11958	127.796	131.865	127.796
gi|75832073|ref|NM_174764.3|_Bos_taurus_neural_precursor_cell_expressed,_developmentally_down-regulated_8_(NEDD8),_mRNA	658	2526	2526	133.307	658	2648	2648	127.778	133.307	127.778
gi|156120816|ref|NM_001102085.1|_Bos_taurus_myelin_expression_factor_2_(MYEF2),_mRNA	1777	6635	6636	129.677	1777	7147	7147	127.702	129.677	127.702
gi|330688444|ref|NM_001206504.1|_Bos_taurus_RNA_binding_motif_protein_39_(RBM39),_mRNA	2836	9812	9812	120.142	2836	11377	11377	127.375	120.142	127.375
gi|62751661|ref|NM_001015666.1|_Bos_taurus_chromosome_1_open_reading_frame_43_ortholog_(C3H1orf43),_mRNA	1645	6051	6051	127.734	1645	6591	6591	127.218	127.734	127.218
gi|31341028|ref|NM_174810.2|_Bos_taurus_ATPase,_H+_transporting,_lysosomal_31kDa,_V1_subunit_E1_(ATP6V1E1),_mRNA	1219	4543	4543	129.415	1219	4879	4879	127.084	129.415	127.084
gi|83423513|ref|NM_001037710.1|_Bos_taurus_ubiquitin-like_5_(UBL5),_mRNA	553	1655	2037	127.912	553	1808	2210	126.891	127.912	126.891
gi|149944686|ref|NM_001098955.1|_Bos_taurus_glycosyltransferase_25_domain_containing_1_(GLT25D1),_mRNA	3251	11293	11294	120.636	3251	12980	12981	126.781	120.636	126.781
gi|77735668|ref|NM_001034356.1|_Bos_taurus_lysyl-tRNA_synthetase_(KARS),_mRNA	2262	8404	8404	129.014	2262	9012	9012	126.5	129.014	126.5
gi|62460401|ref|NM_001014855.1|_Bos_taurus_proteasome_(prosome,_macropain)_26S_subunit,_ATPase,_1_(PSMC1),_mRNA	1534	5618	5618	127.175	1534	6110	6111	126.488	127.175	126.488
gi|114053088|ref|NM_001046249.1|_Bos_taurus_calmodulin_3_(phosphorylase_kinase,_delta)_(CALM3),_mRNA	2173	7293	7299	116.64	2173	8634	8642	126.275	116.64	126.275
gi|297488835|ref|XM_002697143.1|_PREDICTED:_Bos_taurus_H1_histone_family,_member_X-like_(LOC511901),_mRNA	1423	583	4329	105.64	1423	777	5654	126.158	105.64	126.158
gi|115497049|ref|NM_001075659.1|_Bos_taurus_isopentenyl-diphosphate_delta_isomerase_1_(IDI1),_mRNA	1378	4704	5332	134.365	1378	4778	5473	126.107	134.365	126.107
gi|84000288|ref|NM_001038090.1|_Bos_taurus_cytochrome_c-1_(CYC1),_nuclear_gene_encoding_mitochondrial_protein,_mRNA	1233	4134	4136	116.483	1233	4892	4897	126.104	116.483	126.104
gi|77735382|ref|NM_001034216.1|_Bos_taurus_phosphatidylinositol_glycan_anchor_biosynthesis,_class_S_(PIGS),_mRNA	2518	8647	8647	119.249	2518	9983	9983	125.883	119.249	125.883
gi|297487891|ref|XM_002696504.1|_PREDICTED:_Bos_taurus_insulin-like_growth_factor_1_receptor_(IGF1R),_mRNA	4998	1518	18096	125.728	4998	1587	19767	125.576	125.728	125.576
gi|77735484|ref|NM_001034265.1|_Bos_taurus_motile_sperm_domain_containing_3_(MOSPD3),_mRNA	1027	3806	3806	128.69	1027	4060	4061	125.552	128.69	125.552
gi|115432044|ref|NM_173888.3|_Bos_taurus_adrenomedullin_(ADM),_mRNA	1632	2867	2867	61.0032	1632	6453	6453	125.546	61.0032	125.546
gi|155372332|ref|NM_001101309.1|_Bos_taurus_lectin,_mannose-binding_2_(LMAN2),_mRNA	1642	5540	5542	117.203	1642	6490	6490	125.497	117.203	125.497
gi|77736214|ref|NM_001034636.1|_Bos_taurus_poly(A)_binding_protein_interacting_protein_2_(PAIP2),_mRNA	1442	5506	5506	132.592	1442	5691	5691	125.31	132.592	125.31
gi|106880506|ref|NM_174482.2|_Bos_taurus_uroplakin_1B_(UPK1B),_mRNA	2066	7719	7890	132.615	2066	7840	8149	125.238	132.615	125.238
gi|118151211|ref|NM_001078062.1|_Bos_taurus_prefoldin_subunit_1_(PFDN1),_mRNA	710	2533	2533	123.886	710	2799	2799	125.172	123.886	125.172
gi|297490129|ref|XM_002698036.1|_PREDICTED:_Bos_taurus_NOMO3-like_protein_(LOC515570),_mRNA	4177	1618	15526	129.074	4177	1647	16453	125.067	129.074	125.067
gi|77735428|ref|NM_001034235.1|_Bos_taurus_proteasome_(prosome,_macropain)_subunit,_alpha_type,_3_(PSMA3),_mRNA	931	3331	3331	124.242	931	3663	3663	124.925	124.242	124.925
gi|155372050|ref|NM_001101162.1|_Bos_taurus_tropomyosin_4_(TPM4),_mRNA	2266	9457	9670	148.188	2266	8705	8914	124.904	148.188	124.904
gi|114052339|ref|NM_001045866.1|_Bos_taurus_bromodomain_containing_2_(BRD2),_mRNA	2412	8508	8509	122.503	2412	9446	9446	124.346	122.503	124.346
gi|134085782|ref|NM_001083398.1|_Bos_taurus_serine/arginine-rich_splicing_factor_9_(SRSF9),_mRNA	1090	1963	3993	127.209	1090	2091	4259	124.063	127.209	124.063
gi|167583547|ref|NM_001114519.1|_Bos_taurus_LSM6_homolog,_U6_small_nuclear_RNA_associated_(S._cerevisiae)_(LSM6),_mRNA	698	2617	2649	131.787	698	2690	2724	123.912	131.787	123.912
gi|87196493|ref|NM_174024.2|_Bos_taurus_cytochrome_c_oxidase_subunit_8A_(ubiquitous)_(COX8A),_mRNA	617	1635	2181	122.748	617	1767	2407	123.866	122.748	123.866
gi|157785568|ref|NM_001105645.1|_Bos_taurus_coatomer_protein_complex,_subunit_alpha_(COPA),_mRNA	4379	15548	15548	123.295	4379	17061	17061	123.706	123.295	123.706
gi|329744604|ref|NM_001206348.1|_Bos_taurus_small_EDRK-rich_factor_2_(SERF2),_mRNA	2562	6680	8925	120.969	2562	7551	9961	123.449	120.969	123.449
gi|115432054|ref|NM_174794.2|_Bos_taurus_tyrosine_3-monooxygenase/tryptophan_5-monooxygenase_activation_protein,_beta_polypeptide_(YWHAB),_mRNA	2712	9844	9847	126.084	2712	10533	10535	123.341	126.084	123.341
gi|77735408|ref|NM_001034225.1|_Bos_taurus_osteosarcoma_amplified_9,_endoplasmic_reticulum_lectin_(OS9),_mRNA	2678	7096	8782	113.875	2678	8456	10366	122.903	113.875	122.903
gi|83035118|ref|NM_001037624.1|_Bos_taurus_nuclear_transport_factor_2_(NUTF2),_mRNA	940	3247	3249	120.024	940	3627	3627	122.513	120.024	122.513
gi|78369457|ref|NM_001035310.1|_Bos_taurus_proteasome_(prosome,_macropain)_subunit,_alpha_type,_1_(PSMA1),_mRNA	1172	4296	4296	127.286	1172	4517	4517	122.373	127.286	122.373
gi|75812935|ref|NM_001033620.1|_Bos_taurus_NADH_dehydrogenase_(ubiquinone)_1_beta_subcomplex,_11,_17.3kDa_(NDUFB11),_nuclear_gene_encoding_mitochondrial_protein,_mRNA	623	2347	2347	130.819	623	2401	2401	122.368	130.819	122.368
gi|164451475|ref|NM_001035312.2|_Bos_taurus_eukaryotic_translation_initiation_factor_3,_subunit_M_(EIF3M),_mRNA	1298	651	4493	120.201	1298	758	4993	122.138	120.201	122.138
gi|50872150|ref|NM_001002891.1|_Bos_taurus_COX5A_protein_(COX5A),_mRNA	738	2529	2529	118.997	738	2838	2838	122.101	118.997	122.101
gi|219522065|ref|NM_001143738.1|_Bos_taurus_phosphogluconate_dehydrogenase_(PGD),_mRNA	1979	7118	7119	124.916	1979	7605	7606	122.032	124.916	122.032
gi|157427865|ref|NM_001105370.1|_Bos_taurus_SCAN_domain_containing_1-like_(LOC515042),_mRNA	1063	3831	3846	125.638	1063	4071	4080	121.868	125.638	121.868
gi|61316444|ref|NM_001013004.1|_Bos_taurus_farnesyl-diphosphate_farnesyltransferase_1_(FDFT1),_mRNA	2022	7510	7510	128.974	2022	7756	7756	121.792	128.974	121.792
gi|72534815|ref|NM_001031762.1|_Bos_taurus_transmembrane_protein_164_(TMEM164),_mRNA	893	3202	3202	124.513	893	3425	3425	121.779	124.513	121.779
gi|300796254|ref|NM_001192034.1|_Bos_taurus_arrestin_domain_containing_4_(ARRDC4),_mRNA	2543	116	7563	103.274	2543	138	9747	121.699	103.274	121.699
gi|297461694|ref|XM_002701751.1|_PREDICTED:_Bos_taurus_Golgi_apparatus_protein_1_(GLG1),_mRNA	3926	183	13138	116.205	3926	207	15021	121.482	116.205	121.482
gi|77735988|ref|NM_001034521.1|_Bos_taurus_SAR1_homolog_A_(S._cerevisiae)_(SAR1A),_mRNA	776	2949	2949	131.965	776	2969	2969	121.482	131.965	121.482
gi|156121282|ref|NM_001102319.1|_Bos_taurus_Sad1_and_UNC84_domain_containing_2_(SUN2),_mRNA	3956	12781	12784	112.216	3956	15114	15117	121.331	112.216	121.331
gi|194676558|ref|XM_001788386.1|_PREDICTED:_Bos_taurus_hypothetical_LOC100138964_(LOC100138964),_mRNA	989	0	2966	104.141	989	0	3778	121.291	104.141	121.291
gi|329664921|ref|NM_001206291.1|_Bos_taurus_splicing_factor_proline/glutamine-rich_(SFPQ),_mRNA	2793	109	8265	102.758	2793	166	10630	120.844	102.758	120.844
gi|156121044|ref|NM_001102199.1|_Bos_taurus_myosin_IB_(MYO1B),_mRNA	4849	17942	17942	128.488	4849	18448	18448	120.798	128.488	120.798
gi|134085877|ref|NM_001083466.1|_Bos_taurus_heterogeneous_nuclear_ribonucleoprotein_U-like_1_(HNRNPUL1),_mRNA	3662	11720	11920	113.032	3662	13725	13930	120.78	113.032	120.78
gi|297460492|ref|XR_082887.1|_PREDICTED:_Bos_taurus_ribosome_binding_protein_1_(LOC505941),_miscRNA	5008	2418	17275	119.784	5008	2587	19030	120.653	119.784	120.653
gi|77736370|ref|NM_001034713.1|_Bos_taurus_actin_related_protein_2/3_complex,_subunit_2,_34kDa_(ARPC2),_mRNA	1391	2872	4850	121.076	1391	3132	5280	120.523	121.076	120.523
gi|219521803|ref|NM_001105464.2|_Bos_taurus_receptor_tyrosine_kinase-like_orphan_receptor_2_(ROR2),_mRNA	4006	12747	12747	110.495	4006	15148	15148	120.062	110.495	120.062
gi|77736436|ref|NM_001034746.1|_Bos_taurus_coiled-coil-helix-coiled-coil-helix_domain_containing_2_(CHCHD2),_nuclear_gene_encoding_mitochondrial_protein,_mRNA	889	3009	3062	119.605	889	3306	3359	119.97	119.605	119.97
gi|165973983|ref|NM_001113723.1|_Bos_taurus_ubiquinol-cytochrome_c_reductase_complex_7.2_kDa_protein_(UQCR10),_nuclear_gene_encoding_mitochondrial_protein,_mRNA	546	1931	1931	122.81	546	2062	2062	119.911	122.81	119.911
gi|77736194|ref|NM_001034624.1|_Bos_taurus_transmembrane_protein_147_(TMEM147),_mRNA	897	3060	3060	118.461	897	3368	3369	119.254	118.461	119.254
gi|157073965|ref|NM_001103221.1|_Bos_taurus_reticulocalbin_1,_EF-hand_calcium_binding_domain_(RCN1),_mRNA	2220	7555	7558	118.222	2220	8333	8336	119.225	118.222	119.225
gi|77736601|ref|NM_001034809.1|_Bos_taurus_calcyclin_binding_protein_(CACYBP),_mRNA	1234	4619	4619	129.98	1234	4617	4617	118.798	129.98	118.798
gi|332078454|ref|NM_001206732.1|_Bos_taurus_thioredoxin_domain_containing_5_(endoplasmic_reticulum)_(TXNDC5),_mRNA	2772	8865	9448	118.356	2772	9736	10363	118.701	118.356	118.701
gi|32189333|ref|NM_174659.1|_Bos_taurus_solute_carrier_family_25_(mitochondrial_carrier;_adenine_nucleotide_translocator),_member_5_(SLC25A5),_nuclear_gene_encoding_mitochondrial_protein,_mRNA	1146	3759	3759	113.902	1146	4272	4272	118.361	113.902	118.361
gi|297489811|ref|XM_002697824.1|_PREDICTED:_Bos_taurus_mex-3_homolog_C_(C._elegans)_(MEX3C),_partial_mRNA	3370	78	12555	129.369	3370	77	12558	118.319	129.369	118.319
gi|77735888|ref|NM_001034469.1|_Bos_taurus_mesoderm_development_candidate_2_(MESDC2),_mRNA	1653	5784	5784	121.507	1653	6152	6152	118.17	121.507	118.17
gi|27819611|ref|NM_173890.1|_Bos_taurus_anti-Mullerian_hormone_(AMH),_mRNA	1816	6025	6025	115.209	1816	6753	6753	118.071	115.209	118.071
gi|297481060|ref|XM_002691748.1|_PREDICTED:_Bos_taurus_forkhead_box_O1-like_(FOXO1),_mRNA	2662	1220	9037	117.886	2662	1327	9875	117.785	117.886	117.785
gi|115497579|ref|NM_001075575.1|_Bos_taurus_Rab_acceptor_1_(prenylated)_(RABAC1),_mRNA	822	2846	2847	120.271	822	3048	3048	117.735	120.271	117.735
gi|77735918|ref|NM_001034484.1|_Bos_taurus_eukaryotic_translation_initiation_factor_3,_subunit_D_(EIF3D),_mRNA	1904	5897	5897	107.55	1904	7053	7053	117.617	107.55	117.617
gi|31341369|ref|NM_176670.2|_Bos_taurus_ATP_synthase,_H+_transporting,_mitochondrial_F1_complex,_delta_subunit_(ATP5D),_nuclear_gene_encoding_mitochondrial_protein,_mRNA	973	3087	3087	110.171	973	3598	3598	117.412	110.171	117.412
gi|157427957|ref|NM_001105416.1|_Bos_taurus_SWI/SNF_related,_matrix_associated,_actin_dependent_regulator_of_chromatin,_subfamily_a,_member_5_(SMARCA5),_mRNA	3587	12695	12695	122.898	3587	13258	13259	117.366	122.898	117.366
gi|78042523|ref|NM_001035032.1|_Bos_taurus_endoplasmic_reticulum_protein_44_(ERP44),_mRNA	1649	4406	5656	119.106	1649	4787	6071	116.897	119.106	116.897
gi|77736398|ref|NM_001034727.1|_Bos_taurus_X-box_binding_protein_1_(XBP1),_mRNA	1777	620	6427	125.593	1777	633	6539	116.839	125.593	116.839
gi|62751672|ref|NM_001015586.1|_Bos_taurus_destrin_(actin_depolymerizing_factor)_(DSTN),_mRNA	735	2541	2541	120.05	735	2699	2699	116.595	120.05	116.595
gi|75812955|ref|NM_001033628.1|_Bos_taurus_RAB1A,_member_RAS_oncogene_family_(RAB1A),_mRNA	1349	4788	4789	123.276	1349	4946	4947	116.437	123.276	116.437
gi|148224853|ref|NM_001076237.3|_Bos_taurus_solute_carrier_family_39_(zinc_transporter),_member_7_(SLC39A7),_mRNA	2335	7629	7629	113.456	2335	8554	8555	116.331	113.456	116.331
gi|158519850|ref|NM_001110062.1|_Bos_taurus_melanoma_cell_adhesion_molecule_(MCAM),_mRNA	3135	9990	9990	110.656	3135	11479	11479	116.26	110.656	116.26
gi|226874884|ref|NM_001034293.2|_Bos_taurus_prolyl_4-hydroxylase,_alpha_polypeptide_II_(P4HA2),_transcript_variant_2,_mRNA	2272	541	7129	108.96	2272	648	8316	116.217	108.96	116.217
gi|164519011|ref|NM_001113316.1|_Bos_taurus_heat_shock_factor_binding_protein_1_(HSBP1),_mRNA	581	2003	2003	119.715	581	2126	2126	116.185	119.715	116.185
gi|148233485|ref|NM_001034542.2|_Bos_taurus_chaperonin_containing_TCP1,_subunit_6A_(zeta_1)_(CCT6A),_mRNA	2534	8599	8599	117.838	2534	9255	9255	115.967	117.838	115.967
gi|134085709|ref|NM_001083459.1|_Bos_taurus_small_nuclear_ribonucleoprotein_polypeptide_E_(SNRPE),_mRNA	591	1196	1869	109.816	591	1376	2154	115.723	109.816	115.723
gi|77736440|ref|NM_001034748.1|_Bos_taurus_trans-2,3-enoyl-CoA_reductase_(TECR),_mRNA	1220	3907	3907	111.206	1220	4445	4445	115.684	111.206	115.684
gi|297465352|ref|XM_002703757.1|_PREDICTED:_Bos_taurus_chromosome_1_open_reading_frame_151_protein_(LOC100295169),_mRNA	522	0	1726	114.819	522	0	1897	115.388	114.819	115.388
gi|114053134|ref|NM_001045962.1|_Bos_taurus_proteasome_(prosome,_macropain)_subunit,_alpha_type,_6_(PSMA6),_mRNA	984	3181	3181	112.257	984	3571	3571	115.228	112.257	115.228
gi|78050058|ref|NM_001035065.1|_Bos_taurus_small_nuclear_ribonucleoprotein_D1_polypeptide_16kDa_(SNRPD1),_mRNA	690	2107	2273	114.392	690	2310	2495	114.811	114.392	114.811
gi|77736278|ref|NM_001034667.1|_Bos_taurus_LAG1_homolog,_ceramide_synthase_2_(LASS2),_mRNA	2077	5742	7157	119.657	2077	6070	7503	114.699	119.657	114.699
gi|155371816|ref|NM_001101041.1|_Bos_taurus_structure_specific_recognition_protein_1_(SSRP1),_mRNA	2686	8405	8406	108.675	2686	9699	9699	114.653	108.675	114.653
gi|126723027|ref|NM_001082424.1|_Bos_taurus_solute_carrier_family_38,_member_2_(SLC38A2),_mRNA	4814	14293	14293	103.101	4814	17300	17300	114.104	103.101	114.104
gi|116004392|ref|NM_001077087.1|_Bos_taurus_brain_expressed_X-linked_2_(BEX2),_mRNA	853	2741	2756	112.195	853	3039	3060	113.903	112.195	113.903
gi|78369355|ref|NM_001035487.1|_Bos_taurus_tetraspanin_3_(TSPAN3),_mRNA	1790	4403	5905	114.554	1790	4736	6407	113.649	114.554	113.649
gi|156139048|ref|NM_001102365.1|_Bos_taurus_hydroxysteroid_(17-beta)_dehydrogenase_1_(HSD17B1),_mRNA	1575	4	2737	60.3447	1575	14	5637	113.64	60.3447	113.64
gi|78369465|ref|NM_001035406.1|_Bos_taurus_non-SMC_element_1_homolog_(S._cerevisiae)_(NSMCE1),_mRNA	1077	4073	4074	131.356	1077	3854	3854	113.621	131.356	113.621
gi|155372116|ref|NM_001101198.1|_Bos_taurus_chromobox_homolog_3_(CBX3),_mRNA	1875	5109	6187	114.584	1875	5478	6681	113.137	114.584	113.137
gi|148224471|ref|NM_001098061.1|_Bos_taurus_squalene_epoxidase_(SQLE),_mRNA	2153	7822	7822	126.159	2153	7665	7665	113.04	126.159	113.04
gi|122692500|ref|NM_001080239.1|_Bos_taurus_chromosome_19_open_reading_frame_63_ortholog_(C18H19orf63),_mRNA	1932	5996	5996	107.77	1932	6866	6866	112.839	107.77	112.839
gi|297472802|ref|XM_002686122.1|_PREDICTED:_Bos_taurus_prostaglandin_F2_receptor_negative_regulator_(PTGFRN),_mRNA	6133	0	18058	102.245	6133	0	21795	112.836	102.245	112.836
gi|31342694|ref|NM_174163.2|_Bos_taurus_ras-related_C3_botulinum_toxin_substrate_1_(rho_family,_small_GTP_binding_protein_Rac1)_(RAC1),_mRNA	954	3129	3131	113.967	954	3389	3389	112.794	113.967	112.794
gi|297465530|ref|XM_618406.5|_PREDICTED:_Bos_taurus_prostaglandin_F2_receptor_negative_regulator_(PTGFRN),_mRNA	6133	0	17873	101.197	6133	0	21757	112.639	101.197	112.639
gi|297461928|ref|XM_001790202.2|_PREDICTED:_Bos_taurus_proteasome_26S_non-ATPase_subunit_8-like_(PSMD8),_mRNA	1537	1456	4911	110.954	1537	1779	5442	112.421	110.954	112.421
gi|161760629|ref|NM_001076012.2|_Bos_taurus_discoidin_domain_receptor_tyrosine_kinase_1_(DDR1),_mRNA	3770	11317	11317	104.24	3770	13297	13297	111.989	104.24	111.989
gi|122692570|ref|NM_001080278.1|_Bos_taurus_chromosome_20_open_reading_frame_108_ortholog_(C13H20orf108),_mRNA	2940	9317	9322	110.105	2940	10367	10368	111.972	110.105	111.972
gi|262073125|ref|NM_001166530.1|_Bos_taurus_low_density_lipoprotein_receptor_(LDLR),_mRNA	4359	14266	14266	113.648	4359	15367	15369	111.949	113.648	111.949
gi|165905558|ref|NM_001046125.2|_Bos_taurus_melanoma_antigen_family_D,_1_(MAGED1),_mRNA	2751	9540	9540	120.421	2751	9688	9688	111.817	120.421	111.817
gi|83649734|ref|NM_203362.2|_Bos_taurus_myotrophin_(MTPN),_mRNA	1359	4746	4746	121.27	1359	4777	4777	111.609	121.27	111.609
gi|62751428|ref|NM_001015637.1|_Bos_taurus_DnaJ_(Hsp40)_homolog,_subfamily_A,_member_1_(DNAJA1),_mRNA	1449	1335	4576	109.664	1449	1536	5093	111.601	109.664	111.601
gi|115497827|ref|NM_001075601.1|_Bos_taurus_monocyte_to_macrophage_differentiation-associated_(MMD),_mRNA	2774	8136	8136	101.847	2774	9747	9747	111.565	101.847	111.565
gi|27806252|ref|NM_174518.1|_Bos_taurus_Cbp/p300-interacting_transactivator,_with_Glu/Asp-rich_carboxy-terminal_domain,_1_(CITED1),_mRNA	822	2663	2663	112.498	822	2881	2881	111.284	112.498	111.284
gi|115496491|ref|NM_001076495.1|_Bos_taurus_KDEL_(Lys-Asp-Glu-Leu)_endoplasmic_reticulum_protein_retention_receptor_1_(KDELR1),_mRNA	1560	5116	5119	113.948	1560	5463	5465	111.232	113.948	111.232
gi|31341575|ref|NM_174597.2|_Bos_taurus_scavenger_receptor_class_B,_member_1_(SCARB1),_mRNA	2598	7573	8240	110.137	2598	8406	9100	111.215	110.137	111.215
gi|114051521|ref|NM_001046592.1|_Bos_taurus_growth_and_transformation-dependent_protein_(LOC617104),_mRNA	680	1868	1868	95.3922	680	2378	2379	111.083	95.3922	111.083
gi|114052485|ref|NM_001046332.1|_Bos_taurus_cell_division_cycle_42_(GTP_binding_protein,_25kDa)_(CDC42),_mRNA	2084	7057	7060	117.639	2084	7281	7281	110.932	117.639	110.932
gi|114052696|ref|NM_001045885.1|_Bos_taurus_TAP_binding_protein_(tapasin)_(TAPBP),_mRNA	2362	7339	7341	107.925	2362	8239	8240	110.767	107.925	110.767
gi|115496897|ref|NM_001076487.1|_Bos_taurus_H1_histone_family,_member_0_(H1F0),_mRNA	2342	7489	7491	111.07	2342	8156	8159	110.615	111.07	110.615
gi|31343616|ref|NM_175828.2|_Bos_taurus_NADH_dehydrogenase_(ubiquinone)_1_beta_subcomplex,_2,_8kDa_(NDUFB2),_nuclear_gene_encoding_mitochondrial_protein,_mRNA	522	1597	1597	106.238	522	1816	1816	110.461	106.238	110.461
gi|62461595|ref|NM_174282.3|_Bos_taurus_coatomer_protein_complex,_subunit_zeta_1_(COPZ1),_mRNA	1897	6323	6323	115.745	1897	6593	6593	110.352	115.745	110.352
gi|77736256|ref|NM_001034653.1|_Bos_taurus_protein_phosphatase_1,_catalytic_subunit,_beta_isozyme_(PPP1CB),_mRNA	2830	9416	9416	115.538	2830	9831	9832	110.311	115.538	110.311
gi|94966848|ref|NM_001040522.1|_Bos_taurus_heterogeneous_nuclear_ribonucleoprotein_A/B_(HNRNPAB),_mRNA	1648	5219	5219	109.97	1648	5721	5721	110.224	109.97	110.224
gi|126165221|ref|NM_001081737.1|_Bos_taurus_cancer_susceptibility_candidate_4_(CASC4),_mRNA	3252	10803	10803	115.356	3252	11284	11284	110.173	115.356	110.173
gi|31342369|ref|NM_174306.2|_Bos_taurus_NADH_dehydrogenase_(ubiquinone)_1_alpha_subcomplex,_12_(NDUFA12),_nuclear_gene_encoding_mitochondrial_protein,_mRNA	548	540	1630	103.289	548	577	1900	110.087	103.289	110.087
gi|84000354|ref|NM_001038190.1|_Bos_taurus_arginine_and_glutamate_rich_1_(ARGLU1),_mRNA	1123	2530	3301	102.073	1123	2932	3891	110.013	102.073	110.013
gi|297472316|ref|XM_002685734.1|_PREDICTED:_Bos_taurus_chromosome_1_open_reading_frame_151_protein-like_(LOC100295169),_mRNA	522	0	1686	112.158	522	0	1801	109.548	112.158	109.548
gi|297487812|ref|XM_002696438.1|_PREDICTED:_Bos_taurus_chaperonin_containing_TCP1,_subunit_5_(epsilon)_(CCT5),_mRNA	2135	102	6916	112.487	2135	112	7366	109.546	112.487	109.546
gi|77736062|ref|NM_001034558.1|_Bos_taurus_dynactin_2_(p50)_(DCTN2),_mRNA	1747	5396	5396	107.257	1747	6019	6020	109.412	107.257	109.412
gi|114051775|ref|NM_001045974.1|_Bos_taurus_autocrine_motility_factor_receptor_(AMFR),_mRNA	3539	11039	11047	108.395	3539	12185	12193	109.394	108.395	109.394
gi|31343121|ref|NM_173980.2|_Bos_taurus_perilipin_2_(PLIN2),_mRNA	1841	6469	6469	122.019	1841	6338	6338	109.31	122.019	109.31
gi|78369451|ref|NM_001035299.1|_Bos_taurus_chromosome_5_open_reading_frame_15_ortholog_(C7H5orf15),_mRNA	2183	6950	6950	110.554	2183	7514	7514	109.29	110.554	109.29
gi|134085923|ref|NM_001083373.1|_Bos_taurus_cyclin_I_(CCNI),_mRNA	3018	9375	9376	107.881	3018	10360	10362	109.015	107.881	109.015
gi|31341358|ref|NM_176652.2|_Bos_taurus_NADH_dehydrogenase_(ubiquinone)_Fe-S_protein_5,_15kDa_(NADH-coenzyme_Q_reductase)_(NDUFS5),_nuclear_gene_encoding_mitochondrial_protein,_mRNA	504	1554	1554	107.069	504	1729	1729	108.925	107.069	108.925
gi|31341016|ref|NM_174806.2|_Bos_taurus_glutamic-oxaloacetic_transaminase_2,_mitochondrial_(aspartate_aminotransferase_2)_(GOT2),_nuclear_gene_encoding_mitochondrial_protein,_mRNA	2347	7187	7192	106.41	2347	8041	8044	108.823	106.41	108.823
gi|120474982|ref|NM_001040477.3|_Bos_taurus_annexin_A5_(ANXA5),_mRNA	2153	6931	6932	111.805	2153	7369	7369	108.674	111.805	108.674
gi|91680534|ref|NM_001024509.2|_Bos_taurus_proteasome_(prosome,_macropain)_activator_subunit_1_(PA28_alpha)_(PSME1),_mRNA	1116	3499	3501	108.936	1116	3814	3816	108.569	108.936	108.569
gi|153792238|ref|NM_001099717.1|_Bos_taurus_DEK_oncogene_(DEK),_mRNA	2799	8553	8554	106.123	2799	9556	9556	108.402	106.123	108.402
gi|114052509|ref|NM_001045900.1|_Bos_taurus_proteasome_(prosome,_macropain)_26S_subunit,_non-ATPase,_3_(PSMD3),_mRNA	2148	6399	6399	103.448	2148	7319	7319	108.188	103.448	108.188
gi|118601839|ref|NM_001079623.1|_Bos_taurus_eukaryotic_translation_initiation_factor_3,_subunit_G_(EIF3G),_mRNA	1137	3737	3737	114.132	1137	3874	3874	108.184	114.132	108.184
gi|332164769|ref|NM_001206795.1|_Bos_taurus_isoleucyl-tRNA_synthetase_2,_mitochondrial_(IARS2),_nuclear_gene_encoding_mitochondrial_protein,_mRNA	3453	10287	10287	103.452	3453	11763	11763	108.164	103.452	108.164
gi|31340799|ref|NM_174732.2|_Bos_taurus_prefoldin_subunit_5_(PFDN5),_mRNA	957	3056	3060	111.034	957	3251	3260	108.16	111.034	108.16
gi|84000112|ref|NM_001038068.1|_Bos_taurus_stomatin_(EPB72)-like_2_(STOML2),_mRNA	1327	4056	4057	106.164	1327	4512	4512	107.96	106.164	107.96
gi|31342100|ref|NM_174403.2|_Bos_taurus_nuclear_receptor_subfamily_5,_group_A,_member_1_(NR5A1),_mRNA	1965	5556	5557	98.2026	1965	6678	6678	107.906	98.2026	107.906
gi|148222145|ref|NM_001098124.1|_Bos_taurus_oligonucleotide/oligosaccharide-binding_fold_containing_2A_(OBFC2A),_mRNA	1921	7121	7121	128.724	1921	6528	6528	107.899	128.724	107.899
gi|136255545|ref|NM_174281.3|_Bos_taurus_coatomer_protein_complex,_subunit_beta_2_(beta_prime)_(COPB2),_mRNA	3098	2247	9838	110.273	3098	2427	10517	107.789	110.273	107.789
gi|31341403|ref|NM_176659.2|_Bos_taurus_NADH_dehydrogenase_(ubiquinone)_1_alpha_subcomplex,_3,_9kDa_(NDUFA3),_mRNA	346	1074	1074	107.789	346	1173	1174	107.734	107.789	107.734
gi|75832081|ref|NM_176648.3|_Bos_taurus_capping_protein_(actin_filament)_muscle_Z-line,_beta_(CAPZB),_mRNA	1380	4190	4190	105.434	1380	4675	4675	107.564	105.434	107.564
gi|116003916|ref|NM_001076846.1|_Bos_taurus_far_upstream_element_(FUSE)_binding_protein_1_(FUBP1),_mRNA	2464	7566	7567	106.642	2464	8312	8313	107.122	106.642	107.122
gi|194687198|ref|XM_001255820.2|_PREDICTED:_Bos_taurus_FDXR_protein-like_(LOC788912),_partial_mRNA	477	999	1356	98.7157	477	1189	1608	107.036	98.7157	107.036
gi|31343600|ref|NM_175822.2|_Bos_taurus_NADH_dehydrogenase_(ubiquinone)_1_beta_subcomplex,_4,_15kDa_(NDUFB4),_nuclear_gene_encoding_mitochondrial_protein,_mRNA	492	1576	1580	111.516	492	1647	1657	106.935	111.516	106.935
gi|297458411|ref|XM_002684125.1|_PREDICTED:_Bos_taurus_synaptotagmin_I-like_(LOC100335332),_mRNA	4068	8658	9982	85.2083	4068	11880	13682	106.79	85.2083	106.79
gi|297459603|ref|XM_001787130.2|_PREDICTED:_Bos_taurus_ribosomal_protein_L36a-like,_transcript_variant_1_(LOC100138915),_mRNA	1409	240	4571	112.654	1409	266	4736	106.724	112.654	106.724
gi|297469385|ref|XM_001788377.2|_PREDICTED:_Bos_taurus_thymosin,_beta_4,_transcript_variant_1_(LOC100137883),_mRNA	618	0	891	50.065	618	2	2075	106.609	50.065	106.609
gi|262073076|ref|NM_001166510.1|_Bos_taurus_phospholipase_C,_beta_4_(PLCB4),_mRNA	4286	12561	12561	101.769	4286	14383	14383	106.552	101.769	106.552
gi|332205862|ref|NM_001206809.1|_Bos_taurus_tripartite_motif-containing_28_(TRIM28),_mRNA	2982	8613	8614	100.31	2982	10006	10007	106.551	100.31	106.551
gi|115497279|ref|NM_001076479.1|_Bos_taurus_small_nuclear_ribonucleoprotein_D3_polypeptide_18kDa_(SNRPD3),_mRNA	704	1983	1983	97.8127	704	2362	2362	106.53	97.8127	106.53
gi|82697382|ref|NM_001037477.1|_Bos_taurus_protein_phosphatase_2,_regulatory_subunit_A,_alpha_(PPP2R1A),_mRNA	2381	7253	7264	105.94	2381	7972	7983	106.456	105.94	106.456
gi|77736090|ref|NM_001034572.1|_Bos_taurus_prohibitin_(PHB),_mRNA	1042	3178	3178	105.909	1042	3490	3490	106.346	105.909	106.346
gi|115497903|ref|NM_001076107.1|_Bos_taurus_chromosome_10_open_reading_frame_97_ortholog_(C13H10ORF97),_mRNA	2318	7554	7554	113.164	2318	7755	7755	106.226	113.164	106.226
gi|194667807|ref|XM_583514.4|_PREDICTED:_Bos_taurus_phosphoglucomutase_2_(PGM2),_mRNA	3298	0	8266	87.0342	3298	0	11016	106.056	87.0342	106.056
gi|288869477|ref|NM_001172375.1|_Bos_taurus_coiled-coil_domain_containing_3_(CCDC3),_mRNA	2599	6217	7350	98.2033	2599	7339	8679	106.029	98.2033	106.029
gi|78369445|ref|NM_001035316.1|_Bos_taurus_protein_phosphatase_1,_catalytic_subunit,_alpha_isozyme_(PPP1CA),_mRNA	1480	4128	4299	100.867	1480	4742	4938	105.938	100.867	105.938
gi|297477353|ref|XM_002689268.1|_PREDICTED:_Bos_taurus_Nedd4_family_interacting_protein_1-like_(LOC541196),_partial_mRNA	1297	3437	3880	103.881	1297	3817	4324	105.854	103.881	105.854
gi|115495486|ref|NM_001075163.1|_Bos_taurus_transmembrane_protein_50A_(TMEM50A),_mRNA	1066	3322	3327	108.378	1066	3538	3546	105.62	108.378	105.62
gi|115495514|ref|NM_001075922.1|_Bos_taurus_DNA-damage-inducible_transcript_4_(DDIT4),_mRNA	1661	5953	5953	124.455	1661	5503	5503	105.194	124.455	105.194
gi|31343546|ref|NM_175794.2|_Bos_taurus_NADH_dehydrogenase_(ubiquinone)_1_alpha_subcomplex,_1,_7.5kDa_(NDUFA1),_nuclear_gene_encoding_mitochondrial_protein,_mRNA	402	966	1193	103.053	402	1113	1328	104.89	103.053	104.89
gi|330864790|ref|NM_001206579.1|_Bos_taurus_heterogeneous_nuclear_ribonucleoprotein_H3_(2H9)_(HNRNPH3),_mRNA	2380	4257	6889	100.513	2380	4825	7861	104.873	100.513	104.873
gi|323690112|ref|NM_001193034.2|_Bos_taurus_A_kinase_(PRKA)_anchor_protein_2_(AKAP2),_mRNA	6625	13143	19838	103.982	6625	14690	21864	104.787	103.982	104.787
gi|32880222|ref|NM_182657.1|_Bos_taurus_reticulon_3_(RTN3),_mRNA	3053	9354	9364	106.507	3053	10062	10073	104.76	106.507	104.76
gi|149643058|ref|NM_001098929.1|_Bos_taurus_serine/arginine-rich_splicing_factor_5_(SRSF5),_mRNA	1503	4157	4158	96.0662	1503	4958	4958	104.739	96.0662	104.739
gi|116004322|ref|NM_001077051.1|_Bos_taurus_ataxin_10_(ATXN10),_mRNA	1777	5715	5715	111.68	1777	5848	5848	104.492	111.68	104.492
gi|115496799|ref|NM_001075685.1|_Bos_taurus_KDEL_(Lys-Asp-Glu-Leu)_containing_1_(KDELC1),_mRNA	2020	6113	6114	105.104	2020	6641	6642	104.402	105.104	104.402
gi|78369423|ref|NM_001035393.1|_Bos_taurus_ATPase,_Na+/K+_transporting,_beta_3_polypeptide_(ATP1B3),_mRNA	1524	4535	4535	103.333	1524	5008	5008	104.338	103.333	104.338
gi|297475772|ref|XM_002688226.1|_PREDICTED:_Bos_taurus_phosphoglucomutase_2_(PGM2),_mRNA	3298	0	8432	88.782	3298	0	10817	104.14	88.782	104.14
gi|330417900|ref|NM_001206476.1|_Bos_taurus_PC4_and_SFRS1_interacting_protein_1_(PSIP1),_mRNA	3479	10541	10541	105.214	3479	11394	11395	103.997	105.214	103.997
gi|157073981|ref|NM_001103230.1|_Bos_taurus_von_Willebrand_factor_A_domain_containing_1_(VWA1),_mRNA	2482	7536	7536	105.435	2482	8114	8116	103.825	105.435	103.825
gi|262205494|ref|NM_001166610.1|_Bos_taurus_heat_shock_60kDa_protein_1_(chaperonin)_(HSPD1),_nuclear_gene_encoding_mitochondrial_protein,_transcript_variant_3,_mRNA	2308	339	7062	106.252	2308	371	7547	103.825	106.252	103.825
gi|118150881|ref|NM_001077886.1|_Bos_taurus_thioredoxin-like_1_(TXNL1),_mRNA	1206	3783	3784	108.955	1206	3943	3943	103.811	108.955	103.811
gi|198282112|ref|NM_001105651.1|_Bos_taurus_MHC_class_I_antigen_(BOLA-N),_mRNA	1440	4884	7252	174.88	1440	3156	4708	103.809	174.88	103.809
gi|114051365|ref|NM_001046181.1|_Bos_taurus_aldehyde_dehydrogenase_18_family,_member_A1_(ALDH18A1),_nuclear_gene_encoding_mitochondrial_protein,_mRNA	3410	10091	10091	102.76	3410	11127	11127	103.606	102.76	103.606
gi|332634821|ref|NM_001206910.1|_Bos_taurus_hypoxia_up-regulated_1_(HYOU1),_transcript_variant_1,_mRNA	4551	163	12970	98.9642	4551	159	14835	103.501	98.9642	103.501
gi|83035066|ref|NM_001037605.1|_Bos_taurus_mitochondrial_ribosomal_protein_S33_(MRPS33),_nuclear_gene_encoding_mitochondrial_protein,_mRNA	710	2038	2038	99.6761	710	2313	2313	103.438	99.6761	103.438
gi|31342292|ref|NM_174335.2|_Bos_taurus_hydroxyacyl-CoA_dehydrogenase/3-ketoacyl-CoA_thiolase/enoyl-CoA_hydratase_(trifunctional_protein),_alpha_subunit_(HADHA),_nuclear_gene_encoding_mitochondrial_protein,_mRNA	2903	8323	8323	99.5584	2903	9411	9411	102.932	99.5584	102.932
gi|164448579|ref|NM_001113256.1|_Bos_taurus_FK506_binding_protein_2,_13kDa_(FKBP2),_transcript_variant_1,_mRNA	614	188	1681	95.0702	614	252	1988	102.804	95.0702	102.804
gi|114051010|ref|NM_001046474.1|_Bos_taurus_protein_phosphatase,_Mg2+/Mn2+_dependent,_1K_(PPM1K),_nuclear_gene_encoding_mitochondrial_protein,_mRNA	3971	12387	12387	108.321	3971	12820	12824	102.538	108.321	102.538
gi|114053120|ref|NM_001046260.1|_Bos_taurus_reticulocalbin_3,_EF-hand_calcium_binding_domain_(RCN3),_mRNA	1587	4405	4405	96.386	1587	5108	5108	102.197	96.386	102.197
gi|297464246|ref|XM_002703106.1|_PREDICTED:_Bos_taurus_MYC-associated_zinc_finger_protein-like_(LOC100296937),_partial_mRNA	678	846	1820	93.2152	678	972	2180	102.091	93.2152	102.091
gi|297487527|ref|XM_002696241.1|_PREDICTED:_Bos_taurus_tyrosine_3/tryptophan_5_-monooxygenase_activation_protein,_zeta_polypeptide_(LOC100336229),_mRNA	1839	714	5637	106.442	1839	709	5894	101.763	106.442	101.763
gi|297493170|ref|XM_002700122.1|_PREDICTED:_Bos_taurus_PHD_finger_protein_8_(PHF8),_mRNA	3252	299	9358	99.9258	3252	352	10418	101.718	99.9258	101.718
gi|84000346|ref|NM_001038187.1|_Bos_taurus_interleukin_enhancer_binding_factor_2,_45kDa_(ILF2),_mRNA	1671	4804	4805	99.8532	1671	5351	5351	101.677	99.8532	101.677
gi|115495022|ref|NM_001075499.1|_Bos_taurus_RAB18,_member_RAS_oncogene_family_(RAB18),_mRNA	1777	5294	5331	104.176	1777	5642	5687	101.615	104.176	101.615
gi|119917756|ref|XM_001253407.1|_PREDICTED:_Bos_taurus_hydroxysteroid_(17-beta)_dehydrogenase_1-like_(HSD17B1),_mRNA	1551	10	6027	134.938	1551	12	4950	101.334	134.938	101.334
gi|253735678|ref|NM_001163225.1|_Bos_taurus_selenoprotein_W,_1_(SEPW1),_mRNA	975	2623	2623	93.4198	975	3111	3111	101.311	93.4198	101.311
gi|297459765|ref|XM_002700670.1|_PREDICTED:_Bos_taurus_feline_leukemia_virus_subgroup_C_cellular_receptor_family,_member_2_(FLVCR2),_mRNA	2641	1038	8170	107.423	2641	1106	8421	101.241	107.423	101.241
gi|77735912|ref|NM_001034481.1|_Bos_taurus_archaelysin_family_metallopeptidase_2_(AMZ2),_mRNA	1168	3536	3537	105.157	1168	3722	3723	101.208	105.157	101.208
gi|115495354|ref|NM_001075415.1|_Bos_taurus_solute_carrier_family_25,_member_39_(SLC25A39),_mRNA	1595	4671	4671	101.694	1595	5084	5084	101.206	101.694	101.206
gi|239937526|ref|NM_001113306.1|_Bos_taurus_translocase_of_outer_mitochondrial_membrane_7_homolog_(yeast)_(TOMM7),_nuclear_gene_encoding_mitochondrial_protein,_mRNA	571	1662	1677	101.986	571	1794	1820	101.204	101.986	101.204
gi|110347587|ref|NM_001015640.2|_Bos_taurus_myosin,_light_chain_12A,_regulatory,_non-sarcomeric_(MYL12A),_mRNA	1689	4615	4733	97.3088	1689	5282	5376	101.063	97.3088	101.063
gi|31341491|ref|NM_174629.2|_Bos_taurus_UQCRC1_protein_(UQCRC1),_mRNA	1577	4272	4273	94.0906	1577	5018	5018	101.033	94.0906	101.033
gi|31341371|ref|NM_176672.2|_Bos_taurus_NADH_dehydrogenase_(ubiquinone)_1_alpha_subcomplex,_13_(NDUFA13),_nuclear_gene_encoding_mitochondrial_protein,_mRNA	577	1648	1648	99.1805	577	1836	1836	101.032	99.1805	101.032
gi|91176276|ref|NM_001034050.1|_Bos_taurus_ATPase,_H+_transporting,_lysosomal_9kDa,_V0_subunit_e1_(ATP6V0E1),_mRNA	842	2424	2424	99.9691	842	2675	2675	100.873	99.9691	100.873
gi|122692456|ref|NM_001080306.1|_Bos_taurus_protease,_serine,_23_(PRSS23),_mRNA	1641	7173	7173	151.788	1641	5191	5193	100.478	151.788	100.478
gi|77736038|ref|NM_001034546.1|_Bos_taurus_NSA2_ribosome_biogenesis_homolog_(S._cerevisiae)_(NSA2),_mRNA	1173	299	3363	99.5575	1173	349	3707	100.343	99.5575	100.343
gi|27807516|ref|NM_174789.1|_Bos_taurus_serpin_peptidase_inhibitor,_clade_B_(ovalbumin),_member_6_(SERPINB6),_mRNA	1327	3385	3648	95.4617	1327	3874	4188	100.207	95.4617	100.207
gi|77735800|ref|NM_001034423.1|_Bos_taurus_proteasome_(prosome,_macropain)_26S_subunit,_non-ATPase,_7_(PSMD7),_mRNA	1135	3355	3355	102.646	1135	3581	3581	100.178	102.646	100.178
gi|115495422|ref|NM_001075146.1|_Bos_taurus_histone_deacetylase_2_(HDAC2),_mRNA	1963	5326	5326	94.2163	1963	6191	6191	100.139	94.2163	100.139
gi|156120500|ref|NM_001101926.1|_Bos_taurus_suppression_of_tumorigenicity_13_(colon_carcinoma)_(Hsp70_interacting_protein)_(ST13),_mRNA	3408	10083	10091	102.82	3408	10737	10743	100.09	102.82	100.09
gi|144953870|ref|NM_001034759.2|_Bos_taurus_15_kDa_selenoprotein_(SEP15),_mRNA	1527	4644	4663	106.04	1527	4784	4813	100.078	106.04	100.078
gi|84370042|ref|NM_001038505.1|_Bos_taurus_stress_70_protein_chaperone,_microsome-associated,_60kDa_(HSPA13),_mRNA	2070	6095	6095	102.246	2070	6522	6522	100.04	102.246	100.04
gi|114052770|ref|NM_001045873.1|_Bos_taurus_leucine_rich_repeat_containing_41_(LRRC41),_mRNA	3067	8872	8872	100.451	3067	9643	9644	99.8404	100.451	99.8404
gi|149642568|ref|NM_001099121.1|_Bos_taurus_DnaJ_(Hsp40)_homolog,_subfamily_C,_member_10_(DNAJC10),_mRNA	2901	3545	8528	102.081	2901	3888	9120	99.8182	102.081	99.8182
gi|115496195|ref|NM_001075822.1|_Bos_taurus_electron-transfer-flavoprotein,_alpha_polypeptide_(ETFA),_nuclear_gene_encoding_mitochondrial_protein,_mRNA	1525	3998	3998	91.037	1525	4775	4775	99.4183	91.037	99.4183
gi|84370200|ref|NM_001038582.1|_Bos_taurus_electron-transfer-flavoprotein,_beta_polypeptide_(ETFB),_mRNA	909	2630	2630	100.47	909	2845	2845	99.3759	100.47	99.3759
gi|156121186|ref|NM_001102271.1|_Bos_taurus_CDC-like_kinase_1_(CLK1),_mRNA	1784	4463	4463	86.8715	1784	5583	5583	99.3655	86.8715	99.3655
gi|118151319|ref|NM_001078126.1|_Bos_taurus_splicing_factor,_arginine/serine-rich_13A_(SFRS13A),_mRNA	1911	4804	5252	95.4353	1911	5529	5974	99.2584	95.4353	99.2584
gi|155372168|ref|NM_001101225.1|_Bos_taurus_polymerase_(DNA-directed),_epsilon_4_(p12_subunit)_(POLE4),_mRNA	806	2257	2257	97.2392	806	2517	2519	99.2329	97.2392	99.2329
gi|157279906|ref|NM_001104999.1|_Bos_taurus_parathymosin_(PTMS),_mRNA	1110	2339	2825	88.3773	1110	2915	3468	99.2016	88.3773	99.2016
gi|84992990|ref|NM_175803.3|_Bos_taurus_tubulin_folding_cofactor_A_(TBCA),_mRNA	620	1810	1810	101.375	620	1934	1934	99.0439	101.375	99.0439
gi|297489995|ref|XM_002697930.1|_PREDICTED:_Bos_taurus_serine/arginine_repetitive_matrix_2_(SRRM2),_mRNA	1154	320	2944	88.5884	1154	389	3598	98.9961	88.5884	98.9961
gi|31343619|ref|NM_175832.2|_Bos_taurus_hepatoma-derived_growth_factor_(HDGF),_mRNA	1932	5166	5172	92.9601	1932	6019	6021	98.9519	92.9601	98.9519
gi|77736342|ref|NM_001034699.1|_Bos_taurus_proliferation-associated_2G4,_38kDa_(PA2G4),_mRNA	1658	4439	4439	92.9706	1658	5117	5117	97.9927	92.9706	97.9927
gi|115497345|ref|NM_001075125.1|_Bos_taurus_adaptor-related_protein_complex_2,_beta_1_subunit_(AP2B1),_mRNA	3374	4488	9774	100.594	3374	4744	10410	97.9644	100.594	97.9644
gi|89191837|ref|NM_205813.2|_Bos_taurus_phosphoribosylaminoimidazole_carboxylase,_phosphoribosylaminoimidazole_succinocarboxamide_synthetase_(PAICS),_mRNA	1660	3031	4675	97.7954	1660	3316	5121	97.9511	97.7954	97.9511
gi|83320120|ref|NM_001035324.1|_Bos_taurus_RNA_binding_motif_protein_8A_(RBM8A),_mRNA	766	2227	2227	100.957	766	2362	2362	97.907	100.957	97.907
gi|149773583|ref|NM_001098983.1|_Bos_taurus_malectin_(MLEC),_mRNA	1177	3119	3120	92.0499	1177	3617	3619	97.6281	92.0499	97.6281
gi|84000242|ref|NM_001038138.1|_Bos_taurus_PRELI_domain_containing_1_(PRELID1),_mRNA	1241	3402	3402	95.1936	1241	3812	3813	97.5568	95.1936	97.5568
gi|77736334|ref|NM_001034695.1|_Bos_taurus_cytochrome_c_oxidase_subunit_VIIa_polypeptide_2_like_(COX7A2L),_nuclear_gene_encoding_mitochondrial_protein,_mRNA	1181	3411	3411	100.294	1181	3624	3625	97.4588	100.294	97.4588
gi|31343328|ref|NM_175718.2|_Bos_taurus_NADH_dehydrogenase_(ubiquinone)_1_alpha_subcomplex,_11,_14.7kDa_(NDUFA11),_nuclear_gene_encoding_mitochondrial_protein,_mRNA	591	1532	1532	90.0153	591	1813	1813	97.4032	90.0153	97.4032
gi|297493054|ref|XM_002700032.1|_PREDICTED:_Bos_taurus_ribosomal_protein_L23a-like_(LOC786430),_mRNA	549	0	1654	104.618	549	0	1682	97.2784	104.618	97.2784
gi|158341671|ref|NM_001109981.1|_Bos_taurus_integrin,_alpha_6_(ITGA6),_mRNA	4045	10682	10682	91.7021	4045	12361	12361	97.0282	91.7021	97.0282
gi|164448601|ref|NM_001034353.2|_Bos_taurus_ERGIC_and_golgi_3_(ERGIC3),_mRNA	1308	3621	3621	96.1315	1308	3992	3992	96.9049	96.1315	96.9049
gi|144226848|ref|NM_001083725.1|_Bos_taurus_heterogeneous_nuclear_ribonucleoprotein_D-like_(HNRPDL),_mRNA	3048	8121	8122	92.5322	3048	9299	9300	96.8792	92.5322	96.8792
gi|84000050|ref|NM_001038038.1|_Bos_taurus_ATPase,_H+_transporting,_lysosomal_21kDa,_V0_subunit_b_(ATP6V0B),_mRNA	1098	2635	2955	93.4545	1098	3003	3344	96.7	93.4545	96.7
gi|31343577|ref|NM_175812.2|_Bos_taurus_histidine_triad_nucleotide_binding_protein_1_(HINT1),_mRNA	544	945	1494	95.3667	544	1033	1656	96.655	95.3667	96.655
gi|31342551|ref|NM_174226.2|_Bos_taurus_ARP3_actin-related_protein_3_homolog_(yeast)_(ACTR3),_mRNA	2506	7119	7332	101.598	2506	7437	7624	96.5972	101.598	96.5972
gi|32129301|ref|NM_174130.2|_Bos_taurus_ornithine_decarboxylase_1_(ODC1),_mRNA	1760	2166	4806	94.8235	1760	2432	5350	96.517	94.8235	96.517
gi|31342594|ref|NM_174207.2|_Bos_taurus_Tu_translation_elongation_factor,_mitochondrial_(TUFM),_nuclear_gene_encoding_mitochondrial_protein,_mRNA	1614	4349	4349	93.5688	1614	4903	4903	96.4542	93.5688	96.4542
gi|31342577|ref|NM_174215.2|_Bos_taurus_ubiquinol-cytochrome_c_reductase_(6.4kD)_subunit_(UQCR11),_nuclear_gene_encoding_mitochondrial_protein,_mRNA	358	1022	1022	99.1318	358	1087	1087	96.4072	99.1318	96.4072
gi|297488626|ref|XR_084642.1|_PREDICTED:_Bos_taurus_rCG42310-like_(LOC514296),_miscRNA	1798	60	4875	94.1521	1798	64	5450	96.2431	94.1521	96.2431
gi|114051090|ref|NM_001046017.1|_Bos_taurus_splicing_factor_3B,_14_kDa_subunit_(SF3B14),_mRNA	797	1729	2220	96.7252	797	1882	2415	96.2103	96.7252	96.2103
gi|303324569|ref|NM_001195013.1|_Bos_taurus_archain_1_(ARCN1),_mRNA	2252	6740	6740	103.929	2252	6820	6821	96.1706	103.929	96.1706
gi|77736380|ref|NM_001034719.1|_Bos_taurus_OTU_domain,_ubiquitin_aldehyde_binding_1_(OTUB1),_mRNA	1060	2818	2818	92.3167	1060	3207	3208	96.0929	92.3167	96.0929
gi|77735716|ref|NM_001034381.1|_Bos_taurus_proteasome_(prosome,_macropain)_subunit,_alpha_type,_4_(PSMA4),_mRNA	1204	3350	3357	96.8211	1204	3637	3641	96.0189	96.8211	96.0189
gi|75832055|ref|NM_174242.3|_Bos_taurus_apolipoprotein_A-I_(APOA1),_mRNA	1042	1800	1987	66.2179	1042	2872	3146	95.8636	66.2179	95.8636
gi|31343575|ref|NM_175810.2|_Bos_taurus_NADH_dehydrogenase_(ubiquinone)_Fe-S_protein_6,_13kDa_(NADH-coenzyme_Q_reductase)_(NDUFS6),_nuclear_gene_encoding_mitochondrial_protein,_mRNA	760	2134	2135	97.5505	760	2292	2292	95.7555	97.5505	95.7555
gi|297472033|ref|XM_002685584.1|_PREDICTED:_Bos_taurus_chondroitin_polymerizing_factor,_transcript_variant_1_(CHPF),_mRNA	3064	0	8768	99.3704	3064	0	9232	95.6687	99.3704	95.6687
gi|297469895|ref|XM_866556.4|_PREDICTED:_Bos_taurus_ribosomal_protein_L23a-like,_transcript_variant_1_(LOC615028),_mRNA	556	0	1540	96.1814	556	0	1673	95.5397	96.1814	95.5397
gi|31341398|ref|NM_181024.2|_Bos_taurus_peroxisome_proliferator-activated_receptor_gamma_(PPARG),_mRNA	1815	1049	4411	84.3928	1815	1204	5453	95.3941	84.3928	95.3941
gi|165973965|ref|NM_001113718.1|_Bos_taurus_overexpressed_breast_tumor_protein_homolog_(TOMM6),_mRNA	625	1770	1837	102.064	625	1823	1876	95.305	102.064	95.305
gi|78042487|ref|NM_001035010.1|_Bos_taurus_CAP,_adenylate_cyclase-associated_protein_1_(yeast)_(CAP1),_mRNA	2555	6447	6859	93.2213	2555	7157	7666	95.2666	93.2213	95.2666
gi|115432045|ref|NM_174581.3|_Bos_taurus_protein_phosphatase_1,_catalytic_subunit,_gamma_isozyme_(PPP1CC),_mRNA	2455	6530	6531	92.379	2455	7361	7361	95.2024	92.379	95.2024
gi|82697390|ref|NM_001037485.1|_Bos_taurus_SRA_stem-loop-interacting_RNA-binding_protein_(C10H14orf156),_mRNA	396	1054	1055	92.5129	396	1186	1187	95.174	92.5129	95.174
gi|45430006|ref|NM_205789.1|_Bos_taurus_Der1-like_domain_family,_member_1_(DERL1),_mRNA	2617	7896	7896	104.773	2617	7841	7841	95.1328	104.773	95.1328
gi|326368288|ref|NM_001204995.1|_Bos_taurus_DnaJ_(Hsp40)_homolog,_subfamily_C_,_member_25_(DNAJC25),_mRNA	1454	4085	4085	97.5602	1454	4348	4348	94.9484	97.5602	94.9484
gi|31343014|ref|NM_174023.2|_Bos_taurus_clathrin,_heavy_chain_(Hc)_(CLTC),_mRNA	5861	6290	17299	102.493	5861	6318	17522	94.9237	102.493	94.9237
gi|117935048|ref|NM_177496.3|_Bos_taurus_exostosin_2_(EXT2),_mRNA	3078	8161	8161	92.0704	3078	9186	9186	94.759	92.0704	94.759
gi|165973961|ref|NM_001113726.1|_Bos_taurus_polymerase_(RNA)_II_(DNA_directed)_polypeptide_L,_7.6kDa_(POLR2L),_mRNA	391	1068	1068	94.8505	391	1165	1166	94.6857	94.8505	94.6857
gi|122692536|ref|NM_001080262.1|_Bos_taurus_damage-specific_DNA_binding_protein_1,_127kDa_(DDB1),_mRNA	4176	11278	11280	93.798	4176	12435	12435	94.5471	93.798	94.5471
gi|114326211|ref|NM_001045869.1|_Bos_taurus_ATPase,_H+_transporting,_lysosomal_14kDa,_V1_subunit_F_(ATP6V1F),_mRNA	643	839	1773	95.7509	643	909	1912	94.4147	95.7509	94.4147
gi|330340408|ref|NM_001206436.1|_Bos_taurus_guanine_monphosphate_synthetase_(GMPS),_mRNA	2155	5972	5972	96.2316	2155	6408	6408	94.4143	96.2316	94.4143
gi|274317530|ref|NM_001114192.2|_Bos_taurus_heat_shock_70kDa_protein_4_(HSPA4),_mRNA	4839	13839	13839	99.3103	4839	14389	14389	94.4143	99.3103	94.4143
gi|154152188|ref|NM_001100335.1|_Bos_taurus_translocase_of_outer_mitochondrial_membrane_22_homolog_(yeast)_(TOMM22),_nuclear_gene_encoding_mitochondrial_protein,_mRNA	1096	3137	3152	99.8667	1096	3241	3257	94.3561	99.8667	94.3561
gi|329664691|ref|NM_001205751.1|_Bos_taurus_chondroitin_polymerizing_factor_(CHPF),_mRNA	3064	0	8517	96.5257	3064	0	9099	94.2904	96.5257	94.2904
gi|76253696|ref|NM_174180.3|_Bos_taurus_dehydrogenase/reductase_(SDR_family)_member_3_(DHRS3),_mRNA	1940	2241	4387	78.5255	1940	2859	5751	94.1249	78.5255	94.1249
gi|119886982|ref|XM_001249766.1|_PREDICTED:_Bos_taurus_derailed-like_(RYK),_mRNA	2593	237	8045	107.738	2593	216	7686	94.1154	107.738	94.1154
gi|255003716|ref|NM_001163782.1|_Bos_taurus_cytochrome_b5_type_B_(outer_mitochondrial_membrane)_(CYB5B),_nuclear_gene_encoding_mitochondrial_protein,_mRNA	922	2407	2407	90.6547	922	2732	2732	94.0833	90.6547	94.0833
gi|297469022|ref|XM_001251320.3|_PREDICTED:_Bos_taurus_ribosomal_protein_L23a-like_(LOC786430),_mRNA	557	0	1499	93.4526	557	0	1650	94.0571	93.4526	94.0571
gi|198282094|ref|NM_001104961.1|_Bos_taurus_basic_leucine_zipper_and_W2_domains_2_(BZW2),_mRNA	1833	5787	5788	109.651	1833	5421	5427	94.007	109.651	94.007
gi|31342017|ref|NM_174432.2|_Bos_taurus_peroxiredoxin_3_(PRDX3),_nuclear_gene_encoding_mitochondrial_protein,_mRNA	1646	4299	4299	90.6949	1646	4873	4873	94.0003	90.6949	94.0003
gi|124249255|ref|NM_001080914.1|_Bos_taurus_tumor_suppressor_candidate_3_(TUSC3),_mRNA	1564	4393	4393	97.537	1564	4627	4627	93.9346	97.537	93.9346
gi|78369391|ref|NM_001035481.1|_Bos_taurus_chromatin_target_of_PRMT1_(CHTOP),_mRNA	2156	5897	5897	94.979	2156	6374	6374	93.8698	94.979	93.8698
gi|77735830|ref|NM_001034442.1|_Bos_taurus_dynein,_light_chain,_roadblock-type_1_(DYNLRB1),_mRNA	678	1833	1833	93.881	678	2001	2001	93.7087	93.881	93.7087
gi|78369565|ref|NM_001035458.1|_Bos_taurus_SMT3_suppressor_of_mif_two_3_homolog_1_(S._cerevisiae)_(SUMO1),_mRNA	1152	2392	3221	97.092	1152	2521	3397	93.628	97.092	93.628
gi|34147038|ref|NM_183080.1|_Bos_taurus_CD46_molecule,_complement_regulatory_protein_(CD46),_mRNA	1344	3702	3703	95.6752	1344	3957	3962	93.6005	95.6752	93.6005
gi|77736406|ref|NM_001034731.1|_Bos_taurus_small_nuclear_ribonucleoprotein_polypeptides_B_and_B1_(SNRPB),_mRNA	914	2575	2576	97.8689	914	2692	2692	93.5172	97.8689	93.5172
gi|194687584|ref|XM_001256916.2|_PREDICTED:_Bos_taurus_arginine_methyltransferase_3-like_(LOC790451),_partial_mRNA	1347	0	2944	75.8954	1347	0	3965	93.4627	75.8954	93.4627
gi|110626168|ref|NM_176641.1|_Bos_taurus_sequestosome_1_(SQSTM1),_mRNA	2166	5688	5867	94.0595	2166	6170	6374	93.4365	94.0595	93.4365
gi|78369499|ref|NM_001035307.1|_Bos_taurus_endothelial_differentiation-related_factor_1_(EDF1),_mRNA	923	849	2493	93.792	923	920	2716	93.431	93.792	93.431
gi|119331205|ref|NM_001079787.1|_Bos_taurus_sorbin_and_SH3_domain_containing_2_(SORBS2),_mRNA	2441	6386	6386	90.8461	2441	7181	7181	93.4071	90.8461	93.4071
gi|78369166|ref|NM_001035427.1|_Bos_taurus_serine_incorporator_1_(SERINC1),_mRNA	2838	7486	8159	99.832	2838	7659	8344	93.3522	99.832	93.3522
gi|198282082|ref|NM_001099372.1|_Bos_taurus_ubiquitin-conjugating_enzyme_E2I_(UBC9_homolog,_yeast)_(UBE2I),_mRNA	1118	2789	2789	86.6267	1118	3283	3283	93.2378	86.6267	93.2378
gi|62751619|ref|NM_001015663.1|_Bos_taurus_ubiquitin-fold_modifier_conjugating_enzyme_1_(UFC1),_mRNA	868	2322	2322	92.894	868	2545	2545	93.096	92.894	93.096
gi|31341044|ref|NM_174814.2|_Bos_taurus_tyrosine_3-monooxygenase/tryptophan_5-monooxygenase_activation_protein,_zeta_polypeptide_(YWHAZ),_mRNA	850	395	2325	94.9837	850	412	2492	93.0876	94.9837	93.0876
gi|155371874|ref|NM_001101072.1|_Bos_taurus_hypothetical_LOC510651_(C5H12orf35),_mRNA	6200	15272	15272	85.5361	6200	18174	18174	93.0725	85.5361	93.0725
gi|115496269|ref|NM_001075993.1|_Bos_taurus_outer_dense_fiber_of_sperm_tails_2-like_(ODF2L),_mRNA	1909	5649	5649	102.757	1909	5586	5586	92.909	102.757	92.909
gi|77736118|ref|NM_001034586.1|_Bos_taurus_RAN_binding_protein_1_(RANBP1),_mRNA	882	1385	2153	84.7658	882	1686	2578	92.8062	84.7658	92.8062
gi|77736346|ref|NM_001034701.1|_Bos_taurus_DAZ_associated_protein_2_(DAZAP2),_mRNA	1871	5049	5049	93.708	1871	5457	5457	92.6068	93.708	92.6068
gi|148230339|ref|NM_174557.3|_Bos_taurus_insulin-like_growth_factor_binding_protein_4_(IGFBP4),_mRNA	2191	5806	5809	92.067	2191	6390	6390	92.6022	92.067	92.6022
gi|297461121|ref|XM_612564.5|_PREDICTED:_Bos_taurus_ethanolamine_kinase_2-like_(ETNK2),_mRNA	3243	1	8729	93.4679	3243	2	9458	92.6009	93.4679	92.6009
gi|134085806|ref|NM_001083480.1|_Bos_taurus_capping_protein_(actin_filament)_muscle_Z-line,_alpha_1_(CAPZA1),_mRNA	2396	6612	6615	95.8712	2396	6976	6977	92.458	95.8712	92.458
gi|297472035|ref|XM_002685585.1|_PREDICTED:_Bos_taurus_chondroitin_polymerizing_factor,_transcript_variant_2_(CHPF),_mRNA	2989	0	8125	94.3936	2989	0	8684	92.2479	94.3936	92.2479
gi|70778779|ref|NM_001025343.1|_Bos_taurus_retinol_binding_protein_1,_cellular_(RBP1),_mRNA	743	2110	2117	98.9412	743	2149	2158	92.2201	98.9412	92.2201
gi|329663729|ref|NM_001205886.1|_Bos_taurus_mannosidase,_alpha,_class_2A,_member_1_(MAN2A1),_mRNA	4062	695	10709	91.5491	4062	792	11797	92.2135	91.5491	92.2135
gi|297458255|ref|XM_001251785.3|_PREDICTED:_Bos_taurus_chondroitin_polymerizing_factor,_transcript_variant_1_(CHPF),_mRNA	2989	0	8013	93.0924	2989	0	8656	91.9505	93.0924	91.9505
gi|114051278|ref|NM_001046035.1|_Bos_taurus_fucosidase,_alpha-L-_1,_tissue_(FUCA1),_mRNA	2088	5051	5051	84.0024	2088	6045	6045	91.9239	84.0024	91.9239
gi|83715991|ref|NM_001037815.1|_Bos_taurus_coatomer_protein_complex,_subunit_gamma_(COPG),_mRNA	2876	7572	7573	91.4375	2876	8322	8322	91.8759	91.4375	91.8759
gi|77735698|ref|NM_001034376.1|_Bos_taurus_proteasome_maturation_protein_(POMP),_mRNA	1268	3586	3587	98.2329	1268	3668	3668	91.8487	98.2329	91.8487
gi|115497887|ref|NM_001075607.1|_Bos_taurus_nuclear_distribution_gene_C_homolog_(A._nidulans)_(NUDC),_mRNA	1339	3406	3407	88.3561	1339	3870	3870	91.7684	88.3561	91.7684
gi|31343543|ref|NM_175791.2|_Bos_taurus_NADH_dehydrogenase_(ubiquinone)_1_alpha_subcomplex,_6,_14kDa_(NDUFA6),_nuclear_gene_encoding_mitochondrial_protein,_mRNA	480	1273	1273	92.0942	480	1387	1387	91.7483	92.0942	91.7483
gi|157074097|ref|NM_001103291.1|_Bos_taurus_leucine_proline-enriched_proteoglycan_(leprecan)_1_(LEPRE1),_mRNA	2580	6592	6592	88.7243	2580	7451	7454	91.7344	88.7243	91.7344
gi|77736268|ref|NM_001034662.1|_Bos_taurus_proteasome_(prosome,_macropain)_subunit,_alpha_type,_2_(PSMA2),_mRNA	1456	1986	4072	97.1161	1456	2093	4206	91.7214	97.1161	91.7214
gi|297477213|ref|XR_084537.1|_PREDICTED:_Bos_taurus_BTBD2_protein-like_(LOC533435),_miscRNA	2354	57	6008	88.6275	2354	77	6785	91.5179	88.6275	91.5179
gi|78050078|ref|NM_001035056.1|_Bos_taurus_transmembrane_protein_111_(TMEM111),_mRNA	1376	2683	3758	94.8382	1376	2877	3963	91.4468	94.8382	91.4468
gi|77736376|ref|NM_001034717.1|_Bos_taurus_RAD21_homolog_(S._pombe)_(RAD21),_mRNA	3613	9367	9367	90.028	3613	10401	10402	91.4138	90.028	91.4138
gi|77735602|ref|NM_001034325.1|_Bos_taurus_hypothetical_LOC508617_(MGC127874),_mRNA	2474	6343	6344	89.0448	2474	7120	7121	91.3911	89.0448	91.3911
gi|77736182|ref|NM_001034618.1|_Bos_taurus_eukaryotic_translation_initiation_factor_3,_subunit_C-like_(EIF3CL),_mRNA	2921	7674	7674	91.2295	2921	8398	8398	91.2866	91.2295	91.2866
gi|122692548|ref|NM_001080268.1|_Bos_taurus_U2_small_nuclear_RNA_auxiliary_factor_1_(U2AF1),_mRNA	909	2140	2141	81.7896	909	2611	2613	91.2721	81.7896	91.2721
gi|31340842|ref|NM_174749.2|_Bos_taurus_peroxiredoxin_5_(PRDX5),_nuclear_gene_encoding_mitochondrial_protein,_mRNA	881	2283	2283	89.986	881	2526	2526	91.0375	89.986	91.0375
gi|155371988|ref|NM_001101131.1|_Bos_taurus_methionine_adenosyltransferase_II,_alpha_(MAT2A),_mRNA	2810	7292	7292	90.1126	2810	8043	8043	90.8813	90.1126	90.8813
gi|297492054|ref|XM_002699286.1|_PREDICTED:_Bos_taurus_glucosidase,_alpha;_neutral_AB,_transcript_variant_1_(GANAB),_mRNA	3825	0	9241	83.8943	3825	0	10928	90.7135	83.8943	90.7135
gi|115496615|ref|NM_001076018.1|_Bos_taurus_methylenetetrahydrofolate_dehydrogenase_(NADP+_dependent)_1-like_(MTHFD1L),_nuclear_gene_encoding_mitochondrial_protein,_mRNA	3524	1597	9042	89.0992	3524	1771	10041	90.4698	89.0992	90.4698
gi|31343092|ref|NM_173991.2|_Bos_taurus_apolipoprotein_E_(APOE),_mRNA	1154	1978	2760	83.0517	1154	2356	3288	90.4667	83.0517	90.4667
gi|75832114|ref|NM_001015657.2|_Bos_taurus_vacuolar_protein_sorting_25_homolog_(S._cerevisiae)_(VPS25),_mRNA	1214	3076	3076	87.9858	1214	3456	3456	90.3895	87.9858	90.3895
gi|88319949|ref|NM_001034632.2|_Bos_taurus_peptidylprolyl_cis/trans_isomerase,_NIMA-interacting_1_(PIN1),_mRNA	1128	2947	2948	90.7535	1128	3211	3211	90.3845	90.7535	90.3845
gi|297464895|ref|XM_002703502.1|_PREDICTED:_Bos_taurus_glucosidase,_alpha;_neutral_AB_(GANAB),_mRNA	3825	0	9313	84.548	3825	0	10886	90.3649	84.548	90.3649
gi|148237781|ref|NM_001098122.1|_Bos_taurus_synovial_sarcoma_translocation,_chromosome_18_(SS18),_mRNA	2940	7869	7869	92.9431	2940	8363	8363	90.3187	92.9431	90.3187
gi|164420730|ref|NM_001035283.2|_Bos_taurus_transaldolase_1_(TALDO1),_mRNA	1253	3286	3287	91.0948	1253	3562	3562	90.2621	91.0948	90.2621
gi|297476015|ref|XM_002688363.1|_PREDICTED:_Bos_taurus_ribosomal_protein_L23a-like_(LOC100300832),_mRNA	570	0	1571	95.7076	570	0	1619	90.1851	95.7076	90.1851
gi|31341840|ref|NM_174494.2|_Bos_taurus_acyl-CoA_dehydrogenase,_very_long_chain_(ACADVL),_nuclear_gene_encoding_mitochondrial_protein,_mRNA	2140	5443	5443	88.3221	2140	6064	6064	89.9722	88.3221	89.9722
gi|129277528|ref|NM_001082608.1|_Bos_taurus_heterogeneous_nuclear_ribonucleoprotein_R_(HNRNPR),_mRNA	2602	6895	6899	92.0712	2602	7365	7366	89.885	92.0712	89.885
gi|115495840|ref|NM_001076177.1|_Bos_taurus_budding_uninhibited_by_benzimidazoles_3_homolog_(yeast)_(BUB3),_mRNA	1566	3751	3751	83.1764	1566	4429	4430	89.8203	83.1764	89.8203
gi|157785592|ref|NM_001105638.1|_Bos_taurus_PRP8_pre-mRNA_processing_factor_8_homolog_(S._cerevisiae)_(PRPF8),_mRNA	7423	18758	18758	87.751	7423	20995	20995	89.8047	87.751	89.8047
gi|297467516|ref|XM_001787994.2|_PREDICTED:_Bos_taurus_ubiquitin_and_ribosomal_protein_S27a-like_(RPS27A),_mRNA	528	0	1434	94.3106	528	0	1485	89.3008	94.3106	89.3008
gi|116003954|ref|NM_001076869.1|_Bos_taurus_ring_finger_protein_10_(RNF10),_mRNA	3762	9551	9551	88.1607	3762	10557	10558	89.1098	88.1607	89.1098
gi|77736028|ref|NM_001034541.1|_Bos_taurus_methylmalonic_aciduria_(cobalamin_deficiency)_cblD_type,_with_homocystinuria_(MMADHC),_nuclear_gene_encoding_mitochondrial_protein,_mRNA	1448	3859	3859	92.5446	1448	4060	4061	89.0486	92.5446	89.0486
gi|297478301|ref|XM_002689952.1|_PREDICTED:_Bos_taurus_ubiquitin_and_ribosomal_protein_S27a-like_(RPS27A),_mRNA	528	0	1454	95.6259	528	0	1480	89.0001	95.6259	89.0001
gi|198282134|ref|NM_001101040.1|_Bos_taurus_guanine_nucleotide_binding_protein_(G_protein),_alpha_inhibiting_activity_polypeptide_2_(GNAI2),_mRNA	2183	5542	5542	88.1572	2183	6116	6118	88.9853	88.1572	88.9853
gi|331284183|ref|NM_001206656.1|_Bos_taurus_musashi_homolog_2_(Drosophila)_(MSI2),_mRNA	3381	9693	9697	99.5949	3381	9468	9474	88.9715	99.5949	88.9715
gi|84370148|ref|NM_001038562.1|_Bos_taurus_fragile_X_mental_retardation,_autosomal_homolog_1_(FXR1),_mRNA	2148	5350	5350	86.4897	2148	6018	6018	88.9571	86.4897	88.9571
gi|156121018|ref|NM_001102186.1|_Bos_taurus_exosome_component_10_(EXOSC10),_mRNA	3168	7564	7564	82.9109	3168	8871	8871	88.9099	82.9109	88.9099
gi|78369417|ref|NM_001035417.1|_Bos_taurus_THO_complex_4_(THOC4),_mRNA	1099	2947	2951	93.2431	1099	3070	3076	88.8692	93.2431	88.8692
gi|149642738|ref|NM_001099143.1|_Bos_taurus_chromosome_15_open_reading_frame_24_ortholog_(C10H15orf24),_mRNA	1074	2679	2679	86.6191	1074	2999	2999	88.6615	86.6191	88.6615
gi|31341059|ref|NM_174819.2|_Bos_taurus_NADH_dehydrogenase_(ubiquinone)_Fe-S_protein_3,_30kDa_(NADH-coenzyme_Q_reductase)_(NDUFS3),_nuclear_gene_encoding_mitochondrial_protein,_mRNA	885	2163	2165	84.9493	885	2469	2470	88.6169	84.9493	88.6169
gi|31340672|ref|NM_174711.2|_Bos_taurus_casein_kinase_1,_alpha_1_(CSNK1A1),_mRNA	1429	3348	3772	91.661	1429	3556	3987	88.5884	91.661	88.5884
gi|297481534|ref|XM_002692128.1|_PREDICTED:_Bos_taurus_WW_domain-containing_adapter_with_a_coiled-coil_region-like_(WAC),_mRNA	2571	4757	6691	90.372	2571	5010	7172	88.5729	90.372	88.5729
gi|114051222|ref|NM_001046198.1|_Bos_taurus_prohibitin_2_(PHB2),_mRNA	1300	3139	3139	83.8481	1300	3624	3624	88.5131	83.8481	88.5131
gi|297466514|ref|XR_083315.1|_PREDICTED:_Bos_taurus_alpha_1,4-galactosyltransferase_(LOC618369),_miscRNA	1765	593	4170	82.042	1765	716	4914	88.4002	82.042	88.4002
gi|157074039|ref|NM_001103261.1|_Bos_taurus_mannosyl_(alpha-1,3-)-glycoprotein_beta-1,4-N-acetylglucosaminyltransferase,_isozyme_B_(MGAT4B),_mRNA	2497	6263	6263	87.0982	2497	6948	6948	88.3495	87.0982	88.3495
gi|115495704|ref|NM_001076163.1|_Bos_taurus_actin_related_protein_2/3_complex,_subunit_4,_20kDa_(ARPC4),_mRNA	914	2469	2471	93.8797	914	2540	2540	88.2369	93.8797	88.2369
gi|114053002|ref|NM_001046240.1|_Bos_taurus_proteasome_(prosome,_macropain)_26S_subunit,_ATPase,_6_(PSMC6),_mRNA	1605	4261	4262	92.2112	1605	4455	4455	88.1324	92.2112	88.1324
gi|149642818|ref|NM_001098968.1|_Bos_taurus_TAF10_RNA_polymerase_II,_TATA_box_binding_protein_(TBP)-associated_factor,_30kDa_(TAF10),_mRNA	849	2093	2093	85.6065	849	2352	2354	88.0362	85.6065	88.0362
gi|155371842|ref|NM_001101056.1|_Bos_taurus_casein_kinase_1,_gamma_2_(CSNK1G2),_mRNA	2383	6026	6026	87.8112	2383	6606	6606	88.0192	87.8112	88.0192
gi|82697352|ref|NM_001037462.1|_Bos_taurus_leptin_receptor_overlapping_transcript-like_1_(LEPROTL1),_mRNA	705	1932	1932	95.1619	705	1953	1953	87.9581	95.1619	87.9581
gi|155372022|ref|NM_001101149.1|_Bos_taurus_procollagen-lysine,_2-oxoglutarate_5-dioxygenase_2_(PLOD2),_mRNA	4006	7975	7975	69.1297	4006	11081	11082	87.8355	69.1297	87.8355
gi|157279846|ref|NM_001104968.1|_Bos_taurus_zinc_finger_protein_266_(ZNF266),_mRNA	1801	2955	3715	71.6292	1801	3946	4981	87.8144	71.6292	87.8144
gi|147907039|ref|NM_001098022.1|_Bos_taurus_ATPase,_H+_transporting,_lysosomal_accessory_protein_2_(ATP6AP2),_mRNA	2088	5560	5561	92.4842	2088	5772	5772	87.7725	92.4842	87.7725
gi|31342205|ref|NM_174365.2|_Bos_taurus_insulin-like_3_(Leydig_cell)_(INSL3),_mRNA	772	3037	3039	136.697	772	2131	2131	87.6454	136.697	87.6454
gi|31342786|ref|NM_174127.2|_Bos_taurus_natriuretic_peptide_receptor_C/guanylate_cyclase_C_(atrionatriuretic_peptide_receptor_C)_(NPR3),_mRNA	3558	10895	10897	106.352	3558	9802	9803	87.4814	106.352	87.4814
gi|77735754|ref|NM_001034404.1|_Bos_taurus_signal_peptidase_complex_subunit_1_homolog_(S._cerevisiae)_(SPCS1),_mRNA	821	1939	2155	91.1484	821	2028	2257	87.2873	91.1484	87.2873
gi|323690114|ref|NM_001204119.1|_Bos_taurus_paralemmin_2_(PALM2),_mRNA	1236	1932	3110	87.375	1236	2086	3394	87.1879	87.375	87.1879
gi|148228870|ref|NM_001098117.1|_Bos_taurus_BCL2-associated_transcription_factor_1_(BCLAF1),_mRNA	3413	8102	8104	82.4533	3413	9362	9362	87.0954	82.4533	87.0954
gi|78369471|ref|NM_001035296.1|_Bos_taurus_eukaryotic_translation_initiation_factor_3,_subunit_L_(EIF3L),_mRNA	2014	5089	5090	87.7614	2014	5521	5521	87.0404	87.7614	87.0404
gi|73853763|ref|NM_175818.3|_Bos_taurus_NADH_dehydrogenase_(ubiquinone)_1_beta_subcomplex,_10,_22kDa_(NDUFB10),_nuclear_gene_encoding_mitochondrial_protein,_mRNA	822	1981	1981	83.6869	822	2250	2250	86.9107	83.6869	86.9107
gi|78369491|ref|NM_001035504.1|_Bos_taurus_vacuolar_protein_sorting_28_homolog_(S._cerevisiae)_(VPS28),_mRNA	1096	2609	2609	82.6625	1096	2999	3000	86.9107	82.6625	86.9107
gi|115495554|ref|NM_001076271.1|_Bos_taurus_endoplasmic_reticulum_protein_29_(ERP29),_mRNA	1250	3192	3192	88.6743	1250	3420	3420	86.8718	88.6743	86.8718
gi|73853757|ref|NM_174492.2|_Bos_taurus_tyrosine_3-monooxygenase/tryptophan_5-monooxygenase_activation_protein,_eta_polypeptide_(YWHAH),_mRNA	1841	4338	4340	81.8617	1841	5032	5033	86.8032	81.8617	86.8032
gi|84000296|ref|NM_001038162.1|_Bos_taurus_RAB11A,_member_RAS_oncogene_family_(RAB11A),_mRNA	1006	2753	2754	95.0629	1006	2750	2750	86.7955	95.0629	86.7955
gi|78365239|ref|NM_001035476.1|_Bos_taurus_slowmo_homolog_2_(Drosophila)_(SLMO2),_mRNA	1429	3160	3826	92.9732	1429	3170	3904	86.7442	92.9732	86.7442
gi|115495670|ref|NM_001076199.1|_Bos_taurus_neuroplastin_(NPTN),_mRNA	2027	4959	4959	84.9543	2027	5532	5533	86.6702	84.9543	86.6702
gi|31341640|ref|NM_174569.2|_Bos_taurus_poly(A)_binding_protein,_nuclear_1_(PABPN1),_mRNA	3918	8309	8737	77.436	3918	10137	10691	86.6396	77.436	86.6396
gi|157744499|ref|NM_174793.2|_Bos_taurus_tyrosine_3-monooxygenase/tryptophan_5-monooxygenase_activation_protein,_gamma_polypeptide_(YWHAG),_mRNA	1443	3763	3763	90.5551	1443	3935	3937	86.6287	90.5551	86.6287
gi|78369233|ref|NM_001035268.1|_Bos_taurus_zinc_finger_protein_207_(ZNF207),_mRNA	2146	5195	5195	84.0622	2146	5851	5852	86.5839	84.0622	86.5839
gi|297471713|ref|XR_083597.1|_PREDICTED:_Bos_taurus_MORF-related_gene_15-like_(LOC785568),_miscRNA	1157	1	2714	81.4557	1157	2	3155	86.5822	81.4557	86.5822
gi|31343208|ref|NM_173943.2|_Bos_taurus_nicotinamide_nucleotide_transhydrogenase_(NNT),_nuclear_gene_encoding_mitochondrial_protein,_mRNA	3711	8958	8959	83.8327	3711	10110	10110	86.5014	83.8327	86.5014
gi|77736248|ref|NM_001034649.1|_Bos_taurus_proteasome_(prosome,_macropain)_26S_subunit,_non-ATPase,_6_(PSMD6),_mRNA	1441	3613	3616	87.1384	1441	3922	3924	86.4625	87.1384	86.4625
gi|84370066|ref|NM_001038515.1|_Bos_taurus_centrin,_EF-hand_protein,_2_(CETN2),_mRNA	1108	3039	3039	95.2436	1108	3014	3016	86.428	95.2436	86.428
gi|329664901|ref|NM_001205777.1|_Bos_taurus_glucosidase,_alpha;_neutral_AB_(GANAB),_mRNA	3885	0	8672	77.5128	3885	0	10538	86.1251	77.5128	86.1251
gi|31343617|ref|NM_175829.2|_Bos_taurus_NADH_dehydrogenase_(ubiquinone)_1_alpha_subcomplex,_5,_13kDa_(NDUFA5),_nuclear_gene_encoding_mitochondrial_protein,_mRNA	568	1506	1506	92.0708	568	1540	1540	86.0865	92.0708	86.0865
gi|82697404|ref|NM_001037487.1|_Bos_taurus_LSM3_homolog,_U6_small_nuclear_RNA_associated_(S._cerevisiae)_(LSM3),_mRNA	663	1564	1564	81.9159	663	1795	1795	85.9634	81.9159	85.9634
gi|75832077|ref|NM_175813.2|_Bos_taurus_eukaryotic_translation_initiation_factor_2,_subunit_1_alpha,_35kDa_(EIF2S1),_mRNA	1682	2360	4669	96.3924	1682	2249	4545	85.7967	96.3924	85.7967
gi|119913552|ref|XM_606794.3|_PREDICTED:_Bos_taurus_insulin-like_growth_factor_1_receptor_(IGF1R),_mRNA	4483	874	10609	82.1771	4483	968	12112	85.7847	82.1771	85.7847
gi|31341315|ref|NM_176647.2|_Bos_taurus_poly(A)_polymerase_alpha_(PAPOLA),_mRNA	2483	6799	6804	95.1552	2483	6699	6708	85.7786	95.1552	85.7786
gi|156120348|ref|NM_001101850.1|_Bos_taurus_YME1-like_1_(S._cerevisiae)_(YME1L1),_nuclear_gene_encoding_mitochondrial_protein,_mRNA	2569	6487	6487	87.6849	2569	6934	6934	85.7003	87.6849	85.7003
gi|31341414|ref|NM_176655.2|_Bos_taurus_NADH_dehydrogenase_(ubiquinone)_1_alpha_subcomplex,_10,_42kDa_(NDUFA10),_nuclear_gene_encoding_mitochondrial_protein,_mRNA	1345	3176	3176	81.998	1345	3630	3630	85.6933	81.998	85.6933
gi|122692414|ref|NM_001080327.1|_Bos_taurus_tetratricopeptide_repeat_domain_35_(TTC35),_mRNA	1231	2852	2852	80.4519	1231	3322	3322	85.6849	80.4519	85.6849
gi|297492056|ref|XM_002699287.1|_PREDICTED:_Bos_taurus_glucosidase,_alpha;_neutral_AB,_transcript_variant_2_(GANAB),_mRNA	3885	0	9070	81.0702	3885	0	10483	85.6756	81.0702	85.6756
gi|114051601|ref|NM_001046442.1|_Bos_taurus_KH_domain_containing,_RNA_binding,_signal_transduction_associated_1_(KHDRBS1),_mRNA	2163	5461	5461	87.672	2163	5831	5832	85.6099	87.672	85.6099
gi|31340998|ref|NM_174800.2|_Bos_taurus_craniofacial_development_protein_2_(CFDP2),_mRNA	2812	6678	7025	86.7513	2812	7129	7572	85.4984	86.7513	85.4984
gi|262205471|ref|NM_001166607.1|_Bos_taurus_CG14977-PA-like_(C25H7orf59),_mRNA	622	1427	1427	79.667	622	1671	1672	85.351	79.667	85.351
gi|195963436|ref|NM_001130930.1|_Bos_taurus_PL-5283_protein_(PL-5283),_nuclear_gene_encoding_mitochondrial_protein,_mRNA	2040	5497	5497	93.5709	2040	5473	5473	85.184	93.5709	85.184
gi|73853779|ref|NM_001025349.2|_Bos_taurus_cysteine-rich_protein_1_(intestinal)_(CRIP1),_mRNA	546	1214	1216	77.3368	546	1462	1464	85.1356	77.3368	85.1356
gi|75832059|ref|NM_174336.3|_Bos_taurus_hydroxyacyl-CoA_dehydrogenase/3-ketoacyl-CoA_thiolase/enoyl-CoA_hydratase_(trifunctional_protein),_beta_subunit_(HADHB),_nuclear_gene_encoding_mitochondrial_protein,_mRNA	2215	4780	4879	76.4896	2215	5824	5933	85.0479	76.4896	85.0479
gi|118150923|ref|NM_001077909.1|_Bos_taurus_insulin_induced_gene_1_(INSIG1),_mRNA	2794	7566	7568	94.0589	2794	7475	7475	84.9469	94.0589	84.9469
gi|330864778|ref|NM_001206577.1|_Bos_taurus_transferrin_receptor_(p90,_CD71)_(TFRC),_mRNA	2598	5899	5899	78.8468	2598	6931	6931	84.707	78.8468	84.707
gi|115495016|ref|NM_001075391.1|_Bos_taurus_SPC24,_NDC80_kinetochore_complex_component,_homolog_(S._cerevisiae)_(SPC24),_mRNA	737	1544	1544	72.7486	737	1965	1965	84.656	72.7486	84.656
gi|155371884|ref|NM_001101077.1|_Bos_taurus_proteasome_(prosome,_macropain)_26S_subunit,_non-ATPase,_1_(PSMD1),_mRNA	3243	7058	8009	85.7583	3243	7572	8632	84.5137	85.7583	84.5137
gi|75832080|ref|NM_176642.3|_Bos_taurus_NADH_dehydrogenase_(ubiquinone)_1,_subcomplex_unknown,_2,_14.5kDa_(NDUFC2),_nuclear_gene_encoding_mitochondrial_protein,_mRNA	672	1616	1616	83.5059	672	1784	1784	84.2924	83.5059	84.2924
gi|27806928|ref|NM_173889.1|_Bos_taurus_adenylate_kinase_2_(AK2),_nuclear_gene_encoding_mitochondrial_protein,_mRNA	1605	3759	3808	82.3886	1605	4202	4257	84.2154	82.3886	84.2154
gi|27806812|ref|NM_173955.1|_Bos_taurus_pleiotrophin_(PTN),_mRNA	1204	2889	2889	83.3232	1204	3193	3193	84.2045	83.3232	84.2045
gi|75832117|ref|NM_001024532.2|_Bos_taurus_proteasome_(prosome,_macropain)_26S_subunit,_non-ATPase,_13_(PSMD13),_mRNA	1676	3908	3908	80.9703	1676	4443	4443	84.1715	80.9703	84.1715
gi|118151177|ref|NM_001078041.1|_Bos_taurus_phospholipase_D_family,_member_3_(PLD3),_mRNA	2052	3998	4741	80.2302	2052	4569	5430	84.0205	80.2302	84.0205
gi|115496717|ref|NM_001076219.1|_Bos_taurus_Yip1_domain_family,_member_3_(YIPF3),_mRNA	1491	3684	3685	85.8232	1491	3939	3941	83.925	85.8232	83.925
gi|77736098|ref|NM_001034576.1|_Bos_taurus_mitochondrial_ribosomal_protein_L24_(MRPL24),_nuclear_gene_encoding_mitochondrial_protein,_mRNA	912	2154	2154	82.0155	912	2408	2408	83.8348	82.0155	83.8348
gi|115495818|ref|NM_001075455.1|_Bos_taurus_vacuolar_protein_sorting_26_homolog_A_(S._pombe)_(VPS26A),_mRNA	2691	5875	5877	75.838	2691	7096	7101	83.7854	75.838	83.7854
gi|77736218|ref|NM_001034638.1|_Bos_taurus_retinoblastoma_binding_protein_7_(RBBP7),_mRNA	1993	4913	4913	85.6021	1993	5259	5259	83.7835	85.6021	83.7835
gi|194670442|ref|XM_580814.4|_PREDICTED:_Bos_taurus_developmentally_regulated_protein_TPO1_(SERINC5),_mRNA	1748	111	3909	77.655	1748	133	4610	83.7379	77.655	83.7379
gi|154152052|ref|NM_001100350.1|_Bos_taurus_signal_recognition_particle_14kDa_(homologous_Alu_RNA_binding_protein)_(SRP14),_mRNA	874	2314	2314	91.9384	874	2298	2299	83.52	91.9384	83.52
gi|94966794|ref|NM_001040488.1|_Bos_taurus_NADH_dehydrogenase_(ubiquinone)_1,_alpha/beta_subcomplex,_1,_8kDa_(NDUFAB1),_nuclear_gene_encoding_mitochondrial_protein,_mRNA	684	1560	1560	79.1979	684	1798	1798	83.4634	79.1979	83.4634
gi|114051438|ref|NM_001046613.1|_Bos_taurus_cleft_lip_and_palate_associated_transmembrane_protein_1_(CLPTM1),_mRNA	2487	6001	6002	83.8041	2487	6514	6516	83.1894	83.8041	83.1894
gi|77736312|ref|NM_001034684.1|_Bos_taurus_LUC7-like_3_(S._cerevisiae)_(LUC7L3),_mRNA	1892	4114	4118	75.5806	1892	4951	4956	83.1712	75.5806	83.1712
gi|84000134|ref|NM_001038082.1|_Bos_taurus_ninjurin_1_(NINJ1),_mRNA	1272	2319	3296	89.9798	1272	2358	3330	83.1227	89.9798	83.1227
gi|114052349|ref|NM_001046346.1|_Bos_taurus_WD_repeat_domain_1_(WDR1),_mRNA	2841	6590	6591	80.5611	2841	7431	7431	83.0498	80.5611	83.0498
gi|115495888|ref|NM_001076183.1|_Bos_taurus_cannabinoid_receptor_interacting_protein_1_(CNRIP1),_mRNA	1728	3704	3704	74.4342	1728	4517	4517	82.9983	74.4342	82.9983
gi|94966768|ref|NM_001040476.1|_Bos_taurus_translocation_associated_membrane_protein_1_(TRAM1),_mRNA	1354	3480	3480	89.2495	1354	3539	3539	82.9898	89.2495	82.9898
gi|157074059|ref|NM_001103271.1|_Bos_taurus_splicing_factor_3b,_subunit_2,_145kDa_(SF3B2),_mRNA	2890	6409	6411	77.0323	2890	7552	7552	82.9711	77.0323	82.9711
gi|87196517|ref|NM_001025319.2|_Bos_taurus_cytochrome_P450,_family_51,_subfamily_A,_polypeptide_1_(CYP51A1),_mRNA	2654	7341	7342	96.0635	2654	6928	6928	82.8838	96.0635	82.8838
gi|297485588|ref|XM_002694980.1|_PREDICTED:_Bos_taurus_heterogeneous_nuclear_ribonucleoprotein_L_(HNRNPL),_mRNA	2397	0	5688	82.4018	2397	0	6257	82.8821	82.4018	82.8821
gi|118151423|ref|NM_001078094.1|_Bos_taurus_ubiquitin-conjugating_enzyme_E2L_3_(UBE2L3),_mRNA	1067	2562	2563	83.4121	1067	2783	2785	82.875	83.4121	82.875
gi|154152002|ref|NM_001100358.1|_Bos_taurus_synaptogyrin_2_(SYNGR2),_mRNA	1492	3924	3924	91.3283	1492	3893	3893	82.8473	91.3283	82.8473
gi|297483959|ref|XR_084591.1|_PREDICTED:_Bos_taurus_Bifunctional_aminoacyl-tRNA_synthetase-like_(LOC538357),_miscRNA	4866	904	12263	87.5124	4866	830	12695	82.8368	87.5124	82.8368
gi|115495958|ref|NM_001075468.1|_Bos_taurus_DEAD_(Asp-Glu-Ala-Asp)_box_polypeptide_1_(DDX1),_mRNA	2512	5915	5915	81.7674	2512	6548	6548	82.766	81.7674	82.766
gi|300794712|ref|NM_001193238.1|_Bos_taurus_CDC14_cell_division_cycle_14_homolog_B_(S._cerevisiae)_(CDC14B),_mRNA	1754	130	4517	89.4264	1754	132	4565	82.6369	89.4264	82.6369
gi|75832076|ref|NM_175783.3|_Bos_taurus_NADH_dehydrogenase_(ubiquinone)_1_beta_subcomplex,_9,_22kDa_(NDUFB9),_nuclear_gene_encoding_mitochondrial_protein,_mRNA	902	2198	2198	84.6187	902	2345	2345	82.5466	84.6187	82.5466
gi|300796170|ref|NM_001192030.1|_Bos_taurus_heterogeneous_nuclear_ribonucleoprotein_L_(HNRNPL),_mRNA	2397	0	5737	83.1116	2397	0	6230	82.5245	83.1116	82.5245
gi|62751788|ref|NM_001015651.1|_Bos_taurus_glutathione_S-transferase_alpha_4_(GSTA4),_mRNA	1177	3010	3010	88.8045	1177	3055	3055	82.4133	88.8045	82.4133
gi|222537764|ref|NM_001145035.1|_Bos_taurus_hypothetical_protein_LOC100270684_(LOC100270684),_mRNA	1398	4042	4042	100.4	1398	3628	3628	82.3992	100.4	82.3992
gi|31342987|ref|NM_174036.2|_Bos_taurus_DEAH_(Asp-Glu-Ala-His)_box_polypeptide_9_(DHX9),_mRNA	4528	10967	10967	84.1059	4528	11739	11739	82.3166	84.1059	82.3166
gi|139948958|ref|NM_001083726.1|_Bos_taurus_SET_domain_and_mariner_transposase_fusion_gene_(SETMAR),_mRNA	1276	2686	2724	74.1313	1276	3257	3306	82.265	74.1313	82.265
gi|115495522|ref|NM_001075810.1|_Bos_taurus_zinc_finger_protein_33B_(ZNF33B),_mRNA	1358	2223	2729	69.7829	1358	2825	3503	81.9036	69.7829	81.9036
gi|77735510|ref|NM_001034278.1|_Bos_taurus_cold_inducible_RNA_binding_protein_(CIRBP),_mRNA	3124	6766	6767	75.2195	3124	8051	8058	81.8991	75.2195	81.8991
gi|122692438|ref|NM_001080317.1|_Bos_taurus_mitochondrial_ribosomal_protein_L3_(MRPL3),_nuclear_gene_encoding_mitochondrial_protein,_mRNA	1370	2892	2892	73.3032	1370	3519	3519	81.557	73.3032	81.557
gi|62751732|ref|NM_001015515.1|_Bos_taurus_chitinase_domain_containing_1_(CHID1),_mRNA	1348	3183	3183	81.9958	1348	3461	3462	81.5455	81.9958	81.5455
gi|297489953|ref|XM_002697919.1|_PREDICTED:_Bos_taurus_tumor_protein,_translationally-controlled_1-like_(LOC100337367),_mRNA	624	260	1464	81.4707	624	293	1599	81.3629	81.4707	81.3629
gi|223278399|ref|NM_176609.3|_Bos_taurus_APEX_nuclease_(multifunctional_DNA_repair_enzyme)_1_(APEX1),_mRNA	1419	2437	3367	82.3959	1419	2578	3634	81.314	82.3959	81.314
gi|116003862|ref|NM_001076824.1|_Bos_taurus_RWD_domain_containing_4_(RWDD4),_mRNA	2645	6526	6530	85.7299	2645	6761	6765	81.2091	85.7299	81.2091
gi|62460625|ref|NM_001014966.1|_Bos_taurus_kelch_domain_containing_3_(KLHDC3),_mRNA	1787	4274	4274	83.0529	1787	4568	4568	81.1642	83.0529	81.1642
gi|31341404|ref|NM_176660.2|_Bos_taurus_NADH_dehydrogenase_(ubiquinone)_1_beta_subcomplex,_7,_18kDa_(NDUFB7),_nuclear_gene_encoding_mitochondrial_protein,_mRNA	516	1159	1159	77.9972	516	1319	1319	81.163	77.9972	81.163
gi|78045534|ref|NM_001035083.1|_Bos_taurus_proteasome_(prosome,_macropain)_26S_subunit,_ATPase,_4_(PSMC4),_mRNA	1498	3360	3360	77.8884	1498	3826	3828	81.1377	77.8884	81.1377
gi|114051889|ref|NM_001045958.1|_Bos_taurus_ribosomal_protein_L23a_(RPL23A),_mRNA	615	0	1435	81.0255	615	0	1571	81.108	81.0255	81.108
gi|219804600|ref|NM_001143862.1|_Bos_taurus_LSM7_homolog,_U6_small_nuclear_RNA_associated_(S._cerevisiae)_(LSM7),_mRNA	451	1006	1006	77.458	451	1151	1151	81.0329	77.458	81.0329
gi|31341431|ref|NM_174656.2|_Bos_taurus_solute_carrier_family_25_(mitochondrial_carrier;_citrate_transporter),_member_1_(SLC25A1),_nuclear_gene_encoding_mitochondrial_protein,_mRNA	1151	2443	2443	73.7044	1151	2937	2937	81.0198	73.7044	81.0198
gi|118151107|ref|NM_001078007.1|_Bos_taurus_coatomer_protein_complex,_subunit_beta_1_(COPB1),_mRNA	3287	8164	8164	86.2479	3287	8380	8380	80.9482	86.2479	80.9482
gi|27806296|ref|NM_174251.1|_Bos_taurus_biliverdin_reductase_B_(flavin_reductase_(NADPH))_(BLVRB),_mRNA	758	1682	1682	77.0552	758	1931	1931	80.8865	77.0552	80.8865
gi|78042571|ref|NM_001035112.1|_Bos_taurus_CDC42_small_effector_1_(CDC42SE1),_mRNA	2923	7447	7447	88.4703	2923	7445	7445	80.8721	88.4703	80.8721
gi|73853752|ref|NM_174217.2|_Bos_taurus_ezrin_(EZR),_mRNA	2720	6724	6729	85.9066	2720	6919	6924	80.826	85.9066	80.826
gi|115495018|ref|NM_001075770.1|_Bos_taurus_prolyl_4-hydroxylase,_alpha_polypeptide_I_(P4HA1),_mRNA	2786	4866	6297	78.487	2786	5512	7092	80.8259	78.487	80.8259
gi|303519167|ref|NM_001195064.1|_Bos_taurus_chromosome_12_open_reading_frame_62_ortholog_(C5H12orf62),_mRNA	488	1167	1167	83.0417	488	1242	1242	80.8099	83.0417	80.8099
gi|297460173|ref|XM_002700877.1|_PREDICTED:_Bos_taurus_hypothetical_protein_LOC100335754_(LOC100335754),_mRNA	1241	2861	2861	80.0555	1241	3155	3155	80.7217	80.0555	80.7217
gi|82697326|ref|NM_001037453.1|_Bos_taurus_mitochondrial_ribosomal_protein_L27_(MRPL27),_nuclear_gene_encoding_mitochondrial_protein,_mRNA	680	1518	1518	77.519	680	1728	1728	80.6859	77.519	80.6859
gi|77736460|ref|NM_001034758.1|_Bos_taurus_isoamyl_acetate-hydrolyzing_esterase_1_homolog_(S._cerevisiae)_(IAH1),_mRNA	1034	2612	2612	87.7198	1034	2623	2623	80.5454	87.7198	80.5454
gi|31341485|ref|NM_174630.2|_Bos_taurus_ubiquinol-cytochrome_c_reductase_core_protein_II_(UQCRC2),_nuclear_gene_encoding_mitochondrial_protein,_mRNA	1622	2217	3438	73.6038	1622	2695	4111	80.4747	73.6038	80.4747
gi|156120330|ref|NM_001101841.1|_Bos_taurus_RNA_binding_protein_S1,_serine-rich_domain_(RNPS1),_mRNA	1877	4326	4327	80.0512	1877	4742	4743	80.2327	80.0512	80.2327
gi|156718143|ref|NM_001103107.1|_Bos_taurus_ubiquitin_associated_protein_2-like_(UBAP2L),_mRNA	3411	6191	7946	80.8932	3411	6643	8597	80.0254	80.8932	80.0254
gi|156523129|ref|NM_001102509.1|_Bos_taurus_surfeit_4_(SURF4),_mRNA	3163	7333	7442	81.7025	3163	7866	7969	79.9958	81.7025	79.9958
gi|154707875|ref|NM_001098905.1|_Bos_taurus_constitutive_coactivator_of_PPAR-gamma-like_protein_1_(FAM120A),_mRNA	4994	11193	11193	77.8293	4994	12578	12578	79.9698	77.8293	79.9698
gi|329663883|ref|NM_001205400.1|_Bos_taurus_fibrillarin_(FBL),_mRNA	1177	2492	2492	73.5219	1177	2962	2963	79.9315	73.5219	79.9315
gi|115497397|ref|NM_001076419.1|_Bos_taurus_neuron_derived_neurotrophic_factor_(NENF),_mRNA	932	2049	2053	76.4924	932	2343	2344	79.8554	76.4924	79.8554
gi|78050056|ref|NM_001035066.1|_Bos_taurus_CKLF-like_MARVEL_transmembrane_domain_containing_6_(CMTM6),_mRNA	2976	7199	7204	84.0593	2976	7475	7478	79.7839	84.0593	79.7839
gi|297492971|ref|XR_084140.1|_PREDICTED:_Bos_taurus_magnesium_transporter_protein_1-like_(LOC100301169),_miscRNA	817	1745	1745	74.1683	817	2051	2051	79.7088	74.1683	79.7088
gi|118151391|ref|NM_001077906.1|_Bos_taurus_non-metastatic_cells_4,_protein_expressed_in_(NME4),_nuclear_gene_encoding_mitochondrial_protein,_mRNA	892	2072	2072	80.6622	892	2239	2239	79.6988	80.6622	79.6988
gi|166706871|ref|NR_001464.2|_Bos_taurus_X_(inactive)-specific_transcript_(XIST),_non-coding_RNA	22812	41768	42306	64.3997	22812	56592	57256	79.693	64.3997	79.693
gi|156523067|ref|NM_001102477.1|_Bos_taurus_ubiquitin-like_modifier_activating_enzyme_1_(UBA1),_mRNA	3419	7870	7870	79.932	3419	8570	8570	79.5874	79.932	79.5874
gi|31341335|ref|NM_176649.2|_Bos_taurus_ATP_synthase,_H+_transporting,_mitochondrial_Fo_complex,_subunit_C1_(subunit_9)_(ATP5G1),_nuclear_gene_encoding_mitochondrial_protein,_mRNA	558	1192	1192	74.18	558	1397	1398	79.5492	74.18	79.5492
gi|87196509|ref|NM_001010995.2|_Bos_taurus_tropomyosin_2_(beta)_(TPM2),_mRNA	2148	4224	4227	68.335	2148	5381	5381	79.5411	68.335	79.5411
gi|297483843|ref|XM_002693881.1|_PREDICTED:_Bos_taurus_putative_protein_product_of_HMFT1716-like_(ETNK2),_mRNA	2829	0	5048	61.9629	2829	1	7084	79.5075	61.9629	79.5075
gi|297473539|ref|XM_002686622.1|_PREDICTED:_Bos_taurus_high_density_lipoprotein_binding_protein_(HDLBP),_mRNA	5273	2205	12007	79.0718	5273	2354	13199	79.4778	79.0718	79.4778
gi|31343075|ref|NM_173997.2|_Bos_taurus_ADP-ribosylation_factor_guanine_nucleotide-exchange_factor_1(brefeldin_A-inhibited)_(ARFGEF1),_mRNA	7016	14721	14721	72.8606	7016	17557	17558	79.4599	72.8606	79.4599
gi|114052123|ref|NM_001046112.1|_Bos_taurus_CDKN2A_interacting_protein_N-terminal_like_(CDKN2AIPNL),_mRNA	715	1636	1636	79.4552	715	1789	1789	79.4451	79.4552	79.4451
gi|83035120|ref|NM_001037629.1|_Bos_taurus_translocase_of_inner_mitochondrial_membrane_8_homolog_B_(yeast)_(TIMM8B),_nuclear_gene_encoding_mitochondrial_protein,_mRNA	523	1148	1148	76.2229	523	1308	1308	79.4088	76.2229	79.4088
gi|62460385|ref|NM_001014847.1|_Bos_taurus_RNA_binding_protein,_autoantigenic_(hnRNP-associated_with_lethal_yellow_homolog_(mouse))_(RALY),_mRNA	1326	2811	2813	73.6667	1326	3315	3316	79.4024	73.6667	79.4024
gi|77735708|ref|NM_001034377.1|_Bos_taurus_TSC22_domain_family,_member_1_(TSC22D1),_mRNA	1864	5126	5126	95.4944	1864	4657	4659	79.3614	95.4944	79.3614
gi|84000388|ref|NM_001038205.1|_Bos_taurus_PEST_proteolytic_signal_containing_nuclear_protein_(PCNP),_mRNA	2284	5393	5393	81.9935	2284	5700	5700	79.2395	81.9935	79.2395
gi|329755231|ref|NM_001205376.2|_Bos_taurus_hypothetical_protein_LOC613429_(C7H19orf42),_mRNA	1368	3132	3132	79.5025	1368	3413	3413	79.216	79.5025	79.216
gi|329663518|ref|NM_001205600.1|_Bos_taurus_sterol_regulatory_element_binding_transcription_factor_2_(SREBF2),_mRNA	5194	265	12070	80.6957	5194	299	12946	79.1401	80.6957	79.1401
gi|148234460|ref|NM_001077999.2|_Bos_taurus_chromosome_6_open_reading_frame_62_ortholog_(C23H6orf62),_mRNA	2382	5409	5409	78.8534	2382	5931	5933	79.0852	78.8534	79.0852
gi|297479101|ref|XM_002690516.1|_PREDICTED:_Bos_taurus_TRIM5/cyclophilin_A_fusion_protein-like_(PPIA),_mRNA	739	3	1808	84.957	739	2	1839	79.0133	84.957	79.0133
gi|148356239|ref|NM_001098377.1|_Bos_taurus_EP300_interacting_inhibitor_of_differentiation_1_(EID1),_mRNA	1774	3613	4257	83.3288	1774	3677	4404	78.8236	83.3288	78.8236
gi|77735938|ref|NM_001034494.1|_Bos_taurus_proliferating_cell_nuclear_antigen_(PCNA),_mRNA	2006	4381	4381	75.8381	2006	4967	4967	78.6187	75.8381	78.6187
gi|297492969|ref|XM_002699981.1|_PREDICTED:_Bos_taurus_COX7B_protein-like_(LOC100300550),_mRNA	967	318	2184	78.428	967	308	2394	78.6069	78.428	78.6069
gi|115497453|ref|NM_001075565.1|_Bos_taurus_SEC13_homolog_(S._cerevisiae)_(SEC13),_mRNA	1409	3043	3044	75.0203	1409	3487	3487	78.5785	75.0203	78.5785
gi|75832083|ref|NM_176656.3|_Bos_taurus_NADH_dehydrogenase_(ubiquinone)_1_beta_subcomplex,_5,_16kDa_(NDUFB5),_nuclear_gene_encoding_mitochondrial_protein,_mRNA	1141	2903	2903	88.35	1141	2823	2823	78.5576	88.35	78.5576
gi|115495158|ref|NM_001075975.1|_Bos_taurus_TAF9_RNA_polymerase_II,_TATA_box_binding_protein_(TBP)-associated_factor,_32kDa_(TAF9),_transcript_variant_1,_mRNA	1431	3273	3289	79.8122	1431	3519	3532	78.3689	79.8122	78.3689
gi|115495668|ref|NM_001075549.1|_Bos_taurus_acetyl-CoA_acetyltransferase_2_(ACAT2),_mRNA	1445	3402	3402	81.7545	1445	3565	3565	78.3347	81.7545	78.3347
gi|328751691|ref|NM_001192818.2|_Bos_taurus_ADAM_metallopeptidase_domain_9_(ADAM9),_mRNA	4044	2240	10358	88.9426	4044	2098	9976	78.3264	88.9426	78.3264
gi|166157452|ref|NM_001025330.2|_Bos_taurus_membrane-bound_transcription_factor_peptidase,_site_1_(MBTPS1),_mRNA	3907	8435	8436	74.9788	3907	9634	9637	78.3179	74.9788	78.3179
gi|31341015|ref|NM_174805.2|_Bos_taurus_low_molecular_mass_ubiquinone-binding_protein_(9.5kD)_(UQCRQ),_mRNA	681	1481	1484	75.6714	681	1677	1679	78.2828	75.6714	78.2828
gi|31341408|ref|NM_176667.2|_Bos_taurus_NADH_dehydrogenase_(ubiquinone)_1_beta_subcomplex,_3,_12kDa_(NDUFB3),_nuclear_gene_encoding_mitochondrial_protein,_mRNA	487	1026	1030	73.4435	487	1190	1200	78.2375	73.4435	78.2375
gi|83035060|ref|NM_001037595.1|_Bos_taurus_tetraspanin_31_(TSPAN31),_mRNA	1059	2425	2425	79.5172	1059	2608	2608	78.1942	79.5172	78.1942
gi|83035064|ref|NM_001037594.1|_Bos_taurus_cyclin-dependent_kinase_4_(CDK4),_mRNA	1369	2872	2885	73.1792	1369	3353	3369	78.1376	73.1792	78.1376
gi|83035088|ref|NM_001037603.1|_Bos_taurus_PDZ_domain_containing_11_(PDZD11),_mRNA	1110	2624	2624	82.0892	1110	2731	2731	78.1199	82.0892	78.1199
gi|297464014|ref|XM_615034.5|_PREDICTED:_Bos_taurus_growth_regulation_by_estrogen_in_breast_cancer-like_(LOC535053),_mRNA	6367	251	13140	71.6647	6367	328	15655	78.0694	71.6647	78.0694
gi|115497659|ref|NM_001075584.1|_Bos_taurus_unconventional_SNARE_in_the_ER_1_homolog_(S._cerevisiae)_(USE1),_mRNA	824	1802	1803	75.9825	824	2023	2024	77.9913	75.9825	77.9913
gi|78042547|ref|NM_001035099.1|_Bos_taurus_CD81_molecule_(CD81),_mRNA	1477	3378	3378	79.419	1477	3620	3620	77.8199	79.419	77.8199
gi|31340867|ref|NM_174758.2|_Bos_taurus_Niemann-Pick_disease,_type_C1_(NPC1),_mRNA	4318	9340	9342	75.1281	4318	10571	10572	77.7387	75.1281	77.7387
gi|149643098|ref|NM_001099183.1|_Bos_taurus_translocase_of_outer_mitochondrial_membrane_20_homolog_(yeast)_(TOMM20),_nuclear_gene_encoding_mitochondrial_protein,_mRNA	1709	3846	4166	84.6491	1709	3852	4184	77.7342	84.6491	77.7342
gi|78369509|ref|NM_001035319.1|_Bos_taurus_ribonuclease/angiogenin_inhibitor_1_(RNH1),_mRNA	1594	3408	3408	74.2431	1594	3896	3896	77.6057	74.2431	77.6057
gi|164420736|ref|NM_001034570.2|_Bos_taurus_lysosomal-associated_membrane_protein_2_(LAMP2),_transcript_variant_2,_mRNA	3243	4322	7419	79.4408	3243	4648	7888	77.2294	79.4408	77.2294
gi|115497173|ref|NM_001076075.1|_Bos_taurus_3'-phosphoadenosine_5'-phosphosulfate_synthase_2_(PAPSS2),_mRNA	1975	3710	3710	65.2307	1975	4798	4800	77.1679	65.2307	77.1679
gi|114053024|ref|NM_001046241.1|_Bos_taurus_ring-box_1,_E3_ubiquitin_protein_ligase_(RBX1),_mRNA	1504	2722	3376	77.947	1504	2918	3654	77.1407	77.947	77.1407
gi|77735858|ref|NM_001034453.1|_Bos_taurus_coiled-coil_domain_containing_104_(CCDC104),_mRNA	1134	2762	2762	84.5777	1134	2755	2755	77.1385	84.5777	77.1385
gi|77736438|ref|NM_001034747.1|_Bos_taurus_enhancer_of_yellow_2_homolog_(Drosophila)_(ENY2),_mRNA	651	1380	1380	73.6111	651	1580	1580	77.0617	73.6111	77.0617
gi|119331195|ref|NM_001079778.1|_Bos_taurus_sorting_nexin_3_(SNX3),_mRNA	1336	2998	3001	78.0018	1336	3240	3242	77.0494	78.0018	77.0494
gi|154707913|ref|NM_001099108.1|_Bos_taurus_protein_phosphatase_4,_catalytic_subunit_(PPP4C),_mRNA	1360	2932	2935	74.9401	1360	3299	3299	77.0205	74.9401	77.0205
gi|126165217|ref|NM_001081734.1|_Bos_taurus_molybdenum_cofactor_synthesis_3_(MOCS3),_mRNA	2797	4474	5464	67.8365	2797	5457	6779	76.9548	67.8365	76.9548
gi|303523501|ref|NM_001195042.1|_Bos_taurus_small_subunit_of_serine_palmitoyltransferase_A_(C21H14orf147),_mRNA	1296	2719	2721	72.9069	1296	3133	3139	76.904	72.9069	76.904
gi|77735900|ref|NM_001034475.1|_Bos_taurus_nicastrin_(NCSTN),_mRNA	2362	5116	5116	75.2135	2362	5719	5720	76.8916	75.2135	76.8916
gi|78045502|ref|NM_001035052.1|_Bos_taurus_chromosome_10_open_reading_frame_84_ortholog_(C26H10orf84),_mRNA	902	1998	1998	76.9191	902	2181	2182	76.8088	76.9191	76.8088
gi|77735954|ref|NM_001034504.1|_Bos_taurus_high_mobility_group_nucleosomal_binding_domain_3_(HMGN3),_mRNA	876	1943	1943	77.0218	876	2119	2119	76.805	77.0218	76.805
gi|116004228|ref|NM_001077004.1|_Bos_taurus_NHP2_non-histone_chromosome_protein_2-like_1_(S._cerevisiae)_(NHP2L1),_mRNA	1438	3333	3333	80.4862	1438	3469	3469	76.5964	80.4862	76.5964
gi|297468673|ref|XM_002706183.1|_PREDICTED:_Bos_taurus_transcription_elongation_factor_A_protein-like_8-like_(LOC100335186),_mRNA	955	1468	2325	84.5405	955	1482	2302	76.5358	84.5405	76.5358
gi|115497935|ref|NM_001075210.1|_Bos_taurus_poliovirus_receptor-related_2_(herpesvirus_entry_mediator_B)_(PVRL2),_mRNA	1499	3307	3312	76.7244	1499	3599	3610	76.466	76.7244	76.466
gi|164450472|ref|NM_001113257.1|_Bos_taurus_high_mobility_group_box_3_(HMGB3),_transcript_variant_2,_mRNA	779	84	1611	71.813	779	93	1876	76.4642	71.813	76.4642
gi|78369271|ref|NM_001035366.1|_Bos_taurus_catenin_(cadherin-associated_protein),_alpha_1,_102kDa_(CTNNA1),_mRNA	3703	5399	8453	79.2688	3703	5744	8908	76.3817	79.2688	76.3817
gi|77404433|ref|NM_001034035.1|_Bos_taurus_hypoxanthine_phosphoribosyltransferase_1_(HPRT1),_mRNA	1370	3377	3404	86.2808	1370	3262	3288	76.2033	86.2808	76.2033
gi|62460469|ref|NM_001014889.1|_Bos_taurus_proteasome_(prosome,_macropain)_activator_subunit_2_(PA28_beta)_(PSME2),_mRNA	834	1798	1798	74.8633	834	2001	2001	76.1805	74.8633	76.1805
gi|297465356|ref|XM_585215.5|_PREDICTED:_Bos_taurus_hypothetical_LOC508439_(LOC508439),_mRNA	4463	0	9530	74.15	4463	0	10703	76.145	74.15	76.145
gi|115497983|ref|NM_001076473.1|_Bos_taurus_phosphatidic_acid_phosphatase_type_2B_(PPAP2B),_mRNA	1589	4164	4169	91.1073	1589	3806	3810	76.1314	91.1073	76.1314
gi|126723420|ref|NM_001082436.1|_Bos_taurus_cell_division_cycle_20_homolog_(S._cerevisiae)_(CDC20),_mRNA	1795	3225	3225	62.3893	1795	4303	4303	76.1149	62.3893	76.1149
gi|139948748|ref|NM_001083764.1|_Bos_taurus_myosin,_light_chain_12B,_regulatory_(MYL12B),_mRNA	1068	273	2548	82.8463	1068	313	2558	76.0487	82.8463	76.0487
gi|78369389|ref|NM_001035381.1|_Bos_taurus_solute_carrier_family_39_(zinc_transporter),_member_1_(SLC39A1),_mRNA	2080	4697	4697	78.4156	2080	4975	4975	75.9438	78.4156	75.9438
gi|114051298|ref|NM_001046038.1|_Bos_taurus_metadherin_(MTDH),_mRNA	3434	7767	7768	78.5514	3434	8199	8200	75.8187	78.5514	75.8187
gi|114053040|ref|NM_001046564.1|_Bos_taurus_lanosterol_synthase_(2,3-oxidosqualene-lanosterol_cyclase)_(LSS),_mRNA	2199	4524	4524	71.4402	2199	5247	5247	75.7615	71.4402	75.7615
gi|119924210|ref|XM_001249496.1|_PREDICTED:_Bos_taurus_sodium/myo-inositol_cotransporter-like_(SLC5A3),_mRNA	2605	1898	6158	82.0875	2605	1835	6212	75.7158	82.0875	75.7158
gi|78369503|ref|NM_001035449.1|_Bos_taurus_cell_division_cycle_associated_3_(CDCA3),_mRNA	1127	2039	2039	62.8258	1127	2686	2686	75.6737	62.8258	75.6737
gi|77736046|ref|NM_001034550.1|_Bos_taurus_chromatin_modifying_protein_2A_(CHMP2A),_mRNA	935	1945	1945	72.2359	935	2228	2228	75.66	72.2359	75.66
gi|116004238|ref|NM_001077010.1|_Bos_taurus_RNA_binding_motif_protein_4_(RBM4),_mRNA	1580	2947	3277	72.0219	1580	3374	3763	75.6206	72.0219	75.6206
gi|82697370|ref|NM_001037473.1|_Bos_taurus_chromosome_11_open_reading_frame_67_ortholog_(C29H11orf67),_mRNA	496	1073	1073	75.1213	496	1181	1181	75.6016	75.1213	75.6016
gi|77735778|ref|NM_001034416.1|_Bos_taurus_IMP_(inosine_5'-monophosphate)_dehydrogenase_2_(IMPDH2),_mRNA	1678	3785	3786	78.349	1678	3993	3994	75.5751	78.349	75.5751
gi|31342534|ref|NM_174233.2|_Bos_taurus_angiotensin_II_receptor,_type_1_(AGTR1),_mRNA	3029	4123	5450	62.4802	3029	5474	7207	75.5471	62.4802	75.5471
gi|297472320|ref|XM_002685735.1|_PREDICTED:_Bos_taurus_hypothetical_LOC508439_(LOC508439),_mRNA	4463	0	9511	74.0022	4463	0	10616	75.526	74.0022	75.526
gi|262205516|ref|NM_001166612.1|_Bos_taurus_small_nuclear_ribonucleoprotein_25kDa_(U11/U12)_(SNRNP25),_mRNA	759	1612	1612	73.7511	759	1804	1805	75.5089	73.7511	75.5089
gi|112181317|ref|NM_175779.3|_Bos_taurus_mannose-6-phosphate_receptor_(cation_dependent)_(M6PR),_mRNA	2441	5187	5187	73.7893	2441	5804	5804	75.4957	73.7893	75.4957
gi|114052079|ref|NM_001045937.1|_Bos_taurus_chromosome_22_open_reading_frame_32_ortholog_(C5H22orf32),_mRNA	632	1374	1374	75.4944	632	1498	1498	75.2588	75.4944	75.2588
gi|123858765|ref|NM_001080221.1|_Bos_taurus_prefoldin_subunit_2_(PFDN2),_mRNA	714	1514	1514	73.633	714	1692	1692	75.2428	73.633	75.2428
gi|329664225|ref|NM_001206204.1|_Bos_taurus_cornichon_homolog_3_(Drosophila)_(CNIH3),_mRNA	1222	0	2595	73.7414	1222	0	2893	75.1692	73.7414	75.1692
gi|115496603|ref|NM_001075336.1|_Bos_taurus_U2_small_nuclear_RNA_auxiliary_factor_2_(U2AF2),_mRNA	2118	2545	4253	69.7292	2118	3016	5013	75.151	69.7292	75.151
gi|329663499|ref|NM_001205853.1|_Bos_taurus_ER_degradation_enhancer,_mannosidase_alpha-like_3_(EDEM3),_mRNA	6455	157	15372	82.695	6455	160	15253	75.0277	82.695	75.0277
gi|62751422|ref|NM_001015638.1|_Bos_taurus_sorting_nexin_17_(SNX17),_mRNA	1874	3924	3924	72.7117	1874	4426	4427	75.0072	72.7117	75.0072
gi|77736561|ref|NM_001034791.1|_Bos_taurus_late_endosomal/lysosomal_adaptor,_MAPK_and_MTOR_activator_2_(LAMTOR2),_mRNA	649	1371	1372	73.4099	649	1529	1529	74.8041	73.4099	74.8041
gi|297470532|ref|XM_002683966.1|_PREDICTED:_Bos_taurus_mannosidase,_alpha,_class_1B,_member_1-like_(LOC100336654),_partial_mRNA	1281	2216	2610	70.7516	1281	2576	3016	74.7558	70.7516	74.7558
gi|330864738|ref|NM_001191542.1|_Bos_taurus_SWI/SNF_related,_matrix_associated,_actin_dependent_regulator_of_chromatin,_subfamily_a,_member_1_(SMARCA1),_mRNA	4057	392	10224	87.5106	4057	368	9546	74.7101	87.5106	74.7101
gi|297483982|ref|XM_002693997.1|_PREDICTED:_Bos_taurus_cornichon_homolog_3-like_(CNIH3),_mRNA	1222	0	2646	75.1906	1222	0	2875	74.7015	75.1906	74.7015
gi|78042549|ref|NM_001035101.1|_Bos_taurus_glutaredoxin_3_(GLRX3),_mRNA	1211	2548	2549	73.0922	1211	2846	2848	74.6721	73.0922	74.6721
gi|195539520|ref|NM_001130754.1|_Bos_taurus_RAB14,_member_RAS_oncogene_family_(RAB14),_mRNA	3001	6701	6701	77.5387	3001	7048	7048	74.5697	77.5387	74.5697
gi|114052624|ref|NM_001046091.1|_Bos_taurus_protein_disulfide_isomerase_family_A,_member_5_(PDIA5),_mRNA	1832	4027	4027	76.331	1832	4299	4299	74.5083	76.331	74.5083
gi|297463755|ref|XM_002702840.1|_PREDICTED:_Bos_taurus_mitochondrial_carrier_homolog_1,_transcript_variant_2_(LOC100335945),_mRNA	1922	176	3806	68.7639	1922	212	4507	74.4555	68.7639	74.4555
gi|62751684|ref|NM_001015621.1|_Bos_taurus_eukaryotic_translation_initiation_factor_2,_subunit_2_beta,_38kDa_(EIF2S2),_mRNA	1420	3055	3056	74.7326	1420	3329	3329	74.4369	74.7326	74.4369
gi|114052666|ref|NM_001046310.1|_Bos_taurus_RAD23_homolog_B_(S._cerevisiae)_(RAD23B),_mRNA	2862	6409	6411	77.786	2862	6707	6709	74.4305	77.786	74.4305
gi|164448699|ref|NM_001035029.2|_Bos_taurus_mitochondrial_ribosomal_protein_L9_(MRPL9),_nuclear_gene_encoding_mitochondrial_protein,_mRNA	1272	2588	2589	70.6789	1272	2976	2976	74.2863	70.6789	74.2863
gi|77736060|ref|NM_001034557.1|_Bos_taurus_NSFL1_(p97)_cofactor_(p47)_(NSFL1C),_mRNA	1386	2941	2942	73.7097	1386	3237	3238	74.1782	73.7097	74.1782
gi|77736290|ref|NM_001034673.1|_Bos_taurus_chromosome_12_open_reading_frame_23_ortholog_(C5H12orf23),_mRNA	3752	8724	8798	81.4266	3752	8654	8757	74.1063	81.4266	74.1063
gi|62460559|ref|NM_001014932.1|_Bos_taurus_mitochondrial_ribosomal_protein_L11_(MRPL11),_nuclear_gene_encoding_mitochondrial_protein,_mRNA	827	1759	1759	73.8593	827	1925	1926	73.9458	73.8593	73.9458
gi|27807288|ref|NM_174716.1|_Bos_taurus_annexin_A2_(ANXA2),_mRNA	1381	3146	3146	79.1061	1381	3214	3214	73.895	79.1061	73.895
gi|62988319|ref|NM_001017954.1|_Bos_taurus_ATPase,_H+_transporting,_lysosomal_16kDa,_V0_subunit_c_(ATP6V0C),_mRNA	1133	1548	2341	71.7491	1133	1712	2636	73.8717	71.7491	73.8717
gi|156121022|ref|NM_001102188.1|_Bos_taurus_sarcoglycan,_beta_(43kDa_dystrophin-associated_glycoprotein)_(SGCB),_mRNA	4371	8384	9093	72.239	4371	9284	10155	73.767	72.239	73.767
gi|164420737|ref|NM_001113244.1|_Bos_taurus_lysosomal-associated_membrane_protein_2_(LAMP2),_transcript_variant_1,_mRNA	1726	1584	3746	75.3654	1726	1745	4001	73.6022	75.3654	73.6022
gi|114052083|ref|NM_001046380.1|_Bos_taurus_transformer_2_alpha_homolog_(Drosophila)_(TRA2A),_mRNA	1756	3605	3605	71.2895	1756	4066	4068	73.5562	71.2895	73.5562
gi|329663256|ref|NM_001205557.1|_Bos_taurus_proline-rich_coiled-coil_2A_(PRRC2A),_mRNA	6862	424	13733	69.496	6862	479	15894	73.5437	69.496	73.5437
gi|114051260|ref|NM_001046617.1|_Bos_taurus_polymerase_(RNA)_III_(DNA_directed)_polypeptide_K,_12.3_kDa_(POLR3K),_mRNA	826	1702	1702	71.5525	826	1913	1913	73.5356	71.5525	73.5356
gi|297493246|ref|XM_002700207.1|_PREDICTED:_Bos_taurus_ubiquitin_specific_peptidase_9,_X-linked,_transcript_variant_2_(USP9X),_mRNA	8164	226	18073	76.8727	8164	273	18905	73.5252	76.8727	73.5252
gi|77735726|ref|NM_001034390.1|_Bos_taurus_polymerase_(DNA_directed),_epsilon_3_(p17_subunit)_(POLE3),_mRNA	1921	3958	3958	71.5473	1921	4448	4448	73.5191	71.5473	73.5191
gi|156120432|ref|NM_001101892.1|_Bos_taurus_hypothetical_LOC508021_(C3H1orf109),_mRNA	3964	6533	7270	63.6863	3964	8145	9176	73.4992	63.6863	73.4992
gi|156120746|ref|NM_001102050.1|_Bos_taurus_anoctamin_4_(ANO4),_mRNA	4047	7574	7574	64.9886	4047	9352	9352	73.3726	64.9886	73.3726
gi|77735720|ref|NM_001034383.1|_Bos_taurus_phosphatidylinositol_glycan_anchor_biosynthesis,_class_C_(PIGC),_mRNA	1464	3056	3091	73.3167	1464	3342	3383	73.3709	73.3167	73.3709
gi|84992987|ref|NM_174338.3|_Bos_taurus_FUN14_domain_containing_2_(FUNDC2),_mRNA	1134	2072	2336	71.5327	1134	2349	2620	73.3586	71.5327	73.3586
gi|48374082|ref|NM_001001440.2|_Bos_taurus_annexin_A4_(ANXA4),_mRNA	2055	4004	4004	67.6593	2055	4747	4747	73.3449	67.6593	73.3449
gi|95147678|ref|NM_205798.2|_Bos_taurus_transmembrane_BAX_inhibitor_motif_containing_1_(TMBIM1),_mRNA	2303	5075	5075	76.5222	2303	5316	5316	73.2915	76.5222	73.2915
gi|149642698|ref|NM_001099215.1|_Bos_taurus_nucleosome_assembly_protein_1-like_1_(NAP1L1),_mRNA	1544	556	3215	72.3067	1544	651	3563	73.2709	72.3067	73.2709
gi|116004402|ref|NM_001077092.1|_Bos_taurus_oligosaccharyltransferase_complex_subunit_(OSTC),_mRNA	1158	2693	2693	80.7556	1158	2670	2672	73.264	80.7556	73.264
gi|77735460|ref|NM_001034253.1|_Bos_taurus_canopy_4_homolog_(zebrafish)_(CNPY4),_mRNA	1536	3245	3245	73.3616	1536	3533	3533	73.0323	73.3616	73.0323
gi|31342886|ref|NM_174080.2|_Bos_taurus_ubiquitin-conjugating_enzyme_E2K_(UBC1_homolog,_yeast)_(UBE2K),_mRNA	825	1822	1822	76.6901	825	1892	1892	72.8165	76.6901	72.8165
gi|164518999|ref|NM_001113296.1|_Bos_taurus_ribonucleotide_reductase_M1_(RRM1),_mRNA	3127	6085	6086	67.5848	3127	7170	7170	72.8038	67.5848	72.8038
gi|194678362|ref|XM_001251029.2|_PREDICTED:_Bos_taurus_NOMO3-like_protein,_transcript_variant_1_(LOC515570),_mRNA	4177	991	9553	79.4183	4177	970	9574	72.7766	79.4183	72.7766
gi|31343589|ref|NM_175815.2|_Bos_taurus_NADH_dehydrogenase_(ubiquinone)_1_alpha_subcomplex,_2,_8kDa_(NDUFA2),_nuclear_gene_encoding_mitochondrial_protein,_mRNA	583	935	1224	72.9051	583	1089	1336	72.7613	72.9051	72.7613
gi|56710335|ref|NM_001003901.1|_Bos_taurus_dynein,_light_chain,_LC8-type_1_(DYNLL1),_mRNA	681	801	1533	78.17	681	830	1560	72.7345	78.17	72.7345
gi|118150943|ref|NM_001077916.1|_Bos_taurus_dpy-30_homolog_(C._elegans)_(DPY30),_mRNA	630	1350	1350	74.4112	630	1443	1443	72.7258	74.4112	72.7258
gi|62460473|ref|NM_001014891.1|_Bos_taurus_ADP-ribosylation-like_factor_6_interacting_protein_5_(ARL6IP5),_mRNA	1337	2879	2879	74.7748	1337	3056	3056	72.5746	74.7748	72.5746
gi|297490586|ref|XM_002698216.1|_PREDICTED:_Bos_taurus_PDGFA_associated_protein_1-like_(PDAP1),_mRNA	1008	2	2031	69.9672	1008	4	2304	72.5746	69.9672	72.5746
gi|115495318|ref|NM_001075166.1|_Bos_taurus_STIP1_homology_and_U-box_containing_protein_1,_E3_ubiquitin_protein_ligase_(STUB1),_mRNA	1296	2177	2439	65.3509	1296	2615	2962	72.5676	65.3509	72.5676
gi|262073023|ref|NM_001166499.1|_Bos_taurus_integrin,_alpha_2_(CD49B,_alpha_2_subunit_of_VLA-2_receptor)_(ITGA2),_mRNA	3600	6343	6343	61.1839	3600	8226	8226	72.5519	61.1839	72.5519
gi|77735452|ref|NM_001034249.1|_Bos_taurus_alcohol_dehydrogenase_5_(class_III),_chi_polypeptide_(ADH5),_mRNA	1503	3227	3227	74.5564	1503	3432	3433	72.5233	74.5564	72.5233
gi|156120616|ref|NM_001101984.1|_Bos_taurus_aldehyde_dehydrogenase_3_family,_member_A2_(ALDH3A2),_mRNA	3064	5639	5882	66.6625	3064	6699	6989	72.4251	66.6625	72.4251
gi|113461976|ref|NM_001044721.1|_Bos_taurus_citrate_synthase_(CS),_nuclear_gene_encoding_mitochondrial_protein,_mRNA	2964	5814	5821	68.1969	2964	6749	6756	72.3726	68.1969	72.3726
gi|157279872|ref|NM_001104982.1|_Bos_taurus_FUN14_domain_containing_1_(FUNDC1),_mRNA	907	1872	1873	71.7093	907	2056	2057	72.0095	71.7093	72.0095
gi|114051092|ref|NM_001046576.1|_Bos_taurus_ER_lipid_raft_associated_2_(ERLIN2),_mRNA	3471	6703	6704	67.0694	3471	7871	7871	72.0009	67.0694	72.0009
gi|297477515|ref|XM_002689374.1|_PREDICTED:_Bos_taurus_EGF-like_repeats_and_discoidin_I-like_domains_3-like_(EDIL3),_mRNA	1578	0	3048	67.0738	1578	0	3578	71.994	67.0738	71.994
gi|297458676|ref|XM_869219.3|_PREDICTED:_Bos_taurus_similar_to_hCG23722_(LOC617040),_mRNA	490	0	982	69.5922	490	0	1111	71.9914	69.5922	71.9914
gi|77736284|ref|NM_001034670.1|_Bos_taurus_anterior_pharynx_defective_1_homolog_A_(C._elegans)_(APH1A),_mRNA	1908	3799	3800	69.1593	1908	4325	4326	71.9898	69.1593	71.9898
gi|149642896|ref|NM_001099170.1|_Bos_taurus_thioredoxin-related_transmembrane_protein_4_(TMX4),_mRNA	3616	7588	7600	72.9844	3616	8186	8196	71.9675	72.9844	71.9675
gi|114050994|ref|NM_001046484.1|_Bos_taurus_coiled-coil-helix-coiled-coil-helix_domain_containing_1_(CHCHD1),_mRNA	605	1238	1240	71.1724	605	1369	1371	71.9523	71.1724	71.9523
gi|122692494|ref|NM_001080236.1|_Bos_taurus_transmembrane_and_coiled-coil_domain-containing_protein_C6orf129_homolog_(C23H6orf129),_mRNA	576	826	1044	62.9395	576	1003	1305	71.9367	62.9395	71.9367
gi|297480527|ref|XM_002691457.1|_PREDICTED:_Bos_taurus_similar_to_hCG23722_(LOC617040),_mRNA	490	0	986	69.8757	490	0	1108	71.797	69.8757	71.797
gi|66792815|ref|NM_001024511.1|_Bos_taurus_transcriptional_adaptor_3_(TADA3),_mRNA	1859	3528	3528	65.9013	1859	4202	4203	71.7865	65.9013	71.7865
gi|268831420|ref|NM_001145872.1|_Bos_taurus_isocitrate_dehydrogenase_3_(NAD+)_beta_(IDH3B),_nuclear_gene_encoding_mitochondrial_protein,_transcript_variant_C,_mRNA	1540	211	3308	74.5916	1540	224	3481	71.7705	74.5916	71.7705
gi|83035114|ref|NM_001037619.1|_Bos_taurus_general_transcription_factor_IIA,_2,_12kDa_(GTF2A2),_mRNA	792	1683	1683	73.7911	792	1789	1790	71.7613	73.7911	71.7613
gi|77736276|ref|NM_001034666.1|_Bos_taurus_AHA1,_activator_of_heat_shock_90kDa_protein_ATPase_homolog_1_(yeast)_(AHSA1),_mRNA	1393	2738	2738	68.2539	1393	3144	3145	71.6857	68.2539	71.6857
gi|73853767|ref|NM_176650.3|_Bos_taurus_Rho_GDP_dissociation_inhibitor_(GDI)_alpha_(ARHGDIA),_mRNA	1882	336	3599	66.406	1882	386	4241	71.5503	66.406	71.5503
gi|329664451|ref|NM_001205721.1|_Bos_taurus_FK506_binding_protein_8,_38kDa_(FKBP8),_mRNA	1726	35	3429	68.9877	1726	54	3885	71.4682	68.9877	71.4682
gi|77735530|ref|NM_001034289.1|_Bos_taurus_degenerative_spermatocyte_homolog_1,_lipid_desaturase_(Drosophila)_(DEGS1),_mRNA	1426	2942	2942	71.6421	1426	3209	3209	71.4518	71.6421	71.4518
gi|78369285|ref|NM_001035474.1|_Bos_taurus_small_acidic_protein_(C15H11orf58),_mRNA	2894	6277	6277	75.318	2894	6511	6511	71.4351	75.318	71.4351
gi|115495376|ref|NM_001075803.1|_Bos_taurus_fumarate_hydratase_(FH),_nuclear_gene_encoding_mitochondrial_protein,_mRNA	1795	3589	3589	69.4311	1795	4038	4038	71.4274	69.4311	71.4274
gi|114052982|ref|NM_001046587.1|_Bos_taurus_polymerase_(RNA)_I_polypeptide_D_(POLR1D),_mRNA	1254	2552	2687	74.4072	1254	2678	2819	71.3773	74.4072	71.3773
gi|78369239|ref|NM_001035436.1|_Bos_taurus_LSM4_homolog,_U6_small_nuclear_RNA_associated_(S._cerevisiae)_(LSM4),_mRNA	1100	2156	2156	68.0614	1100	2468	2470	71.2963	68.0614	71.2963
gi|77735796|ref|NM_001034421.1|_Bos_taurus_RAB5-interacting_protein_(C13H20orf24),_mRNA	1178	2184	2476	72.9878	1178	2328	2641	71.1846	72.9878	71.1846
gi|115496617|ref|NM_001075334.1|_Bos_taurus_microtubule-associated_protein,_RP/EB_family,_member_1_(MAPRE1),_mRNA	2368	4933	4934	72.354	2368	5298	5301	71.0786	72.354	71.0786
gi|82697312|ref|NM_001037444.1|_Bos_taurus_histone_deacetylase_1_(HDAC1),_mRNA	2025	3937	3937	67.5127	2025	4533	4533	71.0761	67.5127	71.0761
gi|156523071|ref|NM_001102480.1|_Bos_taurus_transmembrane_protein_43_(TMEM43),_mRNA	3080	5727	5727	64.5686	3080	6891	6891	71.0386	64.5686	71.0386
gi|122692448|ref|NM_001080311.1|_Bos_taurus_leucine_rich_repeat_containing_2_(LRRC2),_mRNA	1583	3273	3273	71.7976	1583	3541	3541	71.0244	71.7976	71.0244
gi|78369197|ref|NM_001035326.1|_Bos_taurus_cathepsin_A_(CTSA),_mRNA	1844	3516	3518	66.2491	1844	4124	4124	71.0102	66.2491	71.0102
gi|77735886|ref|NM_001034468.1|_Bos_taurus_glutaminyl-tRNA_synthetase_(QARS),_mRNA	2455	4974	4974	70.3557	2455	5488	5490	71.0041	70.3557	71.0041
gi|82617541|ref|NM_001037319.1|_Bos_taurus_solute_carrier_family_16,_member_1_(monocarboxylic_acid_transporter_1)_(SLC16A1),_mRNA	3179	6531	6629	72.4107	3179	7017	7109	71.0037	72.4107	71.0037
gi|300795517|ref|NM_001192254.1|_Bos_taurus_solute_carrier_family_25,_member_36_(SLC25A36),_mRNA	1150	0	1935	58.429	1150	0	2570	70.9575	58.429	70.9575
gi|62752834|ref|NM_001015633.1|_Bos_taurus_polymerase_(RNA)_II_(DNA_directed)_polypeptide_G_(POLR2G),_mRNA	781	1536	1536	68.2944	781	1744	1744	70.902	68.2944	70.902
gi|147900579|ref|NM_001098018.1|_Bos_taurus_DEAH_(Asp-Glu-Ala-His)_box_polypeptide_15_(DHX15),_mRNA	2997	6222	6222	72.0922	2997	6680	6680	70.7705	72.0922	70.7705
gi|219522067|ref|NM_001143740.1|_Bos_taurus_translocase_of_outer_mitochondrial_membrane_5_homolog_(yeast)_(TOMM5),_nuclear_gene_encoding_mitochondrial_protein,_mRNA	569	1176	1176	71.7695	569	1267	1267	70.7013	71.7695	70.7013
gi|331999969|ref|NM_001206693.1|_Bos_taurus_RNA_binding_motif_protein_10_(RBM10),_mRNA	3280	6214	6214	65.7874	3280	7300	7300	70.6662	65.7874	70.6662
gi|297459516|ref|XM_001252497.3|_PREDICTED:_Bos_taurus_TRIM5/cyclophilin_A_fusion_protein-like,_transcript_variant_1_(PPIA),_mRNA	755	0	1282	58.9639	755	0	1680	70.6521	58.9639	70.6521
gi|114051164|ref|NM_001046026.1|_Bos_taurus_CTD_nuclear_envelope_phosphatase_1_(CTDNEP1),_mRNA	1697	3476	3476	71.1284	1697	3773	3773	70.594	71.1284	70.594
gi|160707930|ref|NM_001110785.1|_Bos_taurus_interleukin_6_receptor_(IL6R),_mRNA	2623	6058	6058	80.2003	2623	5831	5831	70.5842	80.2003	70.5842
gi|70778821|ref|NM_001025206.2|_Bos_taurus_enoyl_CoA_hydratase,_short_chain,_1,_mitochondrial_(ECHS1),_nuclear_gene_encoding_mitochondrial_protein,_mRNA	1482	3063	3063	71.7702	1482	3294	3294	70.5729	71.7702	70.5729
gi|114051076|ref|NM_001046496.1|_Bos_taurus_ubiquitin-conjugating_enzyme_E2D_2_(UBC4/5_homolog,_yeast)_(UBE2D2),_mRNA	1851	3855	3865	72.5084	1851	4097	4114	70.5701	72.5084	70.5701
gi|297487713|ref|XM_002696393.1|_PREDICTED:_Bos_taurus_hypothetical_LOC100138964_(LOC100138964),_mRNA	1301	0	2153	57.4661	1301	0	2891	70.5559	57.4661	70.5559
gi|94967001|ref|NM_001040604.1|_Bos_taurus_growth_arrest_and_DNA-damage-inducible,_beta_(GADD45B),_mRNA	1330	3446	3446	89.9723	1330	2953	2953	70.4976	89.9723	70.4976
gi|115496010|ref|NM_001075474.1|_Bos_taurus_mitochondrial_ribosomal_protein_S16_(MRPS16),_nuclear_gene_encoding_mitochondrial_protein,_mRNA	700	1370	1370	67.9622	700	1554	1554	70.4881	67.9622	70.4881
gi|297471269|ref|XM_002685042.1|_PREDICTED:_Bos_taurus_solute_carrier_family_25,_member_36_(SLC25A36),_mRNA	1150	0	1910	57.6741	1150	0	2552	70.4605	57.6741	70.4605
gi|114050998|ref|NM_001046010.1|_Bos_taurus_chromosome_19_open_reading_frame_56_ortholog_(C7H19orf56),_mRNA	670	1340	1340	69.4504	670	1486	1486	70.4217	69.4504	70.4217
gi|84370114|ref|NM_001038543.1|_Bos_taurus_sperm_associated_antigen_7_(SPAG7),_mRNA	999	1789	1789	62.1856	999	2212	2215	70.3997	62.1856	70.3997
gi|154152084|ref|NM_001100340.1|_Bos_taurus_praja_ring_finger_2_(PJA2),_mRNA	2719	5558	5560	71.0086	2719	6024	6026	70.3692	71.0086	70.3692
gi|156523105|ref|NM_001102497.1|_Bos_taurus_UDP-GlcNAc:betaGal_beta-1,3-N-acetylglucosaminyltransferase_2_(B3GNT2),_mRNA	3052	5405	6051	68.8474	3052	6007	6759	70.3171	68.8474	70.3171
gi|139948294|ref|NM_001083780.1|_Bos_taurus_prostate_tumor_over_expressed_gene_1_(PTOV1),_mRNA	1615	3056	3066	65.9242	1615	3562	3576	70.3052	65.9242	70.3052
gi|134085812|ref|NM_001083432.1|_Bos_taurus_transmembrane_protein_214_(TMEM214),_mRNA	2930	5677	5677	67.2816	2930	6487	6487	70.2974	67.2816	70.2974
gi|297458496|ref|XM_866688.4|_PREDICTED:_Bos_taurus_hypothetical_LOC615008_(LOC615008),_mRNA	2911	310	6009	71.6812	2911	377	6431	70.1454	71.6812	70.1454
gi|115495868|ref|NM_001075456.1|_Bos_taurus_phosphoprotein_enriched_in_astrocytes_15_(PEA15),_mRNA	2564	2110	5389	72.9853	2564	2316	5643	69.8803	72.9853	69.8803
gi|27807166|ref|NM_174643.1|_Bos_taurus_peroxiredoxin_6_(PRDX6),_mRNA	1682	3132	3513	72.5266	1682	3326	3701	69.8644	72.5266	69.8644
gi|297462706|ref|XM_001789870.2|_PREDICTED:_Bos_taurus_cytohesin_1_(CYTH1),_mRNA	1959	434	4555	80.7419	1959	426	4309	69.8401	80.7419	69.8401
gi|297466842|ref|XM_618255.4|_PREDICTED:_Bos_taurus_EGF-like_repeats_and_discoidin_I-like_domains-containing_protein_3_(EDIL3),_mRNA	1578	0	3107	68.3722	1578	0	3469	69.8007	68.3722	69.8007
gi|297465512|ref|XM_002703865.1|_PREDICTED:_Bos_taurus_B-cell_CLL/lymphoma_9_(BCL9),_mRNA	4588	269	8796	66.5743	4588	333	10084	69.7866	66.5743	69.7866
gi|329663605|ref|NM_001206124.1|_Bos_taurus_protein_tyrosine_phosphatase_type_IVA,_member_1_(PTP4A1),_mRNA	2301	321	4649	70.1597	2301	332	5045	69.6157	70.1597	69.6157
gi|114052904|ref|NM_001046092.1|_Bos_taurus_septin_2_(SEPT2),_mRNA	3073	6265	6265	70.7952	3073	6724	6725	69.4852	70.7952	69.4852
gi|115497063|ref|NM_001075660.1|_Bos_taurus_dynactin_3_(p22)_(DCTN3),_mRNA	842	1697	1697	69.9866	842	1842	1842	69.4609	69.9866	69.4609
gi|147902327|ref|NM_001098005.1|_Bos_taurus_thymopoietin_(TMPO),_mRNA	2546	4394	4398	59.9849	2546	5563	5565	69.4016	59.9849	69.4016
gi|157428123|ref|NM_001105501.1|_Bos_taurus_ubiquitin_family_domain_containing_1_(UBFD1),_mRNA	1222	2464	2464	70.0188	1222	2670	2670	69.375	70.0188	69.375
gi|297483340|ref|XM_002693469.1|_PREDICTED:_Bos_taurus_signal_peptidase_complex_subunit_2_homolog_(S._cerevisiae)_(SPCS2),_mRNA	1276	0	2728	74.2401	1276	0	2787	69.3504	74.2401	69.3504
gi|194673375|ref|XM_001254329.2|_PREDICTED:_Bos_taurus_signal_peptidase_complex_subunit_2_homolog_(S._cerevisiae)_(SPCS2),_mRNA	1276	0	2791	75.9546	1276	0	2786	69.3255	75.9546	69.3255
gi|77735576|ref|NM_001034312.1|_Bos_taurus_CCR4-NOT_transcription_complex,_subunit_7_(CNOT7),_mRNA	2766	5794	5794	72.7397	2766	6038	6038	69.3112	72.7397	69.3112
gi|77736000|ref|NM_001034527.1|_Bos_taurus_complement_component_1,_q_subcomponent_binding_protein_(C1QBP),_nuclear_gene_encoding_mitochondrial_protein,_mRNA	1330	2684	2685	70.1032	1330	2899	2902	69.2801	70.1032	69.2801
gi|45429976|ref|NM_205784.1|_Bos_taurus_staphylococcal_nuclease_and_tudor_domain_containing_1_(SND1),_mRNA	3503	7383	7383	73.1876	3503	7637	7637	69.2222	73.1876	69.2222
gi|110347591|ref|NM_173893.3|_Bos_taurus_beta-2-microglobulin_(B2M),_mRNA	1150	1059	2404	72.5908	1150	1034	2506	69.1904	72.5908	69.1904
gi|78369511|ref|NM_001035437.1|_Bos_taurus_transmembrane_protein_14C_(TMEM14C),_mRNA	947	1862	1865	68.3871	947	2055	2061	69.102	68.3871	69.102
gi|147906545|ref|NM_001097995.1|_Bos_taurus_tumor_susceptibility_gene_101_(TSG101),_mRNA	1460	883	2957	70.3305	1460	963	3171	68.9614	70.3305	68.9614
gi|62751967|ref|NM_001015579.1|_Bos_taurus_glycosyltransferase_8_domain_containing_1_(GLT8D1),_mRNA	1543	3015	3015	67.8526	1543	3349	3349	68.9147	67.8526	68.9147
gi|115495116|ref|NM_001075386.1|_Bos_taurus_chromosome_15_open_reading_frame_40_ortholog_(C21H15orf40),_mRNA	1498	2222	2518	58.3699	1498	2832	3251	68.9077	58.3699	68.9077
gi|114051320|ref|NM_001046188.1|_Bos_taurus_eukaryotic_translation_initiation_factor_4A3_(EIF4A3),_mRNA	1599	2941	2941	63.8692	1599	3470	3470	68.9039	63.8692	68.9039
gi|77736156|ref|NM_001034605.1|_Bos_taurus_chromosome_19_open_reading_frame_50_ortholog_(C7H19orf50),_mRNA	1378	2423	2648	66.7289	1378	2703	2987	68.8254	66.7289	68.8254
gi|77735906|ref|NM_001034478.1|_Bos_taurus_signal_recognition_particle_19kDa_(SRP19),_mRNA	876	1788	1788	70.8775	876	1898	1898	68.7947	70.8775	68.7947
gi|122692472|ref|NM_001080301.1|_Bos_taurus_LUC7-like_(S._cerevisiae)_(LUC7L),_mRNA	1577	2584	2584	56.8992	1577	3415	3416	68.7779	56.8992	68.7779
gi|297492524|ref|XM_002699575.1|_PREDICTED:_Bos_taurus_ATPase,_class_VI,_type_11C_(ATP11C),_mRNA	3360	362	6623	68.448	3360	388	7271	68.7096	68.448	68.7096
gi|115495736|ref|NM_001076258.1|_Bos_taurus_ubiquitin-conjugating_enzyme_E2N_(UBC13_homolog,_yeast)_(UBE2N),_mRNA	2218	4769	4769	74.6639	2218	4792	4792	68.599	74.6639	68.599
gi|84370166|ref|NM_001038567.1|_Bos_taurus_ADP-ribosylation_factor-like_3_(ARL3),_mRNA	817	532	1629	69.2379	817	568	1764	68.555	69.2379	68.555
gi|77735359|ref|NM_001034204.1|_Bos_taurus_tubulin,_alpha_1c_(TUBA1C),_mRNA	1570	673	2516	55.6488	1570	945	3386	68.4778	55.6488	68.4778
gi|77735420|ref|NM_001034231.1|_Bos_taurus_inhibitor_of_DNA_binding_2,_dominant_negative_helix-loop-helix_protein_(ID2),_mRNA	1195	3401	3402	98.8579	1195	2577	2577	68.4714	98.8579	68.4714
gi|115497089|ref|NM_001076067.1|_Bos_taurus_proteasome_(prosome,_macropain)_26S_subunit,_non-ATPase,_14_(PSMD14),_mRNA	1586	3188	3188	69.8008	1586	3416	3416	68.3876	69.8008	68.3876
gi|31342300|ref|NM_174334.2|_Bos_taurus_hydroxysteroid_(17-beta)_dehydrogenase_10_(HSD17B10),_nuclear_gene_encoding_mitochondrial_protein,_mRNA	952	1924	1924	70.18	952	2050	2050	68.3722	70.18	68.3722
gi|139948493|ref|NM_001083694.1|_Bos_taurus_SON_DNA_binding_protein_(SON),_mRNA	7213	13361	13361	64.3233	7213	15510	15510	68.2745	64.3233	68.2745
gi|156121000|ref|NM_001102177.1|_Bos_taurus_general_transcription_factor_IIi_(GTF2I),_mRNA	4009	7918	7922	68.6189	4009	8608	8610	68.1914	68.6189	68.1914
gi|115497979|ref|NM_001075621.1|_Bos_taurus_serine/arginine-rich_splicing_factor_11_(SRSF11),_mRNA	2432	4444	4444	63.4535	2432	5222	5222	68.1767	63.4535	68.1767
gi|297471858|ref|XM_002685476.1|_PREDICTED:_Bos_taurus_splicing_factor_3b,_subunit_1,_155kDa_(SF3B1),_mRNA	6365	0	11416	62.2817	6365	0	13662	68.152	62.2817	68.152
gi|75832112|ref|NM_001024485.2|_Bos_taurus_protein_O-linked_mannose_beta1,2-N-acetylglucosaminyltransferase_(POMGNT1),_mRNA	2826	5306	5311	65.2603	2826	6064	6065	68.143	65.2603	68.143
gi|154152010|ref|NM_001100299.1|_Bos_taurus_cysteine-rich_secretory_protein_LCCL_domain_containing_2_(CRISPLD2),_mRNA	4096	7577	7577	64.2366	4096	8780	8780	68.0608	64.2366	68.0608
gi|262073078|ref|NM_001166511.1|_Bos_taurus_collagen,_type_IV,_alpha_1_(COL4A1),_mRNA	5770	14482	14483	87.1621	5770	12361	12361	68.0206	87.1621	68.0206
gi|114051537|ref|NM_001046148.1|_Bos_taurus_proteasome_(prosome,_macropain)_26S_subunit,_non-ATPase,_11_(PSMD11),_mRNA	1544	3007	3007	67.6287	1544	3305	3305	67.9652	67.6287	67.9652
gi|300794965|ref|NM_001192994.1|_Bos_taurus_splicing_factor_3b,_subunit_1,_155kDa_(SF3B1),_mRNA	6365	0	11409	62.2435	6365	0	13621	67.9475	62.2435	67.9475
gi|149642612|ref|NM_001099140.1|_Bos_taurus_UTP6,_small_subunit_(SSU)_processome_component,_homolog_(yeast)_(UTP6),_mRNA	3416	6362	6966	70.8126	3416	6663	7308	67.9272	70.8126	67.9272
gi|47564033|ref|NM_001001137.1|_Bos_taurus_forty-two-three_domain_containing_1_(FYTTD1),_mRNA	1196	2519	2519	73.1378	1196	2558	2558	67.9097	73.1378	67.9097
gi|118150813|ref|NM_001077851.1|_Bos_taurus_splicing_factor_3b,_subunit_3,_130kDa_(SF3B3),_mRNA	4295	7887	7887	63.7667	4295	9155	9155	67.6796	63.7667	67.6796
gi|166706928|ref|NM_001114156.1|_Bos_taurus_spectrin,_alpha,_non-erythrocytic_1_(alpha-fodrin)_(SPTAN1),_mRNA	7771	14581	14582	65.1606	7771	16563	16563	67.6745	65.1606	67.6745
gi|194685312|ref|XM_001255466.2|_PREDICTED:_Bos_taurus_EMI_domain_containing_1-like_(LOC788388),_partial_mRNA	1602	1837	3246	70.3608	1602	1938	3413	67.6451	70.3608	67.6451
gi|71892429|ref|NM_001030298.1|_Bos_taurus_5-methyltetrahydrofolate-homocysteine_methyltransferase_(MTR),_mRNA	3832	7671	7671	69.5139	3832	8147	8147	67.5048	69.5139	67.5048
gi|115496186|ref|NM_001076214.1|_Bos_taurus_DR1-associated_protein_1_(negative_cofactor_2_alpha)_(DRAP1),_mRNA	898	1864	1864	72.08	898	1909	1909	67.4982	72.08	67.4982
gi|148229734|ref|NM_001097572.1|_Bos_taurus_thymidine_kinase_1,_soluble_(TK1),_mRNA	1538	3040	3040	68.6376	1538	3269	3269	67.4872	68.6376	67.4872
gi|114051284|ref|NM_001046190.1|_Bos_taurus_ATP-binding_cassette,_sub-family_D_(ALD),_member_1_(ABCD1),_mRNA	3563	7732	7733	75.3663	3563	7557	7558	67.3525	75.3663	67.3525
gi|134085345|ref|NM_001015569.2|_Bos_taurus_lon_peptidase_1,_mitochondrial_(LONP1),_nuclear_gene_encoding_mitochondrial_protein,_mRNA	3266	5946	5947	63.2305	3266	6923	6923	67.304	63.2305	67.304
gi|156231017|ref|NM_001099947.2|_Bos_taurus_zinc_finger_CCCH-type_containing_11A_(ZC3H11A),_mRNA	4596	8428	8430	63.6931	4596	9732	9732	67.2334	63.6931	67.2334
gi|77735674|ref|NM_001034363.1|_Bos_taurus_RNA_binding_motif_(RNP1,_RRM)_protein_3_(RBM3),_mRNA	2189	3755	3906	61.9629	2189	4468	4634	67.2161	61.9629	67.2161
gi|254281263|ref|NM_173998.4|_Bos_taurus_adaptor-related_protein_complex_3,_delta_1_subunit_(AP3D1),_mRNA	4667	9025	9025	67.1513	4667	9877	9877	67.197	67.1513	67.197
gi|77736332|ref|NM_001034694.1|_Bos_taurus_COP9_constitutive_photomorphogenic_homolog_subunit_4_(Arabidopsis)_(COPS4),_mRNA	1606	3424	3424	74.0344	1606	3398	3398	67.1801	74.0344	67.1801
gi|116004204|ref|NM_001076993.1|_Bos_taurus_signal_peptidase_complex_subunit_3_homolog_(S._cerevisiae)_(SPCS3),_mRNA	687	661	1464	73.9996	687	591	1453	67.154	73.9996	67.154
gi|85662709|ref|NM_174310.3|_Bos_taurus_eukaryotic_translation_initiation_factor_4E_(EIF4E),_mRNA	1809	3622	3626	69.604	1809	3822	3826	67.1536	69.604	67.1536
gi|78369215|ref|NM_001035383.1|_Bos_taurus_pleckstrin_homology_domain_containing,_family_A_(phosphoinositide_binding_specific)_member_2_(PLEKHA2),_mRNA	1573	3431	3431	75.7421	1573	3324	3324	67.0958	75.7421	67.0958
gi|115495752|ref|NM_001076254.1|_Bos_taurus_eukaryotic_translation_termination_factor_1_(ETF1),_mRNA	2297	4680	4680	70.7506	2297	4850	4851	67.0553	70.7506	67.0553
gi|27807132|ref|NM_174628.1|_Bos_taurus_ubiquilin_1_(UBQLN1),_mRNA	1788	2120	3529	68.5376	1788	2235	3775	67.0366	68.5376	67.0366
gi|329299102|ref|NM_001205380.1|_Bos_taurus_CENP-A_protein_(CENP-A),_mRNA	1775	2758	2954	57.7906	1775	3544	3747	67.0267	57.7906	67.0267
gi|84000232|ref|NM_001038130.1|_Bos_taurus_chromosome_1_open_reading_frame_123_ortholog_(C3H1orf123),_mRNA	712	1283	1283	62.5737	712	1501	1501	66.9366	62.5737	66.9366
gi|114052291|ref|NM_001045872.1|_Bos_taurus_cyclin_B1_(CCNB1),_mRNA	1496	1840	2435	56.5213	1496	2387	3152	66.8987	56.5213	66.8987
gi|78369431|ref|NM_001035486.1|_Bos_taurus_shisa_homolog_5_(Xenopus_laevis)_(SHISA5),_mRNA	1719	3383	3597	72.6624	1719	3397	3618	66.8275	72.6624	66.8275
gi|157279852|ref|NM_001104971.1|_Bos_taurus_poly(A)_binding_protein_interacting_protein_1_(PAIP1),_mRNA	1719	1353	3503	70.7635	1719	1334	3616	66.7906	70.7635	66.7906
gi|116734834|ref|NM_001075354.1|_Bos_taurus_RAB2A,_member_RAS_oncogene_family_(RAB2A),_mRNA	1717	3412	3412	69.0055	1717	3596	3596	66.4985	69.0055	66.4985
gi|139948441|ref|NM_001083708.1|_Bos_taurus_serrate_RNA_effector_molecule_homolog_(Arabidopsis)_(SRRT),_mRNA	3134	5597	5597	62.0157	3134	6562	6562	66.4814	62.0157	66.4814
gi|115496327|ref|NM_001075359.1|_Bos_taurus_actin_related_protein_2/3_complex,_subunit_1A,_41kDa_(ARPC1A),_mRNA	1442	2821	2822	67.9574	1442	3019	3019	66.4753	67.9574	66.4753
gi|114052459|ref|NM_001046335.1|_Bos_taurus_inositol_monophosphatase_domain_containing_1_(IMPAD1),_mRNA	2540	4980	4980	68.0833	2540	5312	5312	66.4029	68.0833	66.4029
gi|78042499|ref|NM_001035018.1|_Bos_taurus_aminoacyl_tRNA_synthetase_complex-interacting_multifunctional_protein_1_(AIMP1),_mRNA	1141	2131	2131	64.8549	1141	2385	2385	66.369	64.8549	66.369
gi|194676106|ref|XM_001254457.2|_PREDICTED:_Bos_taurus_topoisomerase_(DNA)_II_alpha_170kDa_(TOP2A),_mRNA	4017	0	6660	57.5728	4017	0	8394	66.3483	57.5728	66.3483
gi|72534785|ref|NM_001031750.1|_Bos_taurus_forkhead_box_L2_(FOXL2),_mRNA	1134	2241	2242	68.6543	1134	2364	2366	66.2467	68.6543	66.2467
gi|126165253|ref|NM_001081735.1|_Bos_taurus_REX2,_RNA_exonuclease_2_homolog_(S._cerevisiae)_(REXO2),_mRNA	1100	2093	2093	66.0726	1100	2292	2293	66.1872	66.0726	66.1872
gi|31341286|ref|NM_176634.2|_Bos_taurus_mitochondrial_carrier_homolog_2_(C._elegans)_(MTCH2),_nuclear_gene_encoding_mitochondrial_protein,_mRNA	1095	2099	2099	66.5646	1095	2282	2282	66.1705	66.5646	66.1705
gi|84000158|ref|NM_001038093.1|_Bos_taurus_polymerase_(RNA)_II_(DNA_directed)_polypeptide_E,_25kDa_(POLR2E),_mRNA	1441	2614	2614	62.9922	1441	3002	3002	66.1469	62.9922	66.1469
gi|115529273|ref|NM_001025345.2|_Bos_taurus_minichromosome_maintenance_complex_component_7_(MCM7),_mRNA	2476	4266	4266	59.8295	2476	5155	5156	66.1188	59.8295	66.1188
gi|330864799|ref|NM_001192275.2|_Bos_taurus_MAP/microtubule_affinity-regulating_kinase_1_(MARK1),_mRNA	4237	425	8285	67.9015	4237	474	8823	66.1181	67.9015	66.1181
gi|134085386|ref|NM_001014851.2|_Bos_taurus_cysteine-rich_with_EGF-like_domains_1_(CRELD1),_mRNA	1837	3171	3171	59.9421	1837	3824	3824	66.0954	59.9421	66.0954
gi|329664163|ref|NM_001205429.1|_Bos_taurus_heterogeneous_nuclear_ribonucleoprotein_A3_(HNRNPA3),_mRNA	1209	556	2393	68.7324	1209	593	2516	66.0765	68.7324	66.0765
gi|253314507|ref|NM_001101113.2|_Bos_taurus_glutathione_peroxidase_7_(GPX7),_mRNA	1234	2345	2346	66.0173	1234	2566	2567	66.0501	66.0173	66.0501
gi|115497627|ref|NM_001075579.1|_Bos_taurus_reticulocalbin_2,_EF-hand_calcium_binding_domain_(RCN2),_mRNA	1897	3869	3869	70.8233	1897	3942	3942	65.98	70.8233	65.98
gi|115497471|ref|NM_001076144.1|_Bos_taurus_polymerase_(RNA)_I_polypeptide_D,_16kDa_(POLR1D),_mRNA	712	198	1295	63.1589	712	248	1479	65.9555	63.1589	65.9555
gi|329663955|ref|NM_001105326.2|_Bos_taurus_structural_maintenance_of_chromosomes_4_(SMC4),_mRNA	4510	8144	8144	62.7056	4510	9363	9363	65.9176	62.7056	65.9176
gi|149642864|ref|NM_001098904.1|_Bos_taurus_COP9_constitutive_photomorphogenic_homolog_subunit_3_(Arabidopsis)_(COPS3),_mRNA	1885	3537	3537	65.1582	1885	3912	3912	65.8947	65.1582	65.8947
gi|116003832|ref|NM_001076807.1|_Bos_taurus_leucine_rich_repeat_containing_8_family,_member_A_(LRRC8A),_mRNA	3359	6381	6381	65.9666	3359	6963	6963	65.8187	65.9666	65.8187
gi|118601877|ref|NM_001079642.1|_Bos_taurus_steroid_receptor_RNA_activator_1_(SRA1),_mRNA	920	1673	1673	63.1471	920	1907	1907	65.8151	63.1471	65.8151
gi|115496909|ref|NM_001076046.1|_Bos_taurus_small_nuclear_ribonucleoprotein_70kDa_(U1)_(SNRNP70),_mRNA	1686	2861	2956	60.8824	1686	3374	3494	65.8003	60.8824	65.8003
gi|156120982|ref|NM_001102168.1|_Bos_taurus_ring_finger_protein_145_(RNF145),_mRNA	3719	7467	7472	69.7679	3719	7698	7702	65.7567	69.7679	65.7567
gi|114050996|ref|NM_001046009.1|_Bos_taurus_PRA1_domain_family,_member_2_(PRAF2),_mRNA	1243	2361	2361	65.9584	1243	2574	2574	65.7507	65.9584	65.7507
gi|297479099|ref|XM_002690515.1|_PREDICTED:_Bos_taurus_TRIM5/cyclophilin_A_fusion_protein-like_(LOC100337215),_mRNA	740	0	1222	57.3435	740	0	1531	65.6911	57.3435	65.6911
gi|115496751|ref|NM_001076366.1|_Bos_taurus_BCL2/adenovirus_E1B_19kDa_interacting_protein_3_(BNIP3),_nuclear_gene_encoding_mitochondrial_protein,_mRNA	1050	1847	1847	61.0833	1050	2169	2169	65.5893	61.0833	65.5893
gi|114051795|ref|NM_001046421.1|_Bos_taurus_glucosidase,_beta,_acid_(GBA),_mRNA	1893	3372	3372	61.856	1893	3910	3910	65.5826	61.856	65.5826
gi|114052129|ref|NM_001046374.1|_Bos_taurus_RNA_binding_motif_protein_5_(RBM5),_mRNA	3128	5487	5487	60.9135	3128	6459	6460	65.5735	60.9135	65.5735
gi|297484400|ref|XM_002694283.1|_PREDICTED:_Bos_taurus_centromere_protein_F,_350/400ka_(mitosin)_(CENPF),_mRNA	10161	194	15874	54.2494	10161	256	20976	65.5464	54.2494	65.5464
gi|115495580|ref|NM_001075433.1|_Bos_taurus_calcium_and_integrin_binding_1_(calmyrin)_(CIB1),_mRNA	938	1793	1793	66.3777	938	1932	1933	65.4322	66.3777	65.4322
gi|31340848|ref|NM_174751.2|_Bos_taurus_poly_(ADP-ribose)_polymerase_1_(PARP1),_mRNA	3589	6323	6323	61.1779	3589	7395	7395	65.4225	61.1779	65.4225
gi|297487045|ref|XM_002696009.1|_PREDICTED:_Bos_taurus_topoisomerase_(DNA)_II_alpha_170kDa_(TOP2A),_mRNA	4017	0	6829	59.0337	4017	0	8263	65.3129	59.0337	65.3129
gi|115496625|ref|NM_001076356.1|_Bos_taurus_nipsnap_homolog_1_(C._elegans)_(NIPSNAP1),_mRNA	2509	1562	4100	56.7451	2509	1868	5153	65.2112	56.7451	65.2112
gi|31341611|ref|NM_174583.2|_Bos_taurus_protein_phosphatase_3,_regulatory_subunit_B,_alpha_(PPP3R1),_mRNA	841	1550	1550	64.0001	841	1724	1724	65.0885	64.0001	65.0885
gi|329663338|ref|NM_001205826.1|_Bos_taurus_coiled-coil_domain_containing_134_(CCDC134),_mRNA	1321	256	2371	62.3267	1321	282	2706	65.0411	62.3267	65.0411
gi|122692348|ref|NM_001080362.1|_Bos_taurus_lysophospholipase_II_(LYPLA2),_mRNA	1640	3181	3181	67.3542	1640	3356	3358	65.0129	67.3542	65.0129
gi|261490660|ref|NM_001166297.1|_Bos_taurus_molybdenum_cofactor_synthesis_1_(MOCS1),_transcript_variant_a,_mRNA	2695	3220	5247	67.6079	2695	3291	5518	65.0108	67.6079	65.0108
gi|47564097|ref|NM_001001168.1|_Bos_taurus_septin_7_(SEPT7),_mRNA	2573	4894	4894	66.0495	2573	5265	5265	64.9713	66.0495	64.9713
gi|31341402|ref|NM_176658.2|_Bos_taurus_NADH_dehydrogenase_(ubiquinone)_1_alpha_subcomplex,_7,_14.5kDa_(NDUFA7),_nuclear_gene_encoding_mitochondrial_protein,_mRNA	498	914	914	63.7326	498	1019	1019	64.9692	63.7326	64.9692
gi|330417934|ref|NM_001192837.2|_Bos_taurus_ribosomal_protein_L26-like_1_(RPL26L1),_mRNA	717	325	1286	62.2826	717	396	1467	64.9641	62.2826	64.9641
gi|114051068|ref|NM_001046493.1|_Bos_taurus_transcription_elongation_factor_B_(SIII),_polypeptide_1_(15kDa,_elongin_C)_(TCEB1),_mRNA	1163	2319	2319	69.2414	1163	2379	2379	64.9497	69.2414	64.9497
gi|167736357|ref|NM_001035414.2|_Bos_taurus_UBX_domain_protein_4_(UBXN4),_mRNA	2193	4150	4150	65.7135	2193	4484	4484	64.9217	65.7135	64.9217
gi|139948697|ref|NM_001083741.1|_Bos_taurus_leucine_rich_repeat_containing_8_family,_member_D_(LRRC8D),_mRNA	3049	5272	5272	60.0431	3049	6232	6232	64.8982	60.0431	64.8982
gi|284055295|ref|NM_001004024.2|_Bos_taurus_junction_plakoglobin_(JUP),_mRNA	2238	4054	4054	62.9026	2238	4573	4573	64.879	62.9026	64.879
gi|50872140|ref|NM_001002885.1|_Bos_taurus_thymosin_beta_4,_X-linked_(TMSB4X),_mRNA	602	1	1651	95.2348	602	1	1230	64.8741	95.2348	64.8741
gi|118151353|ref|NM_001078141.1|_Bos_taurus_interferon_induced_transmembrane_protein_family_member_(LOC777594),_mRNA	603	174	1177	67.7804	603	149	1232	64.8718	67.7804	64.8718
gi|78369475|ref|NM_001035447.1|_Bos_taurus_actin_related_protein_2/3_complex,_subunit_5,_16kDa_(ARPC5),_mRNA	2054	4044	4044	68.3685	2054	4193	4195	64.8477	68.3685	64.8477
gi|156120426|ref|NM_001101889.1|_Bos_taurus_SREBF_chaperone_(SCAP),_mRNA	4483	8527	8528	66.0577	4483	9150	9152	64.8201	66.0577	64.8201
gi|297467199|ref|XM_582017.5|_PREDICTED:_Bos_taurus_La_ribonucleoprotein_domain_family,_member_1_(LARP1),_mRNA	6491	0	11420	61.0941	6491	0	13246	64.7942	61.0941	64.7942
gi|27807308|ref|NM_174844.1|_Bos_taurus_glycine_cleavage_system_protein_H_(aminomethyl_carrier)_(GCSH),_nuclear_gene_encoding_mitochondrial_protein,_mRNA	1079	1134	2247	72.3147	1079	1076	2201	64.7681	72.3147	64.7681
gi|78369650|ref|NM_001035426.1|_Bos_taurus_secretory_carrier_membrane_protein_3_(SCAMP3),_mRNA	1519	2833	2833	64.764	1519	3094	3094	64.6733	64.764	64.6733
gi|134085380|ref|NM_001035485.2|_Bos_taurus_coiled-coil_domain_containing_8_(CCDC8),_mRNA	2671	4347	4350	56.5536	2671	5431	5433	64.5845	56.5536	64.5845
gi|300796640|ref|NM_001192821.1|_Bos_taurus_spindlin_1_(SPIN1),_mRNA	4293	45	7658	61.944	4293	52	8724	64.5234	61.944	64.5234
gi|297477449|ref|XM_002689324.1|_PREDICTED:_Bos_taurus_La_ribonucleoprotein_domain_family,_member_1_(LARP1),_mRNA	6491	0	11656	62.3567	6491	0	13188	64.5105	62.3567	64.5105
gi|303324597|ref|NM_001195027.1|_Bos_taurus_small_nuclear_ribonucleoprotein_polypeptide_F_(SNRPF),_mRNA	1299	2343	2351	62.8476	1299	2621	2638	64.4805	62.8476	64.4805
gi|155372072|ref|NM_001101173.1|_Bos_taurus_cullin-associated_and_neddylation-dissociated_1_(CAND1),_mRNA	4413	8385	8386	65.9882	4413	8959	8959	64.4597	65.9882	64.4597
gi|116003994|ref|NM_001076889.1|_Bos_taurus_nuclear_receptor_binding_protein_1_(NRBP1),_mRNA	2165	3944	3944	63.2593	2165	4395	4395	64.4561	63.2593	64.4561
gi|134085828|ref|NM_001083381.1|_Bos_taurus_ubiquitin-like_modifier_activating_enzyme_2_(UBA2),_mRNA	2671	4951	4951	64.3671	2671	5420	5420	64.43	64.3671	64.43
gi|300798216|ref|NM_001193153.1|_Bos_taurus_karyopherin_(importin)_beta_1_(KPNB1),_mRNA	3475	0	6218	62.1357	3475	0	7051	64.4256	62.1357	64.4256
gi|115495220|ref|NM_001075133.1|_Bos_taurus_progesterone_receptor_membrane_component_1_(PGRMC1),_mRNA	1950	3758	3758	66.9217	1950	3955	3955	64.3983	66.9217	64.3983
gi|149642894|ref|NM_001099060.1|_Bos_taurus_progesterone_receptor_membrane_component_2_(PGRMC2),_mRNA	1860	3525	3527	65.8472	1860	3771	3772	64.3905	65.8472	64.3905
gi|157279864|ref|NM_001104977.1|_Bos_taurus_cell_division_cycle_associated_7-like_(CDCA7L),_mRNA	2712	3788	4575	58.5796	2712	4525	5497	64.3574	58.5796	64.3574
gi|329663733|ref|NM_001205631.1|_Bos_taurus_growth_regulation_by_estrogen_in_breast_cancer_1_(GREB1),_mRNA	5832	72	13133	78.1973	5832	63	11815	64.3249	78.1973	64.3249
gi|332634805|ref|NM_001206908.1|_Bos_taurus_sel-1_suppressor_of_lin-12-like_(C._elegans)_(SEL1L),_mRNA	6583	12349	12361	65.2041	6583	13327	13334	64.3131	65.2041	64.3131
gi|84992994|ref|NM_001025350.2|_Bos_taurus_splicing_factor_3b,_subunit_5,_10kDa_(SF3B5),_mRNA	732	1347	1347	63.9001	732	1482	1482	64.2836	63.9001	64.2836
gi|31341832|ref|NM_174496.2|_Bos_taurus_ADAM_metallopeptidase_domain_10_(ADAM10),_mRNA	2385	4484	4484	65.2863	2385	4828	4828	64.2749	65.2863	64.2749
gi|297469660|ref|XM_001256777.2|_PREDICTED:_Bos_taurus_hypothetical_LOC790256_(LOC790256),_partial_mRNA	1847	0	3336	62.7197	1847	0	3736	64.2248	62.7197	64.2248
gi|331028746|ref|NM_001206613.1|_Bos_taurus_basic_leucine_zipper_and_W2_domains_1_(BZW1),_mRNA	5851	11527	11529	68.4237	5851	11827	11830	64.1974	68.4237	64.1974
gi|330417940|ref|NM_001206495.1|_Bos_taurus_interleukin_enhancer_binding_factor_3,_90kDa_(ILF3),_mRNA	3456	6086	6087	61.161	3456	6979	6982	64.1459	61.161	64.1459
gi|82697334|ref|NM_001037457.1|_Bos_taurus_ATP_citrate_lyase_(ACLY),_mRNA	4255	8199	8199	66.9124	4255	8591	8591	64.1072	66.9124	64.1072
gi|147902460|ref|NM_001098106.1|_Bos_taurus_basic_transcription_factor_3-like_4_(BTF3L4),_mRNA	1026	1415	1973	66.7767	1026	1498	2070	64.0598	66.7767	64.0598
gi|154152048|ref|NM_001100331.1|_Bos_taurus_prenyl_(decaprenyl)_diphosphate_synthase,_subunit_1_(PDSS1),_mRNA	1595	3083	3083	67.1209	1595	3216	3216	64.0204	67.1209	64.0204
gi|114326219|ref|NM_001038088.2|_Bos_taurus_nuclear_autoantigenic_sperm_protein_(histone-binding)_(NASP),_mRNA	2754	4726	4726	59.5902	2754	5544	5544	63.9178	59.5902	63.9178
gi|274320778|ref|NM_001035457.3|_Bos_taurus_protease,_serine,_35_(PRSS35),_mRNA	3153	5000	5000	55.067	3153	6327	6330	63.7445	55.067	63.7445
gi|114051749|ref|NM_001046425.1|_Bos_taurus_F-box_protein_28_(FBXO28),_mRNA	1374	2712	2712	68.5406	1374	2758	2758	63.7339	68.5406	63.7339
gi|31343547|ref|NM_175795.2|_Bos_taurus_cytochrome_c_oxidase_subunit_VIIb_(COX7B),_nuclear_gene_encoding_mitochondrial_protein,_mRNA	482	678	880	63.3988	482	749	967	63.7004	63.3988	63.7004
gi|77735842|ref|NM_001034448.1|_Bos_taurus_integrin_beta_1_binding_protein_1_(ITGB1BP1),_mRNA	1168	2568	2568	76.3479	1168	2342	2342	63.6659	76.3479	63.6659
gi|78365276|ref|NM_001035338.1|_Bos_taurus_cell_division_cycle_37_homolog_(S._cerevisiae)_(CDC37),_mRNA	1603	2915	2915	63.1466	1603	3214	3214	63.6612	63.1466	63.6612
gi|114051328|ref|NM_001046594.1|_Bos_taurus_pituitary_tumor-transforming_1_interacting_protein_(PTTG1IP),_mRNA	2421	4375	4377	62.7808	2421	4851	4851	63.6208	62.7808	63.6208
gi|115497557|ref|NM_001075122.1|_Bos_taurus_signal_recognition_particle_receptor_(docking_protein)_(SRPR),_mRNA	2938	2425	5433	64.2145	2938	2677	5886	63.6109	64.2145	63.6109
gi|297459340|ref|XM_002684566.1|_PREDICTED:_Bos_taurus_splicing_factor_1,_transcript_variant_3_(LOC100335860),_mRNA	2614	28	4749	63.0873	2614	30	5236	63.6	63.0873	63.6
gi|297482618|ref|XM_002692936.1|_PREDICTED:_Bos_taurus_porimin-like_(LOC100300021),_mRNA	1833	3241	3242	61.418	1833	3669	3669	63.5547	61.418	63.5547
gi|84370040|ref|NM_001038507.1|_Bos_taurus_glioma_tumor_suppressor_candidate_region_gene_2_(GLTSCR2),_mRNA	1533	2759	2762	62.5643	1533	3065	3066	63.5028	62.5643	63.5028
gi|297486985|ref|XM_002695920.1|_PREDICTED:_Bos_taurus_karyopherin_(importin)_beta_1_(KPNB1),_mRNA	3475	0	6240	62.3555	3475	0	6945	63.4571	62.3555	63.4571
gi|167583513|ref|NM_001114528.1|_Bos_taurus_reactive_oxygen_species_modulator_1_(ROMO1),_nuclear_gene_encoding_mitochondrial_protein,_mRNA	420	809	809	66.8874	420	837	837	63.276	66.8874	63.276
gi|166159167|ref|NM_001114083.1|_Bos_taurus_stress-associated_endoplasmic_reticulum_protein_1_(SERP1),_mRNA	837	1566	1566	64.9698	837	1668	1668	63.2752	64.9698	63.2752
gi|167583517|ref|NM_001114511.1|_Bos_taurus_transmembrane_protein_167A_(TMEM167A),_mRNA	1561	3250	3263	72.5871	1561	3094	3106	63.1773	72.5871	63.1773
gi|40538779|ref|NM_174808.1|_Bos_taurus_NADH_dehydrogenase_(ubiquinone)_flavoprotein_1,_51kDa_(NDUFV1),_nuclear_gene_encoding_mitochondrial_protein,_mRNA	1535	2604	2606	58.9537	1535	3053	3053	63.1511	58.9537	63.1511
gi|119892869|ref|XM_871851.2|_PREDICTED:_Bos_taurus_C1q_and_tumor_necrosis_factor_related_protein_3-like,_transcript_variant_6_(CAPRIN2),_partial_mRNA	3252	0	5412	57.7899	3252	0	6465	63.122	57.7899	63.122
gi|78365304|ref|NM_001035456.1|_Bos_taurus_FK506_binding_protein_1A,_12kDa_(FKBP1A),_mRNA	1423	2624	2665	65.0335	1423	2797	2828	63.1011	65.0335	63.1011
gi|330417955|ref|NM_001206501.1|_Bos_taurus_chromodomain_helicase_DNA_binding_protein_4_(CHD4),_mRNA	6515	11118	11140	59.3767	6515	12918	12945	63.0885	59.3767	63.0885
gi|297490915|ref|XM_002698454.1|_PREDICTED:_Bos_taurus_ARP1_actin-related_protein_1_homolog_A,_centractin_alpha_(yeast)_(ACTR1A),_mRNA	2911	159	5278	62.9611	2911	180	5784	63.0883	62.9611	63.0883
gi|77735926|ref|NM_001034488.1|_Bos_taurus_3-hydroxybutyrate_dehydrogenase,_type_2_(BDH2),_mRNA	1304	2389	2389	63.6185	1304	2590	2590	63.0645	63.6185	63.0645
gi|77735738|ref|NM_001034396.1|_Bos_taurus_nuclear_cap_binding_protein_subunit_2,_20kDa_(NCBP2),_mRNA	1057	2014	2015	66.198	1057	2097	2098	63.0222	66.198	63.0222
gi|330688481|ref|NM_001192670.1|_Bos_taurus_mannose_receptor,_C_type_2_(MRC2),_mRNA	5576	162	8641	53.8129	5576	205	11066	63.0131	53.8129	63.0131
gi|300807187|ref|NM_001193296.1|_Bos_taurus_MHC_class_I_heavy_chain_(LOC505676),_mRNA	1080	1471	3458	111.185	1080	951	2142	62.9736	111.185	62.9736
gi|297462515|ref|XM_001250666.3|_PREDICTED:_Bos_taurus_FUS_interacting_protein_(serine-arginine_rich)_1_(FUSIP1),_mRNA	1621	1322	2739	58.6751	1621	1544	3214	62.9543	58.6751	62.9543
gi|77736040|ref|NM_001034547.1|_Bos_taurus_transmembrane_protein_85_(TMEM85),_mRNA	992	1853	1853	64.8648	992	1966	1966	62.9266	64.8648	62.9266
gi|77735760|ref|NM_001034403.1|_Bos_taurus_transmembrane_protein_97_(TMEM97),_mRNA	1688	3114	3116	64.1018	1688	3342	3342	62.8632	64.1018	62.8632
gi|95147669|ref|NM_001040493.1|_Bos_taurus_methionyl_aminopeptidase_2_(METAP2),_mRNA	1932	3471	3472	62.4048	1932	3824	3824	62.8454	62.4048	62.8454
gi|115496415|ref|NM_001076003.1|_Bos_taurus_sepiapterin_reductase_(7,8-dihydrobiopterin:NADP+_oxidoreductase)_(SPR),_mRNA	1496	2679	2680	62.2083	1496	2960	2961	62.8448	62.2083	62.8448
gi|134085788|ref|NM_001083503.1|_Bos_taurus_ubiquitin-conjugating_enzyme_E2M_(UBC12_homolog,_yeast)_(UBE2M),_mRNA	1463	2674	2675	63.4928	1463	2890	2893	62.7866	63.4928	62.7866
gi|262063569|ref|NM_001166492.1|_Bos_taurus_cadherin_2,_type_1,_N-cadherin_(neuronal)_(CDH2),_mRNA	4324	6623	6637	53.3005	4324	8532	8550	62.7832	53.3005	62.7832
gi|77735622|ref|NM_001034335.1|_Bos_taurus_KIAA0174_(IST1),_mRNA	2481	4663	4663	65.2655	2481	4898	4898	62.6837	65.2655	62.6837
gi|154152172|ref|NM_001100368.1|_Bos_taurus_hypothetical_LOC515358_(LOC515358),_mRNA	818	1393	1393	59.1348	818	1614	1614	62.6488	59.1348	62.6488
gi|161621274|ref|NM_001075366.2|_Bos_taurus_BCL2-associated_athanogene_6_(BAG6),_mRNA	3810	7062	7062	64.3647	3810	7508	7508	62.5694	64.3647	62.5694
gi|115495724|ref|NM_001075546.1|_Bos_taurus_solute_carrier_family_43,_member_2_(SLC43A2),_mRNA	3301	6055	6057	63.7173	3301	6495	6498	62.5024	63.7173	62.5024
gi|297493408|ref|XM_002700348.1|_PREDICTED:_Bos_taurus_histidine_triad_nucleotide_binding_protein_1-like_(HINT1),_mRNA	566	0	1018	62.4563	566	0	1114	62.493	62.4563	62.493
gi|297475064|ref|XM_002687711.1|_PREDICTED:_Bos_taurus_arginine_methyltransferase_3-like_(LOC530461),_mRNA	1673	0	2474	51.351	1673	0	3290	62.44	51.351	62.44
gi|194667348|ref|XM_608933.4|_PREDICTED:_Bos_taurus_arginine_methyltransferase_3-like_(LOC530461),_mRNA	1673	0	2438	50.6038	1673	0	3289	62.421	50.6038	62.421
gi|297458193|ref|XM_585239.5|_PREDICTED:_Bos_taurus_eIF4GI_protein_(EIF4GI),_mRNA	4770	178	9136	66.5094	4770	207	9371	62.3778	66.5094	62.3778
gi|126165297|ref|NM_001081719.1|_Bos_taurus_mal,_T-cell_differentiation_protein_2_(gene/pseudogene)_(MAL2),_mRNA	2850	5350	5350	65.1859	2850	5599	5599	62.3776	65.1859	62.3776
gi|115497085|ref|NM_001075287.1|_Bos_taurus_cortactin_(CTTN),_mRNA	2718	5158	5158	65.8987	2718	5339	5339	62.3696	65.8987	62.3696
gi|78369201|ref|NM_001035499.1|_Bos_taurus_Ras-related_GTP_binding_A_(RRAGA),_mRNA	1608	1308	3256	70.3143	1608	1256	3151	62.2193	70.3143	62.2193
gi|114052265|ref|NM_001045921.1|_Bos_taurus_ribonuclease_H2,_subunit_C_(RNASEH2C),_mRNA	657	1062	1063	56.184	657	1285	1285	62.1013	56.184	62.1013
gi|297475068|ref|XM_002687720.1|_PREDICTED:_Bos_taurus_C1q_and_tumor_necrosis_factor_related_protein_3-like_(CAPRIN2),_partial_mRNA	3252	0	5422	57.8967	3252	0	6357	62.0675	57.8967	62.0675
gi|31342794|ref|NM_174126.2|_Bos_taurus_natriuretic_peptide_receptor_B/guanylate_cyclase_B_(atrionatriuretic_peptide_receptor_B)_(NPR2),_mRNA	3276	2939	5338	56.5822	3276	3396	6402	62.049	56.5822	62.049
gi|297486434|ref|XR_084619.1|_PREDICTED:_Bos_taurus_ribosomal_protein_L12-like_(LOC783641),_miscRNA	640	13	1305	70.8069	640	10	1250	62.0144	70.8069	62.0144
gi|77736396|ref|NM_001034726.1|_Bos_taurus_RWD_domain_containing_1_(RWDD1),_mRNA	1058	1816	1816	59.604	1058	2066	2066	62.0022	59.604	62.0022
gi|155371934|ref|NM_001101102.1|_Bos_taurus_MyoD_family_inhibitor_domain_containing_(MDFIC),_mRNA	3687	6680	6680	62.9142	3687	7193	7193	61.9441	62.9142	61.9441
gi|126722858|ref|NM_001082422.1|_Bos_taurus_ribosomal_protein_S4,_Y-linked_1_(RPS4Y1),_mRNA	1122	2046	2046	63.3225	1122	2188	2188	61.918	63.3225	61.918
gi|31340715|ref|NM_174696.2|_Bos_taurus_ATPase,_Ca++_transporting,_plasma_membrane_1_(ATP2B1),_mRNA	4417	7829	7830	61.5573	4417	8601	8602	61.8351	61.5573	61.8351
gi|62751979|ref|NM_001015555.1|_Bos_taurus_ancient_ubiquitous_protein_1_(AUP1),_mRNA	1484	2576	2576	60.2777	1484	2888	2888	61.7911	60.2777	61.7911
gi|116004452|ref|NM_001077116.1|_Bos_taurus_transcription_elongation_factor_A_(SII)-like_8_(TCEAL8),_mRNA	610	615	1151	65.5225	610	609	1187	61.7851	65.5225	61.7851
gi|164448613|ref|NM_001038535.2|_Bos_taurus_golgi_reassembly_stacking_protein_2,_55kDa_(GORASP2),_mRNA	2253	4166	4166	64.2101	2253	4380	4380	61.7271	64.2101	61.7271
gi|47564069|ref|NM_001001162.1|_Bos_taurus_upstream_transcription_factor_2,_c-fos_interacting_(USF2),_mRNA	1309	2310	2310	61.2798	1309	2544	2544	61.7078	61.2798	61.7078
gi|125630648|ref|NM_001081510.1|_Bos_taurus_splicing_factor_3a,_subunit_1,_120kDa_(SF3A1),_mRNA	2923	4984	4984	59.2099	2923	5677	5677	61.667	59.2099	61.667
gi|31342087|ref|NM_181338.2|_Bos_taurus_solute_carrier_family_35,_member_B1_(SLC35B1),_mRNA	1287	2338	2338	63.0828	1287	2497	2497	61.6031	63.0828	61.6031
gi|297487270|ref|XM_002696101.1|_PREDICTED:_Bos_taurus_DEAD_(Asp-Glu-Ala-Asp)_box_polypeptide_5,_transcript_variant_1_(DDX5),_mRNA	3391	0	6039	61.8418	3391	0	6573	61.5458	61.8418	61.5458
gi|115496547|ref|NM_001076347.1|_Bos_taurus_proteasome_(prosome,_macropain)_assembly_chaperone_1_(PSMG1),_mRNA	1043	1949	1949	64.8892	1043	2019	2019	61.4631	64.8892	61.4631
gi|147902015|ref|NM_001076418.2|_Bos_taurus_tumor_protein_p63_regulated_1-like_(TPRG1L),_mRNA	1186	2160	2160	63.2432	1186	2295	2295	61.4413	63.2432	61.4413
gi|115496403|ref|NM_001076334.1|_Bos_taurus_small_nuclear_ribonucleoprotein_polypeptide_C_(SNRPC),_mRNA	883	1553	1553	61.0739	883	1706	1707	61.3812	61.0739	61.3812
gi|78045538|ref|NM_001035081.1|_Bos_taurus_RAB7A,_member_RAS_oncogene_family_(RAB7A),_mRNA	1288	2320	2320	62.5485	1288	2485	2485	61.2595	62.5485	61.2595
gi|84370120|ref|NM_001038548.1|_Bos_taurus_propionyl_CoA_carboxylase,_beta_polypeptide_(PCCB),_nuclear_gene_encoding_mitochondrial_protein,_mRNA	2144	3636	3636	58.8904	2144	4136	4136	61.2517	58.8904	61.2517
gi|139949171|ref|NM_001083690.1|_Bos_taurus_carbonic_anhydrase_VIII_(CA8),_mRNA	1944	3575	3575	63.8594	1944	3749	3749	61.2325	63.8594	61.2325
gi|84000080|ref|NM_001038052.1|_Bos_taurus_PHD_finger_protein_10_(PHF10),_mRNA	1598	2719	2788	60.5844	1598	3004	3081	61.2178	60.5844	61.2178
gi|114051400|ref|NM_001046170.1|_Bos_taurus_phospholipase_B_domain_containing_2_(PLBD2),_mRNA	2633	4241	4241	55.9323	2633	5066	5066	61.091	55.9323	61.091
gi|28849932|ref|NM_174268.1|_Bos_taurus_craniofacial_development_protein_1_(CFDP1),_mRNA	894	1418	1433	55.6613	894	1689	1720	61.0877	55.6613	61.0877
gi|77736102|ref|NM_001034578.1|_Bos_taurus_leucine_rich_repeat_containing_59_(LRRC59),_mRNA	1429	2785	2786	67.7008	1429	2749	2749	61.0809	67.7008	61.0809
gi|84000084|ref|NM_001038054.1|_Bos_taurus_high_mobility_group_20B_(HMG20B),_mRNA	1758	742	2810	55.5051	1758	780	3380	61.0465	55.5051	61.0465
gi|157427817|ref|NM_001105346.1|_Bos_taurus_zinc_finger,_RAN-binding_domain_containing_2_(ZRANB2),_mRNA	2818	4572	4573	56.3515	2818	5413	5414	61.0014	56.3515	61.0014
gi|93205066|ref|NM_001017950.2|_Bos_taurus_follistatin-like_1_(FSTL1),_mRNA	3616	5254	6804	65.3403	3616	5387	6938	60.9212	65.3403	60.9212
gi|164519005|ref|NM_001113303.1|_Bos_taurus_dynein_light_chain_LC8-type_2_(DYNLL2),_mRNA	2480	4039	4153	58.1507	2480	4608	4757	60.9038	58.1507	60.9038
gi|297471556|ref|XM_002685265.1|_PREDICTED:_Bos_taurus_NCK-associated_protein_1-like_(LOC100300817),_mRNA	4019	92	6816	58.892	4019	94	7706	60.8799	58.892	60.8799
gi|62460557|ref|NM_001014931.1|_Bos_taurus_ORM1-like_2_(S._cerevisiae)_(ORMDL2),_mRNA	870	1415	1415	56.4784	870	1668	1668	60.8751	56.4784	60.8751
gi|114051272|ref|NM_001046191.1|_Bos_taurus_cysteine-rich_with_EGF-like_domains_2_(CRELD2),_mRNA	1373	2184	2184	55.2366	1373	2632	2632	60.8665	55.2366	60.8665
gi|157074207|ref|NM_001103349.1|_Bos_taurus_IK_cytokine,_down-regulator_of_HLA_II_(IK),_mRNA	1914	3284	3284	59.5808	1914	3668	3668	60.8485	59.5808	60.8485
gi|42733603|ref|NM_203363.1|_Bos_taurus_proteolipid_protein_2_(colonic_epithelium-enriched)_(PLP2),_mRNA	928	1578	1578	59.0478	928	1778	1778	60.834	59.0478	60.834
gi|77736032|ref|NM_001034543.1|_Bos_taurus_Yip1_domain_family,_member_5_(YIPF5),_mRNA	1739	3227	3228	64.4583	1739	3330	3330	60.8005	64.4583	60.8005
gi|114052922|ref|NM_001046572.1|_Bos_taurus_asparaginyl-tRNA_synthetase_(NARS),_mRNA	2816	4095	4881	60.1896	2816	4580	5392	60.7967	60.1896	60.7967
gi|262118279|ref|NM_001166566.1|_Bos_taurus_ribonuclease_H2,_subunit_B_(RNASEH2B),_mRNA	1541	2617	2617	58.972	1541	2949	2950	60.783	58.972	60.783
gi|114052976|ref|NM_001046105.1|_Bos_taurus_NADH_dehydrogenase_(ubiquinone)_1_alpha_subcomplex,_assembly_factor_3_(NDUFAF3),_nuclear_gene_encoding_mitochondrial_protein,_mRNA	820	1437	1438	60.8962	820	1569	1569	60.7536	60.8962	60.7536
gi|297459855|ref|XR_082846.1|_PREDICTED:_Bos_taurus_mannosyl-oligosaccharide_glucosidase_(LOC516155),_miscRNA	2845	189	4827	58.9169	2845	192	5441	60.7238	58.9169	60.7238
gi|297463177|ref|XM_002702500.1|_PREDICTED:_Bos_taurus_Ras-GTPase-activating_protein_SH3-domain-binding_protein-like_(LOC100335573),_mRNA	2182	3446	3761	59.8541	2182	3845	4173	60.7234	59.8541	60.7234
gi|125991941|ref|NM_001081604.1|_Bos_taurus_Sec23_homolog_A_(S._cerevisiae)_(SEC23A),_mRNA	4702	7590	7845	57.9369	4702	8595	8989	60.7004	57.9369	60.7004
gi|297463597|ref|XR_083116.1|_PREDICTED:_Bos_taurus_ribosomal_protein_L21-like_(LOC782021),_miscRNA	509	0	778	53.0771	509	0	973	60.6957	53.0771	60.6957
gi|114052195|ref|NM_001046364.1|_Bos_taurus_BUD31_homolog_(S._cerevisiae)_(BUD31),_mRNA	855	1483	1487	60.3935	855	1632	1633	60.6433	60.3935	60.6433
gi|77735862|ref|NM_001034456.1|_Bos_taurus_myeloid_leukemia_factor_2_(MLF2),_mRNA	1491	2759	2759	64.2568	1491	2846	2846	60.6066	64.2568	60.6066
gi|115497111|ref|NM_001075282.1|_Bos_taurus_dihydrolipoamide_S-succinyltransferase_(E2_component_of_2-oxo-glutarate_complex)_(DLST),_mRNA	2221	3300	3622	56.6298	2221	3833	4236	60.5578	56.6298	60.5578
gi|115495362|ref|NM_001076287.1|_Bos_taurus_GC-rich_promoter_binding_protein_1_(GPBP1),_mRNA	2861	4977	4977	60.4081	2861	5439	5439	60.362	60.4081	60.362
gi|269315855|ref|NM_001037475.2|_Bos_taurus_polymerase_(RNA)_II_(DNA_directed)_polypeptide_F_(POLR2F),_mRNA	594	1029	1029	60.1553	594	1129	1129	60.349	60.1553	60.349
gi|297491351|ref|XM_002698765.1|_PREDICTED:_Bos_taurus_UDP-N-acetyl-alpha-D-galactosamine:polypeptide_N-acetylgalactosaminyltransferase_2_(GalNAc-T2)_(GALNT2),_mRNA	2424	18	3959	56.715	2424	35	4606	60.3329	56.715	60.3329
gi|118151101|ref|NM_001078003.1|_Bos_taurus_Lix1_homolog_(chicken)_(LIX1),_mRNA	4602	5001	6642	50.1184	4602	6636	8741	60.3083	50.1184	60.3083
gi|27806356|ref|NM_174216.1|_Bos_taurus_vascular_endothelial_growth_factor_A_(VEGFA),_mRNA	1536	2391	2392	54.0773	1536	2916	2917	60.2987	54.0773	60.2987
gi|77735794|ref|NM_001034424.1|_Bos_taurus_MAF1_homolog_(S._cerevisiae)_(MAF1),_mRNA	1523	2468	2472	56.3629	1523	2891	2892	60.2922	56.3629	60.2922
gi|84370088|ref|NM_001038532.1|_Bos_taurus_integrin_alpha_FG-GAP_repeat_containing_1_(ITFG1),_mRNA	3112	5433	5433	60.6241	3112	5903	5903	60.2277	60.6241	60.2277
gi|84000186|ref|NM_001038109.1|_Bos_taurus_tetraspanin_6_(TSPAN6),_mRNA	1215	2375	2375	67.8785	1215	2304	2304	60.21	67.8785	60.21
gi|114051887|ref|NM_001045957.1|_Bos_taurus_chromosome_17_open_reading_frame_61_ortholog_(C19H17orf61),_mRNA	548	846	848	53.7354	548	1033	1039	60.2002	53.7354	60.2002
gi|262118283|ref|NM_001166567.1|_Bos_taurus_ubiquitin_specific_peptidase_22_(USP22),_mRNA	4123	7198	7198	60.6239	4123	7816	7816	60.1913	60.6239	60.1913
gi|139948314|ref|NM_001083669.1|_Bos_taurus_1-acylglycerol-3-phosphate_O-acyltransferase_6_(lysophosphatidic_acid_acyltransferase,_zeta)_(AGPAT6),_mRNA	2183	3672	3672	58.4109	2183	4135	4136	60.1575	58.4109	60.1575
gi|77736250|ref|NM_001034654.1|_Bos_taurus_LSM14A,_SCD6_homolog_A_(S._cerevisiae)_(LSM14A),_mRNA	2244	4017	4029	62.3476	2244	4246	4251	60.1494	62.3476	60.1494
gi|300798536|ref|NM_001191133.1|_Bos_taurus_sema_domain,_transmembrane_domain_(TM),_and_cytoplasmic_domain,_(semaphorin)_6D_(SEMA6D),_mRNA	6005	0	11087	64.113	6005	0	11372	60.1294	64.113	60.1294
gi|77736506|ref|NM_001034784.1|_Bos_taurus_fission_1_(mitochondrial_outer_membrane)_homolog_(S._cerevisiae)_(FIS1),_nuclear_gene_encoding_mitochondrial_protein,_mRNA	764	1357	1357	61.6782	764	1444	1445	60.0533	61.6782	60.0533
gi|148233228|ref|NM_001098032.1|_Bos_taurus_cytoskeleton_associated_protein_2_(CKAP2),_mRNA	2443	3775	3775	53.6585	2443	4616	4616	59.9936	53.6585	59.9936
gi|115497583|ref|NM_001075884.1|_Bos_taurus_ligand_of_numb-protein_X_2_(LNX2),_mRNA	4504	7860	7861	60.6072	4504	8509	8510	59.9921	60.6072	59.9921
gi|77735962|ref|NM_001034508.1|_Bos_taurus_RAB,_member_of_RAS_oncogene_family-like_2B_(RABL2B),_mRNA	1626	2647	2648	56.5513	1626	3069	3069	59.9293	56.5513	59.9293
gi|115496569|ref|NM_001076013.1|_Bos_taurus_dolichyl-phosphate_mannosyltransferase_polypeptide_1,_catalytic_subunit_(DPM1),_mRNA	1046	1945	1945	64.5703	1046	1973	1973	59.8905	64.5703	59.8905
gi|297465060|ref|XM_002703593.1|_PREDICTED:_Bos_taurus_Obg-like_ATPase_1-like_(LOC100335717),_mRNA	1801	126	3178	61.2753	1801	140	3393	59.8181	61.2753	59.8181
gi|297482490|ref|XM_002692789.1|_PREDICTED:_Bos_taurus_similar_to_Cytochrome_c_oxidase_polypeptide_VIc-2_(MGC148714),_mRNA	1142	0	2019	61.3925	1142	0	2150	59.7771	61.3925	59.7771
gi|77736330|ref|NM_001034693.1|_Bos_taurus_integrin-linked_kinase_(ILK),_mRNA	1787	2962	2962	57.558	1787	3364	3364	59.7715	57.558	59.7715
gi|115497315|ref|NM_001076413.1|_Bos_taurus_trafficking_protein_particle_complex_1_(TRAPPC1),_mRNA	801	1303	1303	56.4881	801	1507	1507	59.737	56.4881	59.737
gi|115497441|ref|NM_001075254.1|_Bos_taurus_5-aminoimidazole-4-carboxamide_ribonucleotide_formyltransferase/IMP_cyclohydrolase_(ATIC),_mRNA	2059	3621	3621	61.0685	2059	3871	3871	59.6938	61.0685	59.6938
gi|114051733|ref|NM_001046428.1|_Bos_taurus_proteasome_(prosome,_macropain)_26S_subunit,_non-ATPase,_12_(PSMD12),_mRNA	1837	3216	3217	60.8117	1837	3453	3453	59.6829	60.8117	59.6829
gi|77736048|ref|NM_001034551.1|_Bos_taurus_SFT2_domain_containing_1_(SFT2D1),_mRNA	1115	1871	1873	58.3321	1115	2091	2093	59.6015	58.3321	59.6015
gi|78042567|ref|NM_001035110.1|_Bos_taurus_family_with_sequence_similarity_96,_member_A_(FAM96A),_mRNA	887	1566	1566	61.3074	887	1665	1665	59.601	61.3074	59.601
gi|297472283|ref|XM_002685785.1|_PREDICTED:_Bos_taurus_heparan_sulfate_proteoglycan_2_(HSPG2),_mRNA	14279	14	22686	55.1703	14279	15	26795	59.5825	55.1703	59.5825
gi|62460549|ref|NM_001014927.1|_Bos_taurus_7-dehydrocholesterol_reductase_(DHCR7),_mRNA	2851	5091	5091	62.0085	2851	5347	5347	59.5492	62.0085	59.5492
gi|114051300|ref|NM_001046040.1|_Bos_taurus_phosphatidylserine_synthase_1_(PTDSS1),_mRNA	2438	4297	4297	61.2036	2438	4571	4571	59.5306	61.2036	59.5306
gi|115495640|ref|NM_001076513.1|_Bos_taurus_aldo-keto_reductase_family_1,_member_A1_(aldehyde_reductase)_(AKR1A1),_mRNA	1200	1964	1965	56.8626	1200	2244	2246	59.428	56.8626	59.428
gi|297490811|ref|XM_002698410.1|_PREDICTED:_Bos_taurus_transmembrane_9_superfamily_member_3,_transcript_variant_2_(TM9SF3),_mRNA	5279	11	11437	75.2325	5279	10	9872	59.3767	75.2325	59.3767
gi|255683540|ref|NM_001164032.1|_Bos_taurus_ER_lipid_raft_associated_1_(ERLIN1),_mRNA	3167	5291	5291	58.0143	3167	5921	5921	59.3622	58.0143	59.3622
gi|77735490|ref|NM_001034268.1|_Bos_taurus_DnaJ_(Hsp40)_homolog,_subfamily_B,_member_11_(DNAJB11),_mRNA	1739	3096	3096	61.8225	1739	3248	3248	59.3033	61.8225	59.3033
gi|297464680|ref|XM_002703322.1|_PREDICTED:_Bos_taurus_topoisomerase_(DNA)_II_beta_180kDa_(TOP2B),_partial_mRNA	2992	367	5068	58.8193	2992	417	5588	59.3004	58.8193	59.3004
gi|88319942|ref|NM_175826.3|_Bos_taurus_NADH_dehydrogenase_(ubiquinone)_1_alpha_subcomplex,_8,_19kDa_(NDUFA8),_nuclear_gene_encoding_mitochondrial_protein,_mRNA	908	1603	1604	61.3428	908	1694	1695	59.2716	61.3428	59.2716
gi|156121072|ref|NM_001102213.1|_Bos_taurus_ARP2_actin-related_protein_2_homolog_(yeast)_(ACTR2),_mRNA	2779	4449	4844	60.5286	2779	4766	5186	59.2525	60.5286	59.2525
gi|300797793|ref|NM_001192365.1|_Bos_taurus_kinesin_family_member_5B_(KIF5B),_mRNA	4032	273	6956	59.9079	4032	274	7524	59.2504	59.9079	59.2504
gi|297470530|ref|XM_002683965.1|_PREDICTED:_Bos_taurus_alpha_1,2-mannosidase-like_(LOC100336628),_partial_mRNA	1287	1466	1990	53.6932	1287	1757	2401	59.2347	53.6932	59.2347
gi|194667698|ref|XM_591031.4|_PREDICTED:_Bos_taurus_nephronectin_(NPNT),_mRNA	2280	0	3350	51.0217	2280	0	4253	59.2275	51.0217	59.2275
gi|157279916|ref|NM_001105004.1|_Bos_taurus_family_with_sequence_similarity_32,_member_A_(FAM32A),_mRNA	1451	2506	2507	59.9973	1451	2706	2706	59.2138	59.9973	59.2138
gi|115497861|ref|NM_001075218.1|_Bos_taurus_S100_calcium_binding_protein_A16_(S100A16),_mRNA	1077	1693	1693	54.5866	1077	2007	2007	59.169	54.5866	59.169
gi|297479730|ref|XM_002690938.1|_PREDICTED:_Bos_taurus_sema_domain,_transmembrane_domain_(TM),_and_cytoplasmic_domain,_(semaphorin)_6D_(SEMA6D),_mRNA	6005	0	11213	64.8416	6005	0	11190	59.167	64.8416	59.167
gi|114051088|ref|NM_001046015.1|_Bos_taurus_inner_membrane_protein,_mitochondrial_(IMMT),_nuclear_gene_encoding_mitochondrial_protein,_mRNA	2694	4205	4210	54.2662	2694	5010	5016	59.1184	54.2662	59.1184
gi|297459069|ref|XM_613184.5|_PREDICTED:_Bos_taurus_DEAD_(Asp-Glu-Ala-Asp)_box_polypeptide_5,_transcript_variant_1_(DDX5),_mRNA	3390	0	5826	59.6782	3390	0	6311	59.11	59.6782	59.11
gi|300797582|ref|NM_001191331.1|_Bos_taurus_ring_finger_protein_19A_(RNF19A),_mRNA	4372	0	7716	61.2854	4372	0	8136	59.0872	61.2854	59.0872
gi|297475653|ref|XM_002688090.1|_PREDICTED:_Bos_taurus_nephronectin_(NPNT),_mRNA	2280	0	3467	52.8037	2280	0	4242	59.0743	52.8037	59.0743
gi|118150967|ref|NM_001077934.1|_Bos_taurus_FtsJ_homolog_1_(E._coli)_(FTSJ1),_mRNA	3089	4039	4558	51.2391	3089	5127	5746	59.0623	51.2391	59.0623
gi|75812927|ref|NM_001033616.1|_Bos_taurus_GABA(A)_receptor-associated_protein_like_1_(GABARAPL1),_mRNA	1956	3308	3308	58.7275	1956	3630	3631	58.9414	58.7275	58.9414
gi|297482480|ref|XM_002692784.1|_PREDICTED:_Bos_taurus_ring_finger_protein_19A_(RNF19A),_mRNA	4372	0	7493	59.5142	4372	0	8113	58.9202	59.5142	58.9202
gi|115497039|ref|NM_001075290.1|_Bos_taurus_minichromosome_maintenance_complex_component_5_(MCM5),_mRNA	2392	3708	3709	53.8444	2392	4438	4438	58.91	53.8444	58.91
gi|297470025|ref|XM_001249592.3|_PREDICTED:_Bos_taurus_histidine_triad_nucleotide_binding_protein_1_(HINT1),_mRNA	566	0	1061	65.0945	566	0	1050	58.9028	65.0945	58.9028
gi|157428043|ref|NM_001105460.1|_Bos_taurus_vacuolar_protein_sorting_54_homolog_(S._cerevisiae)_(VPS54),_mRNA	3519	5596	5596	55.2209	3519	6517	6517	58.8019	55.2209	58.8019
gi|114051390|ref|NM_001046176.1|_Bos_taurus_septin_10_(SEPT10),_mRNA	2443	4024	4024	57.1978	2443	4522	4524	58.7979	57.1978	58.7979
gi|114053300|ref|NM_001046605.1|_Bos_taurus_receptor_accessory_protein_5_(REEP5),_mRNA	2919	5097	5097	60.6353	2919	5395	5395	58.6841	60.6353	58.6841
gi|115496851|ref|NM_001075680.1|_Bos_taurus_adaptor-related_protein_complex_3,_mu_1_subunit_(AP3M1),_mRNA	3409	6102	6102	62.157	3409	6298	6298	58.6595	62.157	58.6595
gi|78365272|ref|NM_001035475.1|_Bos_taurus_coiled-coil-helix-coiled-coil-helix_domain_containing_3_(CHCHD3),_mRNA	1619	2702	2703	57.9755	1619	2975	2975	58.3449	57.9755	58.3449
gi|115495294|ref|NM_001076291.1|_Bos_taurus_BCL2-associated_athanogene_(BAG1),_mRNA	1752	2543	3003	59.5205	1752	2687	3216	58.2834	59.5205	58.2834
gi|115497421|ref|NM_001075562.1|_Bos_taurus_glucosamine_(N-acetyl)-6-sulfatase_(GNS),_mRNA	4346	7563	7563	60.4296	4346	7971	7974	58.2572	60.4296	58.2572
gi|297479669|ref|XM_002690897.1|_PREDICTED:_Bos_taurus_cell_cycle_progression_1_(CCPG1),_mRNA	3172	1069	5461	59.7839	3172	1123	5819	58.2476	59.7839	58.2476
gi|297492967|ref|XM_002699980.1|_PREDICTED:_Bos_taurus_DnaJ_(Hsp40)_homolog,_subfamily_A,_member_1-like_(LOC784704),_mRNA	2205	620	3882	61.1353	2205	654	4044	58.2325	61.1353	58.2325
gi|114052027|ref|NM_001045942.1|_Bos_taurus_KIAA2013_(KIAA2013),_mRNA	2239	3494	3495	54.2049	2239	4098	4099	58.1282	54.2049	58.1282
gi|149643046|ref|NM_001098864.1|_Bos_taurus_arsA_arsenite_transporter,_ATP-binding,_homolog_1_(bacterial)_(ASNA1),_mRNA	1416	2268	2270	55.6683	1416	2592	2592	58.1212	55.6683	58.1212
gi|300796505|ref|NM_001193070.1|_Bos_taurus_protein_phosphatase_1,_regulatory_(inhibitor)_subunit_14A_(PPP1R14A),_mRNA	778	88	1473	65.7458	778	77	1424	58.1157	65.7458	58.1157
gi|94966866|ref|NM_001040537.1|_Bos_taurus_general_transcription_factor_IIH,_polypeptide_5_(GTF2H5),_mRNA	842	1270	1275	52.5827	842	1526	1540	58.0726	52.5827	58.0726
gi|118150945|ref|NM_001077922.1|_Bos_taurus_ras_homolog_gene_family,_member_B_(RHOB),_mRNA	2229	4190	4190	65.2753	2229	4076	4076	58.0613	65.2753	58.0613
gi|115496433|ref|NM_001075350.1|_Bos_taurus_sorcin_(SRI),_mRNA	861	1444	1444	58.2384	861	1572	1572	57.9712	58.2384	57.9712
gi|118151157|ref|NM_001078034.1|_Bos_taurus_R3H_domain_containing_2_(R3HDM2),_mRNA	3771	6188	6189	56.9914	3771	6885	6885	57.9709	56.9914	57.9709
gi|114052938|ref|NM_001046229.1|_Bos_taurus_ADP-ribosylation_factor-like_1_(ARL1),_mRNA	1130	2051	2051	63.0278	1130	2060	2060	57.8831	63.0278	57.8831
gi|297490524|ref|XM_002698201.1|_PREDICTED:_Bos_taurus_procollagen-lysine,_2-oxoglutarate_5-dioxygenase_3_(PLOD3),_mRNA	2888	41	4479	53.8554	2888	43	5262	57.8517	53.8554	57.8517
gi|78369307|ref|NM_001035428.1|_Bos_taurus_coiled-coil_domain_containing_47_(CCDC47),_mRNA	2109	3786	3786	62.3375	2109	3839	3839	57.7969	62.3375	57.7969
gi|27806638|ref|NM_174050.1|_Bos_taurus_endosulfine_alpha_(ENSA),_mRNA	366	600	600	56.9266	366	666	666	57.7771	56.9266	57.7771
gi|116004286|ref|NM_001077036.1|_Bos_taurus_DiGeorge_syndrome_critical_region_gene_2_(DGCR2),_mRNA	1769	2731	2736	53.7073	1769	3215	3216	57.7233	53.7073	57.7233
gi|82697350|ref|NM_001037466.1|_Bos_taurus_single-stranded_DNA_binding_protein_1_(SSBP1),_nuclear_gene_encoding_mitochondrial_protein,_mRNA	651	1114	1114	59.4223	651	1182	1182	57.65	59.4223	57.65
gi|226874895|ref|NM_001159412.1|_Bos_taurus_guanylate_kinase_1_(GUK1),_transcript_variant_1,_mRNA	993	122	1478	51.6857	993	160	1800	57.5554	51.6857	57.5554
gi|78369317|ref|NM_001035331.1|_Bos_taurus_nudix_(nucleoside_diphosphate_linked_moiety_X)-type_motif_21_(NUDT21),_mRNA	1077	1738	1740	56.102	1077	1944	1951	57.5181	56.102	57.5181
gi|114051120|ref|NM_001046133.1|_Bos_taurus_poly-U_binding_splicing_factor_60KDa_(PUF60),_mRNA	1761	2812	2812	55.4499	1761	3184	3184	57.4085	55.4499	57.4085
gi|148238308|ref|NM_001097984.1|_Bos_taurus_aldolase_C,_fructose-bisphosphate_(ALDOC),_mRNA	1579	2558	2558	56.2553	1579	2853	2854	57.3898	56.2553	57.3898
gi|253683484|ref|NM_001046088.2|_Bos_taurus_glutathione_peroxidase_8_(putative)_(GPX8),_mRNA	1120	2021	2021	62.6604	1120	2023	2023	57.3509	62.6604	57.3509
gi|118601889|ref|NM_001079647.1|_Bos_taurus_vesicle_transport_through_interaction_with_t-SNAREs_homolog_1B_(yeast)_(VTI1B),_mRNA	1104	1880	1882	59.1964	1104	1993	1994	57.3481	59.1964	57.3481
gi|149642634|ref|NM_001099016.1|_Bos_taurus_glutathione_S-transferase_alpha_5_(GSTA5),_mRNA	1015	2326	2339	80.022	1015	1829	1833	57.3402	80.022	57.3402
gi|297488577|ref|XR_084028.1|_PREDICTED:_Bos_taurus_ribosomal_protein_L21-like_(LOC782021),_miscRNA	509	0	808	55.1237	509	0	919	57.3272	55.1237	57.3272
gi|115495992|ref|NM_001076233.1|_Bos_taurus_RAB1B,_member_RAS_oncogene_family_(RAB1B),_mRNA	2022	3214	3214	55.1963	2022	3646	3647	57.2687	55.1963	57.2687
gi|115497375|ref|NM_001076543.1|_Bos_taurus_protein_regulator_of_cytokinesis_1_(PRC1),_mRNA	2995	4316	4316	50.0414	2995	5401	5401	57.2585	50.0414	57.2585
gi|297460843|ref|XM_002701245.1|_PREDICTED:_Bos_taurus_similar_to_Cytochrome_c_oxidase_polypeptide_VIc-2_(MGC148714),_mRNA	1142	0	1976	60.085	1142	0	2058	57.2192	60.085	57.2192
gi|198282008|ref|NM_001100371.1|_Bos_taurus_low_density_lipoprotein_receptor-related_protein_10_(LRP10),_mRNA	3132	4807	4807	53.2963	3132	5640	5640	57.1768	53.2963	57.1768
gi|155371838|ref|NM_001101054.1|_Bos_taurus_cyclin-dependent_kinase_inhibitor_2C_(p18,_inhibits_CDK4)_(CDKN2C),_mRNA	1012	1572	1572	53.9408	1012	1819	1819	57.0709	53.9408	57.0709
gi|115496447|ref|NM_001076492.1|_Bos_taurus_quinoid_dihydropteridine_reductase_(QDPR),_mRNA	1341	2172	2173	56.2699	1341	2408	2410	57.0625	56.2699	57.0625
gi|114051152|ref|NM_001046138.1|_Bos_taurus_ras_homolog_gene_family,_member_C_(RHOC),_mRNA	1092	1906	1908	60.6737	1092	1958	1960	56.9897	60.6737	56.9897
gi|156120570|ref|NM_001101961.1|_Bos_taurus_receptor_accessory_protein_3_(REEP3),_mRNA	2282	4074	4074	61.9941	2282	4092	4092	56.9354	61.9941	56.9354
gi|297466449|ref|XM_001252511.3|_PREDICTED:_Bos_taurus_glyceraldehyde-3-phosphate_dehydrogenase-like,_transcript_variant_2_(GAPDH),_mRNA	1321	10	2269	59.6454	1321	13	2364	56.8208	59.6454	56.8208
gi|116004212|ref|NM_001076997.1|_Bos_taurus_formation_of_mitochondrial_complexes_1_homolog_(S._cerevisiae)_(C4H7orf55),_nuclear_gene_encoding_mitochondrial_protein,_mRNA	473	745	745	54.6941	473	844	846	56.79	54.6941	56.79
gi|77736232|ref|NM_001034641.1|_Bos_taurus_mitochondrial_ribosomal_protein_L16_(MRPL16),_nuclear_gene_encoding_mitochondrial_protein,_mRNA	1009	1475	1475	50.7628	1009	1799	1799	56.6112	50.7628	56.6112
gi|167583541|ref|NM_001114510.1|_Bos_taurus_chromosome_3_open_reading_frame_10_ortholog_(C22H3orf10),_mRNA	1198	2059	2059	59.6822	1198	2135	2135	56.5853	59.6822	56.5853
gi|115496096|ref|NM_001075750.1|_Bos_taurus_N(alpha)-acetyltransferase_50,_NatE_catalytic_subunit_(NAA50),_mRNA	2967	5214	5214	61.0237	2967	5283	5283	56.5361	61.0237	56.5361
gi|134085672|ref|NM_001083400.1|_Bos_taurus_mitochondrial_ribosomal_protein_L37_(MRPL37),_nuclear_gene_encoding_mitochondrial_protein,_mRNA	1483	2390	2390	55.9631	1483	2639	2639	56.5016	55.9631	56.5016
gi|297488849|ref|XM_002697145.1|_PREDICTED:_Bos_taurus_podocalyxin-like_2-like_(PODXL2),_mRNA	2065	18	2713	45.6221	2065	31	3666	56.3683	45.6221	56.3683
gi|148233929|ref|NM_001098103.1|_Bos_taurus_polymerase_(DNA-directed),_delta_interacting_protein_2_(POLDIP2),_mRNA	1466	2139	2139	50.6666	1466	2600	2600	56.3122	50.6666	56.3122
gi|84370168|ref|NM_001038566.1|_Bos_taurus_mediator_complex_subunit_21_(MED21),_mRNA	806	1324	1324	57.0424	806	1429	1429	56.2937	57.0424	56.2937
gi|115497447|ref|NM_001075563.1|_Bos_taurus_ERGIC_and_golgi_2_(ERGIC2),_mRNA	1674	2795	2795	57.9791	1674	2964	2965	56.2383	57.9791	56.2383
gi|115497143|ref|NM_001075281.1|_Bos_taurus_suppressor_of_IKBKE_1_(SIKE1),_mRNA	1488	2546	2546	59.4156	1488	2633	2633	56.1837	59.4156	56.1837
gi|94966806|ref|NM_001040499.1|_Bos_taurus_adiponectin_receptor_2_(ADIPOR2),_mRNA	1759	3009	3009	59.402	1759	3108	3109	56.12	59.402	56.12
gi|78045530|ref|NM_001035085.1|_Bos_taurus_aspartyl-tRNA_synthetase_(DARS),_mRNA	1946	3181	3182	56.7809	1946	3438	3438	56.0952	56.7809	56.0952
gi|114052051|ref|NM_001046382.1|_Bos_taurus_small_nuclear_ribonucleoprotein_40kDa_(U5)_(SNRNP40),_mRNA	1622	2493	2494	53.3938	1622	2863	2865	56.0837	53.3938	56.0837
gi|112181315|ref|NM_174820.3|_Bos_taurus_NADH_dehydrogenase_(ubiquinone)_Fe-S_protein_1,_75kDa_(NADH-coenzyme_Q_reductase)_(NDUFS1),_nuclear_gene_encoding_mitochondrial_protein,_mRNA	3355	5303	5303	54.8876	3355	5920	5920	56.0263	54.8876	56.0263
gi|122692330|ref|NM_001080376.1|_Bos_taurus_torsin_family_3,_member_A_(TOR3A),_mRNA	1856	2691	2691	50.3478	1856	3273	3273	55.9926	50.3478	55.9926
gi|297465246|ref|XM_002703714.1|_PREDICTED:_Bos_taurus_alpha_4_type_IV_collagen-like_(LOC100335420),_partial_mRNA	1312	2075	2075	54.9198	1312	2313	2313	55.9763	54.9198	55.9763
gi|134085413|ref|NM_176671.3|_Bos_taurus_ATPase,_H+_transporting,_lysosomal_56/58kDa,_V1_subunit_B2_(ATP6V1B2),_transcript_variant_2,_mRNA	2875	4550	4559	55.0651	2875	5054	5067	55.9598	55.0651	55.9598
gi|297489685|ref|XM_002697728.1|_PREDICTED:_Bos_taurus_GATA_binding_protein_6-like_(LOC100336909),_mRNA	1470	1107	2849	67.3008	1470	1015	2590	55.9429	67.3008	55.9429
gi|83035054|ref|NM_001037598.1|_Bos_taurus_eukaryotic_translation_initiation_factor_1B_(EIF1B),_mRNA	976	1499	1499	53.3331	976	1717	1718	55.8903	53.3331	55.8903
gi|31340776|ref|NM_174671.2|_Bos_taurus_solute_carrier_family_25_(mitochondrial_carrier;_oxoglutarate_carrier),_member_11_(SLC25A11),_nuclear_gene_encoding_mitochondrial_protein,_mRNA	1454	2248	2248	53.688	1454	2554	2554	55.7724	53.688	55.7724
gi|156121056|ref|NM_001102205.1|_Bos_taurus_kinectin_1_(kinesin_receptor)_(KTN1),_mRNA	4535	7307	7307	55.9509	4535	7953	7953	55.6822	55.9509	55.6822
gi|155371824|ref|NM_001101046.1|_Bos_taurus_pyruvate_dehydrogenase_(lipoamide)_alpha_1_(PDHA1),_nuclear_gene_encoding_mitochondrial_protein,_mRNA	4180	5080	5883	48.8728	4180	6239	7322	55.6181	48.8728	55.6181
gi|300795851|ref|NM_001193038.1|_Bos_taurus_family_with_sequence_similarity_96,_member_B_(FAM96B),_mRNA	607	0	956	54.6908	607	0	1061	55.4995	54.6908	55.4995
gi|122692584|ref|NM_001080282.1|_Bos_taurus_adhesion_regulating_molecule_1_(ADRM1),_mRNA	1408	2136	2137	52.7044	1408	2460	2460	55.4747	52.7044	55.4747
gi|77736308|ref|NM_001034682.1|_Bos_taurus_chromatin_modifying_protein_5_(CHMP5),_mRNA	1355	2202	2202	56.4317	1355	2364	2366	55.4419	56.4317	55.4419
gi|77735878|ref|NM_001034464.1|_Bos_taurus_sorting_nexin_5_(SNX5),_mRNA	2031	2999	3267	55.8579	2031	3244	3546	55.436	55.8579	55.436
gi|77736310|ref|NM_001034683.1|_Bos_taurus_coiled-coil_domain_containing_56_(CCDC56),_mRNA	886	1451	1452	56.9086	886	1546	1546	55.4037	56.9086	55.4037
gi|115496633|ref|NM_001075328.1|_Bos_taurus_translocase_of_outer_mitochondrial_membrane_70_homolog_A_(S._cerevisiae)_(TOMM70A),_nuclear_gene_encoding_mitochondrial_protein,_mRNA	2201	3524	3525	55.614	2201	3838	3838	55.3666	55.614	55.3666
gi|158508565|ref|NM_001110004.1|_Bos_taurus_HECT,_UBA_and_WWE_domain_containing_1_(HUWE1),_mRNA	14016	19934	19934	49.3873	14016	24439	24439	55.3633	49.3873	55.3633
gi|31342658|ref|NM_174179.2|_Bos_taurus_succinate_dehydrogenase_complex,_subunit_D,_integral_membrane_protein_(SDHD),_nuclear_gene_encoding_mitochondrial_protein,_mRNA	1317	2102	2102	55.4233	1317	2296	2296	55.354	55.4233	55.354
gi|115497831|ref|NM_001076454.1|_Bos_taurus_ELAV_(embryonic_lethal,_abnormal_vision,_Drosophila)-like_1_(Hu_antigen_R)_(ELAVL1),_mRNA	2397	3912	3913	56.6874	2397	4175	4176	55.3166	56.6874	55.3166
gi|116004288|ref|NM_001077035.1|_Bos_taurus_asparaginase_like_1_(ASRGL1),_mRNA	1219	1989	1989	56.6599	1219	2122	2122	55.2719	56.6599	55.2719
gi|115496072|ref|NM_001075979.1|_Bos_taurus_mitochondrial_ribosomal_protein_S25_(MRPS25),_nuclear_gene_encoding_mitochondrial_protein,_mRNA	858	1462	1462	59.1705	858	1492	1493	55.2504	59.1705	55.2504
gi|157428097|ref|NM_001105487.1|_Bos_taurus_hypothetical_protein_100125016_(LOC100125916),_mRNA	1451	1729	3505	83.8814	1451	1288	2519	55.1218	83.8814	55.1218
gi|31340768|ref|NM_174675.2|_Bos_taurus_GABA(A)_receptor-associated_protein-like_2_(GABARAPL2),_mRNA	950	1523	1523	55.67	950	1649	1649	55.1137	55.67	55.1137
gi|297485327|ref|XM_002694807.1|_PREDICTED:_Bos_taurus_family_with_sequence_similarity_96,_member_B_(FAM96B),_mRNA	607	0	934	53.4322	607	0	1053	55.0811	53.4322	55.0811
gi|297472072|ref|XM_002685639.1|_PREDICTED:_Bos_taurus_collagen,_type_IV,_alpha_4_(COL4A4),_mRNA	1755	2250	2530	50.0597	1755	2720	3042	55.0357	50.0597	55.0357
gi|84370157|ref|NM_001038563.1|_Bos_taurus_transmembrane_emp24_protein_transport_domain_containing_1_(TMED1),_mRNA	1622	2297	2297	49.1762	1622	2810	2811	55.0266	49.1762	55.0266
gi|114051939|ref|NM_001046399.1|_Bos_taurus_CWC15_spliceosome-associated_protein_homolog_(S._cerevisiae)_(CWC15),_mRNA	1200	1871	1871	54.1424	1200	2071	2071	54.7976	54.1424	54.7976
gi|118150875|ref|NM_001077884.1|_Bos_taurus_mitochondrial_ribosomal_protein_L23_(MRPL23),_nuclear_gene_encoding_mitochondrial_protein,_mRNA	619	237	841	47.1792	619	282	1068	54.7827	47.1792	54.7827
gi|116004250|ref|NM_001077014.1|_Bos_taurus_granulin_(GRN),_mRNA	2231	3123	3123	48.6091	2231	3847	3847	54.7502	48.6091	54.7502
gi|31343104|ref|NM_173986.2|_Bos_taurus_v-akt_murine_thymoma_viral_oncogene_homolog_1_(AKT1),_mRNA	1691	2528	2536	52.0776	1691	2911	2915	54.7341	52.0776	54.7341
gi|332205886|ref|NM_001206817.1|_Bos_taurus_laminin,_gamma_1_(formerly_LAMB2)_(LAMC1),_mRNA	7633	11719	11720	53.3184	7633	13124	13125	54.5968	53.3184	54.5968
gi|156120846|ref|NM_001102100.1|_Bos_taurus_leukocyte_receptor_cluster_(LRC)_member_8_(LENG8),_mRNA	5056	6699	6699	46.0095	5056	8692	8693	54.5915	46.0095	54.5915
gi|118151279|ref|NM_001078106.1|_Bos_taurus_cleavage_and_polyadenylation_specific_factor_6,_68kDa_(CPSF6),_mRNA	2140	3350	3350	54.3596	2140	3679	3679	54.5857	54.3596	54.5857
gi|115495434|ref|NM_001075421.1|_Bos_taurus_prefoldin_subunit_6_(PFDN6),_mRNA	719	1064	1065	51.4358	719	1236	1236	54.5824	51.4358	54.5824
gi|134085658|ref|NM_001083371.1|_Bos_taurus_chromosome_19_open_reading_frame_43_ortholog_(C7H19orf43),_mRNA	895	1374	1376	53.3876	895	1530	1533	54.3853	53.3876	54.3853
gi|115495420|ref|NM_001076204.1|_Bos_taurus_RD_RNA_binding_protein_(RDBP),_mRNA	1345	2068	2068	53.3916	1345	2302	2303	54.3669	53.3916	54.3669
gi|115497909|ref|NM_001076109.1|_Bos_taurus_TIA1_cytotoxic_granule-associated_RNA_binding_protein_(TIA1),_mRNA	1895	2852	2852	52.2619	1895	3240	3240	54.2873	52.2619	54.2873
gi|31341443|ref|NM_174648.2|_Bos_taurus_male-enhanced_antigen_1_(MEA1),_mRNA	871	1091	1283	51.1509	871	1281	1489	54.2799	51.1509	54.2799
gi|125991762|ref|NM_001003903.2|_Bos_taurus_vitamin_K_epoxide_reductase_complex,_subunit_1_(VKORC1),_mRNA	841	1280	1280	52.8517	841	1436	1436	54.2152	52.8517	54.2152
gi|122692502|ref|NM_001080244.1|_Bos_taurus_phosphofructokinase,_liver_(PFKL),_mRNA	2816	3773	3773	46.5264	2816	4798	4800	54.1217	46.5264	54.1217
gi|82524401|ref|NM_174033.3|_Bos_taurus_CYB5_protein_(CYB5A),_mRNA	2198	3130	3405	53.7941	2198	3435	3746	54.1132	53.7941	54.1132
gi|78369399|ref|NM_001035482.1|_Bos_taurus_NAD(P)_dependent_steroid_dehydrogenase-like_(NSDHL),_mRNA	2202	3480	3480	54.8791	2202	3750	3750	54.0725	54.8791	54.0725
gi|115496337|ref|NM_001075733.1|_Bos_taurus_VAMP_(vesicle-associated_membrane_protein)-associated_protein_A,_33kDa_(VAPA),_mRNA	1572	2358	2358	52.0878	1572	2667	2667	53.8683	52.0878	53.8683
gi|77735594|ref|NM_001034321.1|_Bos_taurus_stromal_cell-derived_factor_2_(SDF2),_mRNA	811	1140	1140	48.8123	811	1375	1375	53.8325	48.8123	53.8325
gi|115496287|ref|NM_001075737.1|_Bos_taurus_CUE_domain_containing_2_(CUEDC2),_mRNA	1230	432	1835	51.8055	1230	423	2085	53.8225	51.8055	53.8225
gi|27807272|ref|NM_174705.1|_Bos_taurus_cAMP-regulated_phosphoprotein,_19kDa_(ARPP19),_transcript_variant_2,_mRNA	1961	1093	2998	53.0883	1961	1226	3319	53.7393	53.0883	53.7393
gi|297492046|ref|XM_002699285.1|_PREDICTED:_Bos_taurus_fatty_acid_desaturase_1_(FADS1),_mRNA	2082	152	2869	47.8514	2082	156	3522	53.712	47.8514	53.712
gi|148223436|ref|NM_001098131.1|_Bos_taurus_ribosomal_protein_L22-like_1_(RPL22L1),_mRNA	1197	1385	1884	54.6552	1197	1496	2024	53.6882	54.6552	53.6882
gi|28603815|ref|NM_176676.1|_Bos_taurus_ATPase,_H+_transporting,_lysosomal_42kDa,_V1_subunit_C1_(ATP6V1C1),_mRNA	1926	2854	2854	51.4568	1926	3255	3255	53.6608	51.4568	53.6608
gi|297481291|ref|XM_002691964.1|_PREDICTED:_Bos_taurus_RAP2A,_member_of_RAS_oncogene_family-like_(RAP2A),_mRNA	2158	0	3179	51.1545	2158	0	3640	53.5566	51.1545	53.5566
gi|31341816|ref|NM_174505.2|_Bos_taurus_ATPase,_H+_transporting,_lysosomal_38kDa,_V0_subunit_d1_(ATP6V0D1),_mRNA	1538	2011	2421	54.6617	1538	2169	2593	53.5314	54.6617	53.5314
gi|78042509|ref|NM_001035022.1|_Bos_taurus_haloacid_dehalogenase-like_hydrolase_domain_containing_2_(HDHD2),_mRNA	1679	2156	2717	56.1932	1679	2254	2830	53.5178	56.1932	53.5178
gi|72534819|ref|NM_001031764.1|_Bos_taurus_Ras_homolog_enriched_in_brain_(RHEB),_mRNA	1030	774	1705	57.482	1030	801	1736	53.515	57.482	53.515
gi|136255737|ref|NM_001033625.2|_Bos_taurus_solute_carrier_family_27_(fatty_acid_transporter),_member_1_(SLC27A1),_mRNA	3441	5395	5395	54.4442	3441	5789	5790	53.4265	54.4442	53.4265
gi|113205965|ref|NM_001034739.2|_Bos_taurus_cornichon_homolog_(Drosophila)_(CNIH),_mRNA	1606	2611	2715	58.7042	1606	2601	2701	53.4001	58.7042	53.4001
gi|84370036|ref|NM_001038506.1|_Bos_taurus_mitochondrial_ribosomal_protein_L20_(MRPL20),_nuclear_gene_encoding_mitochondrial_protein,_mRNA	751	1190	1190	55.024	751	1263	1263	53.3981	55.024	53.3981
gi|116004022|ref|NM_001076903.1|_Bos_taurus_phosphoglucomutase_1_(PGM1),_mRNA	2391	3613	3613	52.4727	2391	4019	4019	53.3705	52.4727	53.3705
gi|156121034|ref|NM_001102194.1|_Bos_taurus_myotubularin_related_protein_2_(MTMR2),_mRNA	5057	6208	6858	47.0923	5057	7612	8499	53.3627	47.0923	53.3627
gi|155372138|ref|NM_001101209.1|_Bos_taurus_keratinocyte_associated_protein_2_(KRTCAP2),_mRNA	789	1286	1286	56.599	789	1325	1326	53.3617	56.599	53.3617
gi|115496134|ref|NM_001075985.1|_Bos_taurus_heme_binding_protein_1_(HEBP1),_mRNA	1052	954	1547	51.0646	1052	1126	1768	53.3617	51.0646	53.3617
gi|167583511|ref|NM_001114527.1|_Bos_taurus_stimulated_by_retinoic_acid_13_homolog_(mouse)_(STRA13),_mRNA	741	919	919	43.0668	741	1245	1245	53.3475	43.0668	53.3475
gi|78369305|ref|NM_001035314.1|_Bos_taurus_mitochondrial_ribosomal_protein_S10_(MRPS10),_nuclear_gene_encoding_mitochondrial_protein,_mRNA	924	1419	1419	53.328	924	1551	1551	53.297	53.328	53.297
gi|84370198|ref|NM_001038580.1|_Bos_taurus_6-phosphogluconolactonase_(PGLS),_mRNA	1129	1679	1681	51.7034	1129	1894	1895	53.294	51.7034	53.294
gi|95147671|ref|NM_001040491.1|_Bos_taurus_DnaJ_(Hsp40)_homolog,_subfamily_A,_member_2_(DNAJA2),_mRNA	1760	1216	2909	57.3953	1760	1202	2954	53.2918	57.3953	53.2918
gi|31342836|ref|NM_174105.2|_Bos_taurus_microtubule-associated_protein_4_(MAP4),_mRNA	3748	5704	5704	52.8476	3748	6285	6285	53.2437	52.8476	53.2437
gi|300795849|ref|NM_001192782.1|_Bos_taurus_chondroitin_sulfate_proteoglycan_4_(CSPG4),_mRNA	8030	363	12648	54.6955	8030	376	13456	53.2063	54.6955	53.2063
gi|84370104|ref|NM_001038540.1|_Bos_taurus_prefoldin_subunit_4_(PFDN4),_mRNA	727	1149	1149	54.8821	727	1218	1218	53.1956	54.8821	53.1956
gi|297479884|ref|XM_002691051.1|_PREDICTED:_Bos_taurus_regulator_of_G-protein_signaling_6_(RGS6),_mRNA	1724	594	2792	56.2371	1724	661	2888	53.1891	56.2371	53.1891
gi|297463707|ref|XM_589328.5|_PREDICTED:_Bos_taurus_H1_histone_family,_member_X-like_(LOC511901),_mRNA	1425	280	2045	49.8337	1425	329	2386	53.1641	49.8337	53.1641
gi|300793922|ref|NM_001192942.1|_Bos_taurus_RAP2A,_member_of_RAS_oncogene_family_(RAP2A),_mRNA	2158	0	3045	48.9983	2158	0	3613	53.1593	48.9983	53.1593
gi|115495624|ref|NM_001075436.1|_Bos_taurus_heterochromatin_protein_1,_binding_protein_3_(HP1BP3),_mRNA	3281	4809	4817	50.9818	3281	5487	5492	53.148	50.9818	53.148
gi|147902261|ref|NM_001098095.1|_Bos_taurus_exostosin_1_(EXT1),_mRNA	2861	3973	3975	48.2463	2861	4788	4788	53.1372	48.2463	53.1372
gi|77735628|ref|NM_001034338.1|_Bos_taurus_cornichon_homolog_4_(Drosophila)_(CNIH4),_mRNA	687	1038	1038	52.4669	687	1148	1148	53.0576	52.4669	53.0576
gi|77735714|ref|NM_001034384.1|_Bos_taurus_nucleolar_protein_7,_27kDa_(NOL7),_mRNA	921	1393	1393	52.5214	921	1539	1539	53.0569	52.5214	53.0569
gi|31343127|ref|NM_173978.2|_Bos_taurus_acid_phosphatase_1,_soluble_(ACP1),_mRNA	1381	2077	2080	52.3016	1381	2301	2305	52.9956	52.3016	52.9956
gi|31342279|ref|NM_174340.2|_Bos_taurus_histidine_triad_nucleotide_binding_protein_2_(HINT2),_nuclear_gene_encoding_mitochondrial_protein,_mRNA	665	964	964	50.3385	665	1108	1109	52.9508	50.3385	52.9508
gi|164420745|ref|NM_001014935.2|_Bos_taurus_cyclin-dependent_kinase_9_(CDK9),_mRNA	1747	2682	2683	53.3302	1747	2911	2913	52.9432	53.3302	52.9432
gi|164448619|ref|NM_001014933.2|_Bos_taurus_CSE1_chromosome_segregation_1-like_(yeast)_(CSE1L),_mRNA	3667	5618	5618	53.2005	3667	6111	6111	52.9132	53.2005	52.9132
gi|115496905|ref|NM_001075306.1|_Bos_taurus_acidic_(leucine-rich)_nuclear_phosphoprotein_32_family,_member_E_(ANP32E),_mRNA	1430	2248	2248	54.589	1430	2383	2383	52.9116	54.589	52.9116
gi|115497161|ref|NM_001076076.1|_Bos_taurus_sulfatase_modifying_factor_1_(SUMF1),_mRNA	2147	2516	3039	49.1523	2147	2935	3576	52.8845	49.1523	52.8845
gi|84000166|ref|NM_001038097.1|_Bos_taurus_WD_repeat_domain_61_(WDR61),_mRNA	1159	1680	1681	50.3651	1159	1930	1930	52.8733	50.3651	52.8733
gi|194670202|ref|XM_001251054.2|_PREDICTED:_Bos_taurus_radial_spoke_head_protein_3_homolog_(LOC782426),_partial_mRNA	2012	2004	2679	46.237	2012	2464	3350	52.8664	46.237	52.8664
gi|164448722|ref|NM_001046485.2|_Bos_taurus_TAR_DNA_binding_protein_(TARDBP),_mRNA	1351	1943	1943	49.9416	1351	2249	2249	52.8563	49.9416	52.8563
gi|115495846|ref|NM_001075145.1|_Bos_taurus_sarcoglycan,_epsilon_(SGCE),_mRNA	1859	2662	2676	49.9864	1859	3075	3094	52.845	49.9864	52.845
gi|115497225|ref|NM_001075640.1|_Bos_taurus_PRP19/PSO4_pre-mRNA_processing_factor_19_homolog_(S._cerevisiae)_(PRPF19),_mRNA	2108	3418	3419	56.3214	2108	3507	3507	52.8236	56.3214	52.8236
gi|148235019|ref|NM_001098074.1|_Bos_taurus_cold_shock_domain_protein_A_(CSDA),_mRNA	1757	2831	2832	55.9714	1757	2922	2922	52.8045	55.9714	52.8045
gi|126722891|ref|NM_001082438.1|_Bos_taurus_ADP-dependent_glucokinase_(ADPGK),_mRNA	2617	3840	3840	50.9533	2617	4344	4344	52.7046	50.9533	52.7046
gi|300794827|ref|NM_001192476.1|_Bos_taurus_zinc_finger_protein_638_(ZNF638),_mRNA	6463	689	9697	52.1013	6463	782	10714	52.6357	52.1013	52.6357
gi|116487352|ref|NM_174801.3|_Bos_taurus_protein_phosphatase,_Mg2+/Mn2+_dependent,_1G_(PPM1G),_mRNA	2158	3190	3190	51.3315	2158	3577	3577	52.6296	51.3315	52.6296
gi|156120638|ref|NM_001101996.1|_Bos_taurus_NDRG_family_member_3_(NDRG3),_mRNA	2637	4539	4542	59.8111	2637	4358	4368	52.5939	59.8111	52.5939
gi|75812947|ref|NM_001033627.1|_Bos_taurus_beclin_1,_autophagy_related_(BECN1),_mRNA	1612	2432	2432	52.3894	1612	2669	2669	52.571	52.3894	52.571
gi|31343190|ref|NM_173950.2|_Bos_taurus_placental_growth_factor_(PGF),_mRNA	1489	2010	2010	46.8756	1489	2463	2464	52.5423	46.8756	52.5423
gi|77735436|ref|NM_001034241.1|_Bos_taurus_UTP14,_U3_small_nucleolar_ribonucleoprotein,_homolog_A_(yeast)_(UTP14A),_mRNA	2673	3758	3997	51.9254	2673	4211	4422	52.527	51.9254	52.527
gi|60592789|ref|NM_001012669.1|_Bos_taurus_fatty_acid_synthase_(FASN),_mRNA	8225	11502	11502	48.5604	8225	13600	13601	52.5046	48.5604	52.5046
gi|115496733|ref|NM_001075693.1|_Bos_taurus_proteasome_(prosome,_macropain)_26S_subunit,_non-ATPase,_5_(PSMD5),_mRNA	1869	2720	2720	50.5364	1869	3088	3088	52.4603	50.5364	52.4603
gi|45429974|ref|NM_205779.1|_Bos_taurus_transmembrane_protein_176A_(TMEM176A),_mRNA	1004	1627	1627	56.2728	1004	1658	1658	52.4341	56.2728	52.4341
gi|154707849|ref|NM_001099082.1|_Bos_taurus_polymerase_(RNA)_II_(DNA_directed)_polypeptide_B,_140kDa_(POLR2B),_mRNA	3878	5644	5646	50.5566	3878	6400	6400	52.4004	50.5566	52.4004
gi|114051384|ref|NM_001046615.1|_Bos_taurus_vacuolar_protein_sorting_4_homolog_A_(S._cerevisiae)_(VPS4A),_mRNA	2148	3197	3197	51.6837	2148	3544	3544	52.3868	51.6837	52.3868
gi|195539546|ref|NM_001130765.1|_Bos_taurus_hypothetical_protein_LOC100139208_(LOC100139208),_mRNA	4223	3732	4940	40.621	4223	5268	6967	52.3827	40.621	52.3827
gi|114051973|ref|NM_001046394.1|_Bos_taurus_zinc_finger_CCCH-type_containing_15_(ZC3H15),_mRNA	2028	1484	2873	49.1941	2028	1685	3344	52.3553	49.1941	52.3553
gi|149642604|ref|NM_001098970.1|_Bos_taurus_drebrin-like_(DBNL),_mRNA	2251	3208	3209	49.5039	2251	3708	3708	52.303	49.5039	52.303
gi|329663702|ref|NM_001191543.1|_Bos_taurus_AF4/FMR2_family,_member_2_(AFF2),_mRNA	8307	7606	13414	56.0737	8307	7858	13681	52.2921	56.0737	52.2921
gi|126723355|ref|NM_001082426.1|_Bos_taurus_CLPTM1-like_(CLPTM1L),_mRNA	2315	3318	3319	49.7853	2315	3811	3811	52.2698	49.7853	52.2698
gi|75832078|ref|NM_175824.2|_Bos_taurus_RAP1B,_member_of_RAS_oncogene_family_(RAP1B),_mRNA	2027	1912	3178	54.4434	2027	1982	3336	52.2559	54.4434	52.2559
gi|300794324|ref|NM_001192962.1|_Bos_taurus_DEAD_(Asp-Glu-Ala-Asp)_box_polypeptide_3,_X-linked_(DDX3X),_mRNA	2526	0	3709	50.9881	2526	0	4157	52.2528	50.9881	52.2528
gi|155371822|ref|NM_001101045.1|_Bos_taurus_zinc_finger,_AN1-type_domain_5_(ZFAND5),_mRNA	2241	3446	3446	53.3972	2241	3685	3685	52.2106	53.3972	52.2106
gi|27807172|ref|NM_174650.1|_Bos_taurus_S100_calcium_binding_protein_A10_(S100A10),_mRNA	604	782	782	44.9588	604	993	993	52.2005	44.9588	52.2005
gi|77735502|ref|NM_001034274.1|_Bos_taurus_mitochondrial_ribosomal_protein_L17_(MRPL17),_nuclear_gene_encoding_mitochondrial_protein,_mRNA	848	1214	1280	52.4154	848	1325	1391	52.0828	52.4154	52.0828
gi|114051132|ref|NM_001046208.1|_Bos_taurus_syntaxin_binding_protein_2_(STXBP2),_mRNA	1885	2797	2797	51.526	1885	3092	3092	52.0824	51.526	52.0824
gi|164448615|ref|NM_001046124.2|_Bos_taurus_histocompatibility_(minor)_13_(HM13),_mRNA	1601	2450	2450	53.1398	1601	2618	2618	51.9208	53.1398	51.9208
gi|297469276|ref|XM_872313.4|_PREDICTED:_Bos_taurus_nucleosome_assembly_protein_1-like_1,_transcript_variant_4_(LOC540136),_mRNA	2090	1463	3152	52.3703	2090	1595	3417	51.9112	52.3703	51.9112
gi|297492351|ref|XM_002699469.1|_PREDICTED:_Bos_taurus_Solute_carrier_family_25,_member_43-like_(LOC535541),_mRNA	1481	1486	1714	40.1884	1481	2120	2417	51.8184	40.1884	51.8184
gi|300798629|ref|NM_001191138.1|_Bos_taurus_E74-like_factor_2_(ets_domain_transcription_factor)_(ELF2),_mRNA	3998	385	5874	51.0195	3998	440	6516	51.7489	51.0195	51.7489
gi|297458477|ref|XM_002684169.1|_PREDICTED:_Bos_taurus_cytoskeleton-associated_protein_4_(CKAP4),_mRNA	2950	0	4461	52.5116	2950	0	4807	51.7386	52.5116	51.7386
gi|77404232|ref|NM_001034042.1|_Bos_taurus_ubiquitin-conjugating_enzyme_E2_variant_2_(UBE2V2),_mRNA	1193	922	1802	52.4517	1193	941	1943	51.7124	52.4517	51.7124
gi|77404183|ref|NM_001034052.1|_Bos_taurus_growth_hormone_inducible_transmembrane_protein_(GHITM),_mRNA	2340	290	3668	54.4325	2340	301	3807	51.6571	54.4325	51.6571
gi|78369429|ref|NM_001035335.1|_Bos_taurus_oxidase_(cytochrome_c)_assembly_1-like_(OXA1L),_nuclear_gene_encoding_mitochondrial_protein,_mRNA	1900	2849	2850	52.0878	1900	3089	3090	51.6378	52.0878	51.6378
gi|149643036|ref|NM_001098896.1|_Bos_taurus_hypothetical_LOC507035_(MGC152585),_mRNA	1604	2443	2443	52.8889	1604	2608	2608	51.6257	52.8889	51.6257
gi|297472025|ref|XM_002685580.1|_PREDICTED:_Bos_taurus_hypothetical_protein_LOC507475_(C2orf17),_mRNA	2830	243	4231	51.9161	2830	257	4601	51.6213	51.9161	51.6213
gi|114052403|ref|NM_001046340.1|_Bos_taurus_H2A_histone_family,_member_Y_(H2AFY),_mRNA	1874	2810	2811	52.0878	1874	3043	3043	51.5579	52.0878	51.5579
gi|147904941|ref|NM_001011678.2|_Bos_taurus_nuclear_factor_(erythroid-derived_2)-like_2_(NFE2L2),_mRNA	2409	3830	3830	55.2086	2409	3909	3909	51.5219	55.2086	51.5219
gi|114052341|ref|NM_001045915.1|_Bos_taurus_vesicle-associated_membrane_protein_3_(cellubrevin)_(VAMP3),_mRNA	2185	3375	3375	53.6374	2185	3543	3543	51.4852	53.6374	51.4852
gi|31343539|ref|NM_175785.2|_Bos_taurus_ATPase,_Ca++_transporting,_type_2C,_member_1_(ATP2C1),_mRNA	3210	4770	4770	51.601	3210	5202	5202	51.4551	51.601	51.4551
gi|115497545|ref|NM_001075574.1|_Bos_taurus_ubiquitin-like_modifier_activating_enzyme_3_(UBA3),_mRNA	1453	2095	2098	50.1401	1453	2353	2354	51.4403	50.1401	51.4403
gi|77736042|ref|NM_001034548.1|_Bos_taurus_splicing_factor_3a,_subunit_3,_60kDa_(SF3A3),_mRNA	1820	2510	2510	47.8903	1820	2947	2947	51.4128	47.8903	51.4128
gi|297465429|ref|XM_001252441.3|_PREDICTED:_Bos_taurus_hypothetical_LOC784007_(LOC784007),_mRNA	1922	0	3058	55.2496	1922	0	3108	51.3441	55.2496	51.3441
gi|78369295|ref|NM_001035497.1|_Bos_taurus_ubiquitin-conjugating_enzyme_E2_variant_1_(UBE2V1),_mRNA	1851	2739	2739	51.3843	1851	2992	2992	51.3237	51.3843	51.3237
gi|157428107|ref|NM_001105492.1|_Bos_taurus_RER1_retention_in_endoplasmic_reticulum_1_homolog_(S._cerevisiae)_(RER1),_mRNA	1339	1981	1981	51.3747	1339	2164	2164	51.3144	51.3747	51.3144
gi|329755316|ref|NM_001075298.2|_Bos_taurus_p30_DBC_protein_(KIAA1967),_mRNA	3888	5459	5486	48.9976	3888	6256	6282	51.302	48.9976	51.302
gi|112181316|ref|NM_001015571.2|_Bos_taurus_ADP-ribosylation_factor_3_(ARF3),_mRNA	1030	1649	1651	55.6615	1030	1663	1664	51.2954	55.6615	51.2954
gi|62460571|ref|NM_001014939.1|_Bos_taurus_tubulin_folding_cofactor_B_(TBCB),_mRNA	933	1279	1279	47.603	933	1507	1507	51.2855	47.603	51.2855
gi|156121098|ref|NM_001102226.1|_Bos_taurus_alpha-N-acetylglucosaminidase_(NAGLU),_mRNA	2285	3171	3171	48.1898	2285	3689	3689	51.2608	48.1898	51.2608
gi|62460519|ref|NM_001014912.1|_Bos_taurus_heme_oxygenase_(decycling)_1_(HMOX1),_mRNA	1560	2238	2238	49.8173	1560	2511	2512	51.1279	49.8173	51.1279
gi|115495160|ref|NM_001075976.1|_Bos_taurus_centrin,_EF-hand_protein,_3_(CETN3),_mRNA	967	1427	1427	51.2439	967	1557	1557	51.124	51.2439	51.124
gi|156121222|ref|NM_001102289.1|_Bos_taurus_thioredoxin-related_transmembrane_protein_3_(TMX3),_mRNA	3407	5002	5003	50.9922	3407	5484	5485	51.1172	50.9922	51.1172
gi|303324574|ref|NM_001195019.1|_Bos_taurus_acidic_(leucine-rich)_nuclear_phosphoprotein_32_family,_member_A_(ANP32A),_mRNA	2061	3053	3053	51.4392	2061	3318	3318	51.1165	51.4392	51.1165
gi|31341407|ref|NM_176665.2|_Bos_taurus_Sjogren_syndrome_antigen_B_(autoantigen_La)_(SSB),_mRNA	2457	3501	3516	49.6923	2457	3932	3955	51.1098	49.6923	51.1098
gi|118150787|ref|NM_001077835.1|_Bos_taurus_cathepsin_Z_(CTSZ),_mRNA	1444	1960	1961	47.158	1444	2324	2324	51.1013	47.158	51.1013
gi|84000162|ref|NM_001038094.1|_Bos_taurus_nucleosome_assembly_protein_1-like_4_(NAP1L4),_mRNA	2225	3302	3302	51.5338	2225	3578	3578	51.0591	51.5338	51.0591
gi|77736178|ref|NM_001034616.1|_Bos_taurus_transmembrane_protein_183A_(TMEM183A),_mRNA	1715	2462	2462	49.8504	1715	2757	2757	51.0429	49.8504	51.0429
gi|139947539|ref|NM_001083683.1|_Bos_taurus_activating_transcription_factor_6_beta_(ATF6B),_mRNA	2599	3720	3721	49.7163	2599	4175	4176	51.0172	49.7163	51.0172
gi|297493242|ref|XM_002700204.1|_PREDICTED:_Bos_taurus_DEAD_(Asp-Glu-Ala-Asp)_box_polypeptide_3,_X-linked_(DDX3X),_mRNA	2526	0	3904	53.6688	2526	0	4057	50.9958	53.6688	50.9958
gi|297474985|ref|XM_002687659.1|_PREDICTED:_Bos_taurus_cytoskeleton-associated_protein_4,_transcript_variant_2_(CKAP4),_mRNA	2950	0	4489	52.8412	2950	0	4734	50.9529	52.8412	50.9529
gi|116003846|ref|NM_001076814.1|_Bos_taurus_malic_enzyme_2,_NAD(+)-dependent,_mitochondrial_(ME2),_nuclear_gene_encoding_mitochondrial_protein,_mRNA	2308	3490	3490	52.5091	2308	3699	3700	50.9013	52.5091	50.9013
gi|62752032|ref|NM_001015558.1|_Bos_taurus_thioredoxin-related_transmembrane_protein_2_(TMX2),_mRNA	1488	2126	2126	49.6141	1488	2385	2385	50.8918	49.6141	50.8918
gi|77736326|ref|NM_001034691.1|_Bos_taurus_developmentally_regulated_GTP_binding_protein_1_(DRG1),_mRNA	1481	1486	2054	48.1604	1481	1754	2372	50.8537	48.1604	50.8537
gi|297484107|ref|XM_002694061.1|_PREDICTED:_Bos_taurus_calsyntenin_1-like_(CLSTN1),_mRNA	4783	11	7279	52.8465	4783	6	7655	50.8168	52.8465	50.8168
gi|118151253|ref|NM_001078089.1|_Bos_taurus_H2A_histone_family,_member_J_(H2AFJ),_mRNA	855	1294	1294	52.5549	855	1368	1368	50.8022	52.5549	50.8022
gi|118151403|ref|NM_001078037.1|_Bos_taurus_syntaxin_8_(STX8),_mRNA	875	1379	1379	54.727	875	1399	1399	50.7659	54.727	50.7659
gi|66792845|ref|NM_001024529.1|_Bos_taurus_glycosylphosphatidylinositol_anchor_attachment_protein_1_homolog_(yeast)_(GPAA1),_mRNA	1933	2630	2630	47.2464	1933	3090	3090	50.7562	47.2464	50.7562
gi|77735566|ref|NM_001034307.1|_Bos_taurus_guanine_nucleotide_binding_protein-like_3_(nucleolar)-like_(GNL3L),_mRNA	2002	2614	2614	45.3405	2002	3196	3196	50.688	45.3405	50.688
gi|164452942|ref|NM_001113284.1|_Bos_taurus_gelsolin_(GSN),_transcript_variant_1,_mRNA	2648	815	4943	64.8213	2648	660	4223	50.6368	64.8213	50.6368
gi|62751457|ref|NM_001015536.1|_Bos_taurus_thioredoxin_domain_containing_12_(endoplasmic_reticulum)_(TXNDC12),_mRNA	1399	2088	2088	51.8272	1399	2231	2231	50.6343	51.8272	50.6343
gi|257467661|ref|NM_001164670.1|_Bos_taurus_FANCD2/FANCI-associated_nuclease_1_(FAN1),_mRNA	3861	6009	6009	54.044	3861	6157	6157	50.6328	54.044	50.6328
gi|157954066|ref|NM_001109794.1|_Bos_taurus_hypothetical_protein_LOC512391_(LOC512391),_mRNA	1249	1702	1861	51.7403	1249	1811	1990	50.5887	51.7403	50.5887
gi|77736412|ref|NM_001034734.1|_Bos_taurus_hematological_and_neurological_expressed_1_(HN1),_mRNA	1563	2080	2080	46.2114	1563	2488	2488	50.5422	46.2114	50.5422
gi|115496761|ref|NM_001076369.1|_Bos_taurus_cyclin-dependent_kinase_2_associated_protein_1_(CDK2AP1),_mRNA	1475	2337	2339	55.066	1475	2344	2345	50.4793	55.066	50.4793
gi|297464412|ref|XR_083175.1|_PREDICTED:_Bos_taurus_ribosomal_protein_S12-like_(LOC784738),_miscRNA	471	0	634	46.7427	471	0	748	50.4247	46.7427	50.4247
gi|156718111|ref|NM_001103091.1|_Bos_taurus_latent_transforming_growth_factor_beta_binding_protein_1_(LTBP1),_mRNA	4962	5820	5820	40.7297	4962	7879	7880	50.4234	40.7297	50.4234
gi|154152132|ref|NM_001100367.1|_Bos_taurus_neighbor_of_BRCA1_gene_1_(NBR1),_mRNA	3207	4641	4641	50.2525	3207	5090	5090	50.3943	50.2525	50.3943
gi|297490751|ref|XR_084082.1|_PREDICTED:_Bos_taurus_ribosomal_protein_S12-like_(LOC784738),_miscRNA	471	0	656	48.3646	471	0	747	50.3573	48.3646	50.3573
gi|84000076|ref|NM_001038050.1|_Bos_taurus_putative_ISG12(a)_protein_(IFI27),_mRNA	938	1211	1211	44.8318	938	1484	1487	50.3351	44.8318	50.3351
gi|297469587|ref|XM_001256921.3|_PREDICTED:_Bos_taurus_ATP_synthase_lipid-binding_protein,_mitochondrial-like_(ATP5G2),_mRNA	513	547	666	45.0819	513	652	813	50.3195	45.0819	50.3195
gi|115496961|ref|NM_001075300.1|_Bos_taurus_ubiquitin_fusion_degradation_1_like_(UFD1L),_mRNA	1582	2192	2195	48.1807	1582	2500	2506	50.2964	48.1807	50.2964
gi|77735444|ref|NM_001034245.1|_Bos_taurus_mago-nashi_homolog,_proliferation-associated_(Drosophila)_(MAGOH),_mRNA	716	1124	1124	54.5128	716	1134	1134	50.2878	54.5128	50.2878
gi|156121354|ref|NM_001102356.1|_Bos_taurus_eukaryotic_translation_initiation_factor_3,_subunit_B_(EIF3B),_mRNA	3657	5337	5337	50.6777	3657	5788	5788	50.2535	50.6777	50.2535
gi|126723391|ref|NM_001040557.2|_Bos_taurus_SWI/SNF_related,_matrix_associated,_actin_dependent_regulator_of_chromatin,_subfamily_b,_member_1_(SMARCB1),_mRNA	1690	2342	2342	48.1222	1690	2672	2674	50.2386	48.1222	50.2386
gi|219804751|ref|NM_001143867.1|_Bos_taurus_DEAD_(Asp-Glu-Ala-Asp)_box_polypeptide_6_(DDX6),_mRNA	6110	9488	9489	53.9292	6110	9661	9662	50.2098	53.9292	50.2098
gi|115497347|ref|NM_001075883.1|_Bos_taurus_dynein,_cytoplasmic_1,_intermediate_chain_2_(DYNC1I2),_mRNA	2493	3586	3586	49.9497	2493	3940	3940	50.1807	49.9497	50.1807
gi|157427915|ref|NM_001105395.1|_Bos_taurus_dyskeratosis_congenita_1,_dyskerin_(DKC1),_mRNA	2352	3255	3256	48.072	2352	3716	3717	50.1785	48.072	50.1785
gi|78369469|ref|NM_001035334.1|_Bos_taurus_ATPase,_Na+/K+_transporting,_beta_1_polypeptide_(ATP1B1),_mRNA	674	942	943	48.5844	674	1065	1065	50.171	48.5844	50.171
gi|262118292|ref|NM_001166571.1|_Bos_taurus_melanoma_inhibitory_activity_family,_member_3_(MIA3),_mRNA	9970	14059	14457	50.3533	9970	15299	15742	50.1334	50.3533	50.1334
gi|114050874|ref|NM_001046455.1|_Bos_taurus_GTPase_activating_protein_(SH3_domain)_binding_protein_2_(G3BP2),_mRNA	2649	4087	4095	53.6806	2649	4176	4181	50.1142	53.6806	50.1142
gi|169658383|ref|NM_205777.2|_Bos_taurus_non-metastatic_cells_1,_protein_(NM23A)_expressed_in_(NME1),_transcript_variant_2,_mRNA	733	107	972	46.0476	733	133	1156	50.0745	46.0476	50.0745
gi|115497689|ref|NM_001075235.1|_Bos_taurus_acyl-CoA_dehydrogenase,_C-4_to_C-12_straight_chain_(ACADM),_nuclear_gene_encoding_mitochondrial_protein,_mRNA	2146	3007	3007	48.6574	2146	3384	3384	50.0684	48.6574	50.0684
gi|27805840|ref|NM_174295.1|_Bos_taurus_structural_maintenance_of_chromosomes_3_(SMC3),_mRNA	3657	5109	5109	48.5128	3657	5764	5764	50.0451	48.5128	50.0451
gi|56119093|ref|NM_001007809.1|_Bos_taurus_hydroxysteroid_(17-beta)_dehydrogenase_4_(HSD17B4),_mRNA	2567	3548	3548	47.9958	2567	4045	4045	50.0329	47.9958	50.0329
gi|77735860|ref|NM_001034455.1|_Bos_taurus_vacuolar_protein_sorting_29_homolog_(S._cerevisiae)_(VPS29),_mRNA	1010	1438	1440	49.5092	1010	1588	1591	50.0163	49.5092	50.0163
gi|297472538|ref|XM_002685959.1|_PREDICTED:_Bos_taurus_hypothetical_LOC784007_(LOC784007),_mRNA	1922	0	3045	55.0147	1922	0	3027	50.006	55.0147	50.006
gi|114051194|ref|NM_001046203.1|_Bos_taurus_SGT1,_suppressor_of_G2_allele_of_SKP1_(S._cerevisiae)_(SUGT1),_mRNA	1256	1845	1845	51.0096	1256	1977	1977	49.9781	51.0096	49.9781
gi|115495414|ref|NM_001075805.1|_Bos_taurus_NTF2-like_export_factor_1_(NXT1),_mRNA	975	1321	1321	47.0482	975	1534	1534	49.9555	47.0482	49.9555
gi|148540199|ref|NM_001075385.2|_Bos_taurus_thioredoxin-related_transmembrane_protein_1_(TMX1),_mRNA	2209	3253	3253	51.1368	2209	3473	3473	49.9197	51.1368	49.9197
gi|155372076|ref|NM_001101175.1|_Bos_taurus_arylsulfatase_B_(ARSB),_mRNA	4262	5916	5916	48.2014	4262	6697	6698	49.8993	48.2014	49.8993
gi|134085837|ref|NM_001083410.1|_Bos_taurus_SNAP-associated_protein_(SNAPIN),_mRNA	960	1415	1415	51.1835	960	1506	1506	49.81	51.1835	49.81
gi|329664445|ref|NM_001205976.1|_Bos_taurus_DnaJ_(Hsp40)_homolog,_subfamily_C,_member_7_(DNAJC7),_mRNA	2215	715	3176	49.7911	2215	841	3472	49.7701	49.7911	49.7701
gi|83035038|ref|NM_001037588.1|_Bos_taurus_UBX_domain_protein_1_(UBXN1),_mRNA	1154	1705	1705	51.3055	1154	1808	1808	49.7457	51.3055	49.7457
gi|77736470|ref|NM_001034763.1|_Bos_taurus_SH3_domain_binding_glutamic_acid-rich_protein_like_3_(SH3BGRL3),_mRNA	780	1158	1158	51.5536	780	1219	1219	49.6217	51.5536	49.6217
gi|122692292|ref|NM_001080218.1|_Bos_taurus_chloride_intracellular_channel_4_(CLIC4),_nuclear_gene_encoding_mitochondrial_protein,_mRNA	1620	2331	2331	49.9657	1620	2531	2531	49.6066	49.9657	49.6066
gi|31340861|ref|NM_174756.2|_Bos_taurus_DnaJ_(Hsp40)_homolog,_subfamily_C,_member_3_(DNAJC3),_mRNA	1647	2407	2407	50.749	1647	2573	2573	49.6031	50.749	49.6031
gi|332205914|ref|NM_001206829.1|_Bos_taurus_N(alpha)-acetyltransferase_20,_NatB_catalytic_subunit_(NAA20),_mRNA	1074	1626	1626	52.5728	1074	1677	1677	49.5783	52.5728	49.5783
gi|125991751|ref|NM_174603.3|_Bos_taurus_solute_carrier_family_2_(facilitated_glucose_transporter),_member_3_(SLC2A3),_mRNA	4091	5359	5393	45.7769	4091	6356	6381	49.5247	45.7769	49.5247
gi|114052578|ref|NM_001046318.1|_Bos_taurus_Fas_(TNFRSF6)_associated_factor_1_(FAF1),_mRNA	2643	3776	3776	49.6112	2643	4120	4121	49.5072	49.6112	49.5072
gi|134085911|ref|NM_001083396.1|_Bos_taurus_elongation_factor_Tu_GTP_binding_domain_containing_2_(EFTUD2),_mRNA	3346	4752	4752	49.3169	3346	5208	5208	49.4206	49.3169	49.4206
gi|115495920|ref|NM_001075138.1|_Bos_taurus_reticulon_4_(RTN4),_transcript_variant_1,_mRNA	1721	499	2209	44.5718	1721	596	2677	49.389	44.5718	49.389
gi|329663965|ref|NM_001205660.1|_Bos_taurus_neuropilin_1_(NRP1),_mRNA	5673	0	7105	43.4907	5673	0	8820	49.3649	43.4907	49.3649
gi|114052397|ref|NM_001045909.1|_Bos_taurus_serine_carboxypeptidase_1_(SCPEP1),_mRNA	1913	2216	2369	43.0026	1913	2798	2973	49.3449	43.0026	49.3449
gi|297464943|ref|XM_002703527.1|_PREDICTED:_Bos_taurus_cofilin_1_(non-muscle)_(LOC100335595),_mRNA	601	489	826	47.7255	601	529	934	49.3441	47.7255	49.3441
gi|114053026|ref|NM_001046571.1|_Bos_taurus_nucleolar_and_spindle_associated_protein_1_(NUSAP1),_mRNA	2369	1770	2786	40.8377	2369	2264	3677	49.2823	40.8377	49.2823
gi|139949143|ref|NM_001083743.1|_Bos_taurus_transmembrane_9_superfamily_member_1_(TM9SF1),_mRNA	2242	3193	3193	49.4548	2242	3478	3478	49.2557	49.4548	49.2557
gi|164259353|ref|NM_001113221.1|_Bos_taurus_reticulon_4_(RTN4),_transcript_variant_2,_mRNA	2268	962	3472	53.1596	2268	951	3518	49.2511	53.1596	49.2511
gi|87196498|ref|NM_174818.3|_Bos_taurus_NADH_dehydrogenase_(ubiquinone)_Fe-S_protein_8,_23kDa_(NADH-coenzyme_Q_reductase)_(NDUFS8),_nuclear_gene_encoding_mitochondrial_protein,_mRNA	904	1276	1276	49.0148	904	1400	1400	49.1725	49.0148	49.1725
gi|297462418|ref|XM_002702136.1|_PREDICTED:_Bos_taurus_hypothetical_protein_LOC100335579_(LOC100335579),_mRNA	587	769	769	45.4918	587	908	908	49.1146	45.4918	49.1146
gi|134085727|ref|NM_001083386.1|_Bos_taurus_CCAAT/enhancer_binding_protein_(C/EBP),_zeta_(CEBPZ),_mRNA	3513	4887	4887	48.3069	3513	5432	5432	49.0958	48.3069	49.0958
gi|61657917|ref|NM_001012998.2|_Bos_taurus_capping_protein_(actin_filament)_muscle_Z-line,_alpha_2_(CAPZA2),_mRNA	1594	2426	2427	52.8721	1594	2463	2464	49.0812	52.8721	49.0812
gi|84370062|ref|NM_001038516.1|_Bos_taurus_von_Hippel-Lindau_binding_protein_1_(VBP1),_mRNA	881	1327	1327	52.3046	881	1360	1361	49.0507	52.3046	49.0507
gi|330470896|ref|NM_001191274.2|_Bos_taurus_SEC31_homolog_A_(S._cerevisiae)_(SEC31A),_mRNA	4742	781	6629	48.5435	4742	887	7325	49.0466	48.5435	49.0466
gi|156139062|ref|NM_001102376.1|_Bos_taurus_non-SMC_condensin_I_complex,_subunit_G_(NCAPG),_mRNA	3231	3961	3961	42.5709	3231	4989	4989	49.0274	42.5709	49.0274
gi|157073880|ref|NM_001103183.1|_Bos_taurus_polymerase_(DNA-directed),_delta_interacting_protein_3_(POLDIP3),_mRNA	3415	4867	4867	49.4898	3415	5272	5272	49.0171	49.4898	49.0171
gi|31343540|ref|NM_175787.2|_Bos_taurus_NADH_dehydrogenase_(ubiquinone)_1_beta_subcomplex,_6,_17kDa_(NDUFB6),_nuclear_gene_encoding_mitochondrial_protein,_mRNA	600	883	883	51.104	600	925	925	48.9501	51.104	48.9501
gi|330864816|ref|NM_001206586.1|_Bos_taurus_spectrin_repeat_containing,_nuclear_envelope_2_(SYNE2),_mRNA	21755	24917	24917	39.7724	21755	33523	33524	48.9282	39.7724	48.9282
gi|330688462|ref|NM_001206514.1|_Bos_taurus_filamin_A,_alpha_(FLNA),_mRNA	8309	11078	11078	46.2975	8309	12772	12772	48.806	46.2975	48.806
gi|75812945|ref|NM_001033622.1|_Bos_taurus_NOP56_ribonucleoprotein_homolog_(yeast)_(NOP56),_mRNA	1965	1981	2632	46.5124	1965	2230	3019	48.7824	46.5124	48.7824
gi|112817619|ref|NM_001015567.2|_Bos_taurus_serine/threonine_kinase_receptor_associated_protein_(STRAP),_mRNA	3037	4369	4370	49.9668	3037	4663	4666	48.7823	49.9668	48.7823
gi|114326221|ref|NM_001046122.1|_Bos_taurus_BRCA2_and_CDKN1A_interacting_protein_(BCCIP),_mRNA	1356	1850	1945	49.8087	1356	1998	2081	48.7276	49.8087	48.7276
gi|155372048|ref|NM_001101161.1|_Bos_taurus_CCR4-NOT_transcription_complex,_subunit_6_(CNOT6),_mRNA	3553	5282	5283	51.6334	3553	5448	5450	48.7039	51.6334	48.7039
gi|156120956|ref|NM_001102155.1|_Bos_taurus_ELOVL_family_member_6,_elongation_of_long_chain_fatty_acids_(FEN1/Elo2,_SUR4/Elo3-like,_yeast)_(ELOVL6),_mRNA	2839	4328	4329	52.9502	2839	4352	4352	48.6728	52.9502	48.6728
gi|88319940|ref|NM_174635.2|_Bos_taurus_casein_kinase_2,_alpha_1_polypeptide_(CSNK2A1),_mRNA	2328	3236	3236	48.2693	2328	3564	3566	48.6364	48.2693	48.6364
gi|297473876|ref|XM_002686863.1|_PREDICTED:_Bos_taurus_JAZF_zinc_finger_1-like_(JAZF1),_mRNA	954	156	1304	47.4651	954	183	1461	48.6256	47.4651	48.6256
gi|77735728|ref|NM_001034387.1|_Bos_taurus_nucleoporin_85kDa_(NUP85),_mRNA	2120	2934	2934	48.0584	2120	3245	3245	48.6006	48.0584	48.6006
gi|116004240|ref|NM_001077011.1|_Bos_taurus_glioblastoma_amplified_sequence_(GBAS),_nuclear_gene_encoding_mitochondrial_protein,_mRNA	2039	2746	2746	46.7658	2039	3119	3119	48.5692	46.7658	48.5692
gi|115497863|ref|NM_001076458.1|_Bos_taurus_polymerase_(RNA)_II_(DNA_directed)_polypeptide_D_(POLR2D),_mRNA	826	1289	1289	54.1898	826	1263	1263	48.5496	54.1898	48.5496
gi|31343554|ref|NM_177507.2|_Bos_taurus_transglutaminase_2_(C_polypeptide,_protein-glutamine-gamma-glutamyltransferase)_(TGM2),_mRNA	3865	5329	5329	47.8786	3865	5895	5896	48.4363	47.8786	48.4363
gi|329112530|ref|NM_001192444.2|_Bos_taurus_ubiquitin_specific_peptidase_46_(USP46),_mRNA	4941	55	6771	47.5864	4941	66	7536	48.4271	47.5864	48.4271
gi|62751782|ref|NM_001015653.1|_Bos_taurus_mannosyl_(alpha-1,3-)-glycoprotein_beta-1,2-N-acetylglucosaminyltransferase_(MGAT1),_mRNA	2596	902	3344	44.7308	2596	1023	3957	48.3976	44.7308	48.3976
gi|84370064|ref|NM_001038521.1|_Bos_taurus_placenta-specific_9_(PLAC9),_mRNA	1209	1785	1786	51.298	1209	1839	1842	48.3756	51.298	48.3756
gi|224177517|ref|NM_001145428.1|_Bos_taurus_chromosome_4_open_reading_frame_52_ortholog_(C6H4orf52),_mRNA	957	116	1336	48.4774	957	102	1458	48.3736	48.4774	48.3736
gi|42733599|ref|NM_203361.1|_Bos_taurus_emerin_(EMD),_mRNA	1242	1672	1673	46.7756	1242	1892	1892	48.3685	46.7756	48.3685
gi|297484772|ref|XM_002694490.1|_PREDICTED:_Bos_taurus_anaphase_promoting_complex_subunit_5_(ANAPC5),_mRNA	2604	0	3444	45.9269	2604	0	3966	48.3587	45.9269	48.3587
gi|158819074|ref|NM_001110180.1|_Bos_taurus_mitochondrial_ribosomal_protein_L52_(MRPL52),_nuclear_gene_encoding_mitochondrial_protein,_mRNA	830	1054	1056	44.1805	830	1263	1264	48.3539	44.1805	48.3539
gi|115496757|ref|NM_001076032.1|_Bos_taurus_NmrA-like_family_domain_containing_1_(NMRAL1),_mRNA	1121	1447	1447	44.8237	1121	1706	1706	48.321	44.8237	48.321
gi|297481451|ref|XM_002692084.1|_PREDICTED:_Bos_taurus_neuropilin-2-like_(NRP1),_mRNA	5673	0	7075	43.3071	5673	0	8632	48.3127	43.3071	48.3127
gi|157428041|ref|NM_001105459.1|_Bos_taurus_WD_repeat_domain_82_(WDR82),_mRNA	3826	5633	5635	51.1439	3826	5821	5821	48.3076	51.1439	48.3076
gi|41386736|ref|NM_177518.1|_Bos_taurus_1-acylglycerol-3-phosphate_O-acyltransferase_1_(lysophosphatidic_acid_acyltransferase,_alpha)_(AGPAT1),_mRNA	2259	2985	2987	45.916	2259	3436	3436	48.2947	45.916	48.2947
gi|119901690|ref|XM_595621.3|_PREDICTED:_Bos_taurus_zinc_finger,_DHHC-type_containing_14,_transcript_variant_2_(ZDHHC14),_mRNA	2305	50	3323	50.0616	2305	47	3500	48.2125	50.0616	48.2125
gi|297487979|ref|XM_002696571.1|_PREDICTED:_Bos_taurus_IQ_motif_containing_GTPase_activating_protein_1_(IQGAP1),_mRNA	7463	10137	10137	47.1673	7463	11322	11323	48.1738	47.1673	48.1738
gi|156121210|ref|NM_001102283.1|_Bos_taurus_eukaryotic_translation_initiation_factor_2A,_65kDa_(EIF2A),_mRNA	2543	3542	3542	48.3668	2543	3858	3858	48.1702	48.3668	48.1702
gi|115497191|ref|NM_001075645.1|_Bos_taurus_phosducin-like_3_(PDCL3),_mRNA	1530	2008	2008	45.574	1530	2321	2321	48.1667	45.574	48.1667
gi|115497169|ref|NM_001075280.1|_Bos_taurus_phospholipase_A2,_group_XVI_(PLA2G16),_mRNA	821	1090	1119	47.3295	821	1206	1245	48.1492	47.3295	48.1492
gi|77735488|ref|NM_001034267.1|_Bos_taurus_mitochondrial_fission_factor_(MFF),_nuclear_gene_encoding_mitochondrial_protein,_mRNA	964	1271	1351	48.6657	964	1382	1461	48.1211	48.6657	48.1211
gi|78369203|ref|NM_001035304.1|_Bos_taurus_NDRG_family_member_2_(NDRG2),_mRNA	2067	3031	3031	50.9202	2067	3129	3129	48.0649	50.9202	48.0649
gi|329755255|ref|NM_001206046.2|_Bos_taurus_egl_nine_homolog_1_(C._elegans)_(EGLN1),_mRNA	3889	3225	5356	47.8242	3889	3527	5882	48.0231	47.8242	48.0231
gi|84370050|ref|NM_001038509.1|_Bos_taurus_hypothetical_LOC506714_(C9H6orf72),_mRNA	1275	1929	1929	52.5372	1275	1928	1928	48.0131	52.5372	48.0131
gi|329663510|ref|NM_001206110.1|_Bos_taurus_ubiquitin-conjugating_enzyme_E2R_2_(UBE2R2),_mRNA	2422	219	3398	48.7185	2422	268	3661	47.9942	48.7185	47.9942
gi|297491486|ref|XM_002698867.1|_PREDICTED:_Bos_taurus_eukaryotic_translation_initiation_factor_4E_binding_protein_2-like_(EIF4EBP2),_mRNA	1226	17	1688	47.8109	1226	26	1853	47.9897	47.8109	47.9897
gi|270297152|ref|NM_001168462.1|_Bos_taurus_Kruppel-like_factor_10_(KLF10),_mRNA	2937	465	4035	47.7073	2937	479	4437	47.9676	47.7073	47.9676
gi|118151075|ref|NM_001077993.1|_Bos_taurus_SH3-domain_GRB2-like_endophilin_B1_(SH3GLB1),_mRNA	1699	2393	2393	48.9096	1699	2566	2566	47.9541	48.9096	47.9541
gi|115497183|ref|NM_001076078.1|_Bos_taurus_adaptor-related_protein_complex_2,_sigma_1_subunit_(AP2S1),_mRNA	782	547	1040	46.1819	782	598	1181	47.9519	46.1819	47.9519
gi|77735368|ref|NM_001034205.1|_Bos_taurus_calmegin_(CLGN),_mRNA	2450	4134	4134	58.5935	2450	3700	3700	47.9511	58.5935	47.9511
gi|297488401|ref|XR_084639.1|_PREDICTED:_Bos_taurus_upstream_binding_protein_1-like_(LOC785419),_miscRNA	3431	192	4426	44.7956	3431	204	5181	47.9464	44.7956	47.9464
gi|31343038|ref|NM_174016.2|_Bos_taurus_cyclin-dependent_kinase_1_(CDK1),_mRNA	1258	1435	1435	39.611	1258	1899	1899	47.93	39.611	47.93
gi|70778949|ref|NM_001025320.1|_Bos_taurus_twinfilin,_actin-binding_protein,_homolog_1_(Drosophila)_(TWF1),_mRNA	1242	1701	1701	47.5585	1242	1873	1873	47.8827	47.5585	47.8827
gi|198282012|ref|NM_001103086.1|_Bos_taurus_calpain_2,_(m/II)_large_subunit_(CAPN2),_mRNA	3216	4622	4623	49.9175	3216	4848	4848	47.864	49.9175	47.864
gi|115496899|ref|NM_001075588.1|_Bos_taurus_interferon,_alpha-inducible_protein_6_(IFI6),_mRNA	628	830	830	45.8948	628	946	946	47.8293	45.8948	47.8293
gi|115495440|ref|NM_001075164.1|_Bos_taurus_hexosaminidase_A_(alpha_polypeptide)_(HEXA),_mRNA	1806	2424	2424	46.6079	1806	2714	2714	47.715	46.6079	47.715
gi|115496555|ref|NM_001075713.1|_Bos_taurus_myosin,_light_chain_6B,_alkali,_smooth_muscle_and_non-muscle_(MYL6B),_mRNA	850	1154	1157	47.2672	850	1275	1276	47.6644	47.2672	47.6644
gi|156120920|ref|NM_001102137.1|_Bos_taurus_acyl-CoA_synthetase_short-chain_family_member_3_(ACSS3),_mRNA	3262	4768	4769	50.7678	3262	4892	4895	47.6466	50.7678	47.6466
gi|85719291|ref|NM_177504.2|_Bos_taurus_N-myristoyltransferase_1_(NMT1),_mRNA	2081	2732	2732	45.5883	2081	3121	3121	47.6195	45.5883	47.6195
gi|297464646|ref|XR_083192.1|_PREDICTED:_Bos_taurus_malignant_fibrous_histiocytoma_amplified_sequence_1_(LOC782395),_miscRNA	3799	179	4759	43.5002	3799	165	5695	47.5978	43.5002	47.5978
gi|114052041|ref|NM_001046384.1|_Bos_taurus_copper_metabolism_(Murr1)_domain_containing_1_(COMMD1),_mRNA	820	1141	1141	48.3189	820	1228	1229	47.5884	48.3189	47.5884
gi|84000018|ref|NM_001038022.1|_Bos_taurus_NADH_dehydrogenase_(ubiquinone)_Fe-S_protein_7,_20kDa_(NADH-coenzyme_Q_reductase)_(NDUFS7),_nuclear_gene_encoding_mitochondrial_protein,_mRNA	752	981	981	45.2998	752	1126	1126	47.5426	45.2998	47.5426
gi|300793984|ref|NM_001192945.1|_Bos_taurus_anaphase_promoting_complex_subunit_5_(ANAPC5),_mRNA	2604	0	3465	46.207	2604	0	3899	47.5417	46.207	47.5417
gi|297483978|ref|XM_002693966.1|_PREDICTED:_Bos_taurus_tumor_protein_p53_binding_protein,_2_(TP53BP2),_mRNA	4359	1176	6657	53.0318	4359	1137	6521	47.4996	53.0318	47.4996
gi|297467786|ref|XM_001256996.3|_PREDICTED:_Bos_taurus_ribosomal_protein_L10a-like_(LOC790558),_partial_mRNA	341	203	473	48.1672	341	231	510	47.4874	48.1672	47.4874
gi|332688249|ref|NM_001206958.1|_Bos_taurus_cadherin_12,_type_2_(N-cadherin_2)_(CDH12),_mRNA	3260	4503	5231	55.7201	3260	4204	4872	47.4518	55.7201	47.4518
gi|114052493|ref|NM_001046542.1|_Bos_taurus_WD_repeat_and_FYVE_domain_containing_1_(WDFY1),_mRNA	1552	1976	1976	44.212	1552	2318	2318	47.4225	44.212	47.4225
gi|154707917|ref|NM_001098978.1|_Bos_taurus_atlastin_GTPase_3_(ATL3),_mRNA	2044	2858	2859	48.5711	2044	3051	3051	47.3941	48.5711	47.3941
gi|226530003|ref|NM_001046189.2|_Bos_taurus_phosphoribosyl_pyrophosphate_synthetase_1_(PRPS1),_mRNA	2102	2723	2725	45.0172	2102	3136	3137	47.3854	45.0172	47.3854
gi|114051819|ref|NM_001046524.1|_Bos_taurus_Sec61_alpha_2_subunit_(S._cerevisiae)_(SEC61A2),_mRNA	1924	2620	2620	47.2869	1924	2868	2870	47.363	47.2869	47.363
gi|56710330|ref|NM_001008669.1|_Bos_taurus_presenilin_enhancer_2_homolog_(C._elegans)_(PSENEN),_mRNA	589	841	841	49.5822	589	878	878	47.3306	49.5822	47.3306
gi|164420728|ref|NM_001076815.2|_Bos_taurus_LAS1-like_(S._cerevisiae)_(LAS1L),_mRNA	2571	3238	3238	43.7341	2571	3830	3830	47.2998	43.7341	47.2998
gi|297471716|ref|XM_002685353.1|_PREDICTED:_Bos_taurus_formin_binding_protein_3-like_(LOC100301114),_mRNA	3370	4759	4762	49.0687	3370	5016	5019	47.2879	49.0687	47.2879
gi|76253790|ref|NM_001014914.2|_Bos_taurus_transmembrane_BAX_inhibitor_motif_containing_4_(TMBIM4),_mRNA	2380	3355	3355	48.9509	2380	3541	3542	47.2535	48.9509	47.2535
gi|84000564|ref|NM_001034457.2|_Bos_taurus_Williams_Beuren_syndrome_chromosome_region_22_protein_(WBSCR22),_mRNA	1255	1543	1543	42.694	1255	1866	1866	47.2096	42.694	47.2096
gi|83716001|ref|NM_001037816.1|_Bos_taurus_thymidylate_synthetase_(TYMS),_mRNA	1606	2063	2063	44.6066	1606	2387	2387	47.1921	44.6066	47.1921
gi|156718119|ref|NM_001103095.1|_Bos_taurus_fat_storage-inducing_transmembrane_protein_2_(FITM2),_mRNA	3598	4840	4841	46.7217	3598	5342	5343	47.1505	46.7217	47.1505
gi|84000056|ref|NM_001038039.1|_Bos_taurus_centrin_4_(CETN4),_mRNA	1063	1403	1403	45.8321	1063	1576	1576	47.0745	45.8321	47.0745
gi|164448726|ref|NM_001076025.2|_Bos_taurus_solute_carrier_family_35,_member_A5_(SLC35A5),_mRNA	2437	3234	3234	46.0818	2437	3612	3612	47.0603	46.0818	47.0603
gi|297492769|ref|XM_002707909.1|_PREDICTED:_Bos_taurus_alpha-galactosidase_A-like_(GLA),_mRNA	1216	0	1469	41.9501	1216	0	1802	47.0526	41.9501	47.0526
gi|114051050|ref|NM_001046623.1|_Bos_taurus_sorting_and_assembly_machinery_component_50_homolog_(SAMM50),_mRNA	1735	2263	2263	45.2929	1735	2571	2571	47.0506	45.2929	47.0506
gi|297487849|ref|XM_002696467.1|_PREDICTED:_Bos_taurus_solute_carrier_family_12,_member_7-like_(LOC100337431),_mRNA	4496	1027	5358	41.383	4496	1223	6658	47.0197	41.383	47.0197
gi|297469586|ref|XR_083527.1|_PREDICTED:_Bos_taurus_envelope_glycoprotein-like_(LOC100335318),_miscRNA	2174	1987	1999	31.93	2174	3200	3218	46.9991	31.93	46.9991
gi|256217179|ref|NM_001164265.1|_Bos_taurus_ring_finger_protein_187_(RNF187),_mRNA	1260	1592	1592	43.875	1260	1862	1862	46.9215	43.875	46.9215
gi|115497293|ref|NM_001075267.1|_Bos_taurus_canopy_2_homolog_(zebrafish)_(CNPY2),_mRNA	782	1004	1004	44.5833	782	1155	1155	46.8962	44.5833	46.8962
gi|156120590|ref|NM_001101971.1|_Bos_taurus_syntaxin_3_(STX3),_mRNA	1516	1979	1982	45.3993	1516	2237	2239	46.894	45.3993	46.894
gi|297480431|ref|XM_002691422.1|_PREDICTED:_Bos_taurus_ubiquitin_specific_peptidase_34-like_(USP34),_mRNA	11993	84	15692	45.4355	11993	94	17702	46.8659	45.4355	46.8659
gi|114051955|ref|NM_001046396.1|_Bos_taurus_enoyl-CoA_delta_isomerase_1_(ECI1),_nuclear_gene_encoding_mitochondrial_protein,_mRNA	1410	1799	1799	44.3054	1410	2081	2081	46.8614	44.3054	46.8614
gi|115495190|ref|NM_001075784.1|_Bos_taurus_chloride_channel_CLIC-like_1_(CLCC1),_mRNA	2157	2045	2627	42.2917	2157	2516	3183	46.8543	42.2917	46.8543
gi|164420788|ref|NM_001035435.2|_Bos_taurus_pyruvate_dehydrogenase_(lipoamide)_beta_(PDHB),_nuclear_gene_encoding_mitochondrial_protein,_mRNA	1516	1913	1913	43.8188	1516	2237	2237	46.8522	43.8188	46.8522
gi|77736448|ref|NM_001034752.1|_Bos_taurus_DEAD_(Asp-Glu-Ala-Asp)_box_polypeptide_39A_(DDX39A),_mRNA	1516	1898	1898	43.4752	1516	2237	2237	46.8522	43.4752	46.8522
gi|78369371|ref|NM_001035423.1|_Bos_taurus_chromosome_14_open_reading_frame_1_ortholog_(C10H14orf1),_mRNA	631	864	864	47.5477	631	931	931	46.8471	47.5477	46.8471
gi|149643026|ref|NM_001098960.1|_Bos_taurus_histone_deacetylase_6_(HDAC6),_mRNA	3823	4531	4532	41.1652	3823	5638	5638	46.8256	41.1652	46.8256
gi|94967007|ref|NM_001040608.1|_Bos_taurus_metaxin_1_(MTX1),_nuclear_gene_encoding_mitochondrial_protein,_mRNA	1153	1587	1587	47.7961	1153	1697	1698	46.7596	47.7961	46.7596
gi|62751850|ref|NM_001015646.1|_Bos_taurus_Rab_geranylgeranyltransferase,_beta_subunit_(RABGGTB),_mRNA	1153	1513	1513	45.5674	1153	1698	1698	46.7596	45.5674	46.7596
gi|77735426|ref|NM_001034238.1|_Bos_taurus_protein_phosphatase_1,_regulatory_(inhibitor)_subunit_7_(PPP1R7),_mRNA	1259	1678	1678	46.2819	1259	1854	1854	46.757	46.2819	46.757
gi|118601183|ref|NM_001046107.2|_Bos_taurus_sorting_nexin_1_(SNX1),_mRNA	2008	2609	2609	45.1186	2008	2955	2955	46.7258	45.1186	46.7258
gi|149642790|ref|NM_001099119.1|_Bos_taurus_CHMP_family,_member_7_(CHMP7),_mRNA	2914	4217	4217	50.2527	2914	4284	4284	46.6791	50.2527	46.6791
gi|210147444|ref|NM_001078161.2|_Bos_taurus_ataxin_7-like_3B_(ATXN7L3B),_mRNA	3759	5128	5130	47.3904	3759	5519	5524	46.6599	47.3904	46.6599
gi|114051326|ref|NM_001046597.1|_Bos_taurus_ELOVL_family_member_5,_elongation_of_long_chain_fatty_acids_(FEN1/Elo2,_SUR4/Elo3-like,_yeast)_(ELOVL5),_mRNA	2865	3944	3945	47.8154	2865	4210	4210	46.6574	47.8154	46.6574
gi|332205916|ref|NM_001206830.1|_Bos_taurus_transient_receptor_potential_cation_channel,_subfamily_C,_member_4_associated_protein_(TRPC4AP),_mRNA	2706	3129	3626	46.5313	2706	3386	3976	46.6532	46.5313	46.6532
gi|163915360|ref|NM_001113175.1|_Bos_taurus_chromosome_16_open_reading_frame_61_ortholog_(C18H16ORF61),_mRNA	829	766	1018	42.6421	829	887	1218	46.6504	42.6421	46.6504
gi|297480255|ref|XM_002691251.1|_PREDICTED:_Bos_taurus_CG14786-like_(LRPPRC),_mRNA	4324	665	5721	45.9443	4324	665	6350	46.6284	45.9443	46.6284
gi|115497033|ref|NM_001075189.1|_Bos_taurus_ubiquitin_specific_peptidase_14_(tRNA-guanine_transglycosylase)_(USP14),_mRNA	2448	3395	3396	48.1727	2448	3595	3595	46.6284	48.1727	46.6284
gi|116004226|ref|NM_001077005.1|_Bos_taurus_5-azacytidine_induced_2_(AZI2),_mRNA	1835	2412	2412	45.6443	1835	2694	2694	46.6148	45.6443	46.6148
gi|330340447|ref|NM_001206448.1|_Bos_taurus_meningioma_expressed_antigen_5_(hyaluronidase)_(MGEA5),_mRNA	3276	4077	4077	43.2157	3276	4809	4809	46.6094	43.2157	46.6094
gi|115496190|ref|NM_001075482.1|_Bos_taurus_fibroblast_growth_factor_(acidic)_intracellular_binding_protein_(FIBP),_mRNA	1290	1701	1701	45.7888	1290	1892	1892	46.5687	45.7888	46.5687
gi|218931173|ref|NM_001098135.2|_Bos_taurus_ribosomal_protein_S27_(RPS27),_transcript_variant_1,_mRNA	388	1	603	53.9673	388	1	569	46.5633	53.9673	46.5633
gi|297488318|ref|XM_002696846.1|_PREDICTED:_Bos_taurus_eukaryotic_translation_initiation_factor_5_(EIF5),_mRNA	4372	0	5715	45.3922	4372	0	6409	46.545	45.3922	46.545
gi|157151717|ref|NM_001103250.1|_Bos_taurus_cytochrome_b5_reductase_3_(CYB5R3),_mRNA	1929	2833	2836	51.0527	1929	2822	2822	46.4502	51.0527	46.4502
gi|122692452|ref|NM_001080308.1|_Bos_taurus_ubiquitin_specific_peptidase_11_(USP11),_mRNA	3357	4346	4362	45.1211	3357	4896	4911	46.4495	45.1211	46.4495
gi|157427959|ref|NM_001105417.1|_Bos_taurus_clathrin_interactor_1_(CLINT1),_mRNA	3297	4600	4600	48.4489	3297	4820	4820	46.4185	48.4489	46.4185
gi|195539554|ref|NM_001130757.1|_Bos_taurus_protein_tyrosine_phosphatase-like_(proline_instead_of_catalytic_arginine),_member_b_(PTPLB),_mRNA	1005	1474	1474	50.9303	1005	1469	1469	46.4107	50.9303	46.4107
gi|77735394|ref|NM_001034222.1|_Bos_taurus_nucleoporin_88kDa_(NUP88),_mRNA	2584	3378	3386	45.5029	2584	3773	3777	46.4106	45.5029	46.4106
gi|77735374|ref|NM_001034212.1|_Bos_taurus_polymerase_(RNA)_II_(DNA_directed)_polypeptide_C,_33kDa_(POLR2C),_mRNA	1737	2220	2223	44.4411	1737	2536	2537	46.3749	44.4411	46.3749
gi|83035040|ref|NM_001037586.1|_Bos_taurus_TATA_box_binding_protein_(TBP)-associated_factor,_RNA_polymerase_I,_D,_41kDa_(TAF1D),_mRNA	1321	1699	1699	44.6617	1321	1927	1927	46.3171	44.6617	46.3171
gi|297458476|ref|XM_868540.4|_PREDICTED:_Bos_taurus_cytoskeleton-associated_protein_4,_transcript_variant_2_(CKAP4),_mRNA	3187	0	4420	48.1599	3187	0	4646	46.2871	48.1599	46.2871
gi|134085644|ref|NM_001083416.1|_Bos_taurus_EF-hand_domain_family,_member_A1_(EFHA1),_mRNA	1835	2547	2547	48.199	1835	2674	2674	46.2688	48.199	46.2688
gi|165973995|ref|NM_001113724.1|_Bos_taurus_anaphase_promoting_complex_subunit_11_(ANAPC11),_mRNA	879	691	1167	46.1028	879	752	1280	46.2364	46.1028	46.2364
gi|156120936|ref|NM_001102145.1|_Bos_taurus_zinc_finger,_AN1-type_domain_3_(ZFAND3),_mRNA	2923	3240	3949	46.9141	2923	3470	4255	46.2204	46.9141	46.2204
gi|77735644|ref|NM_001034346.1|_Bos_taurus_WW_domain_binding_protein_1_(WBP1),_mRNA	1173	1516	1516	44.8793	1173	1705	1707	46.206	44.8793	46.206
gi|77736162|ref|NM_001034608.1|_Bos_taurus_mitochondrial_ribosomal_protein_L18_(MRPL18),_nuclear_gene_encoding_mitochondrial_protein,_mRNA	1002	1217	1218	42.2109	1002	1458	1458	46.2011	42.2109	46.2011
gi|31340789|ref|NM_174664.2|_Bos_taurus_platelet-activating_factor_acetylhydrolase_1b,_catalytic_subunit_2_(30kDa)_(PAFAH1B2),_mRNA	2194	3018	3018	47.767	2194	3189	3189	46.1509	47.767	46.1509
gi|297467703|ref|XM_001252242.2|_PREDICTED:_Bos_taurus_RALBP1_associated_Eps_domain_containing_1_(REPS1),_mRNA	2646	121	3102	40.7096	2646	185	3845	46.1391	40.7096	46.1391
gi|157074105|ref|NM_001103295.1|_Bos_taurus_lamin_B1_(LMNB1),_mRNA	2904	3382	3387	40.5008	2904	4216	4219	46.1292	40.5008	46.1292
gi|300794423|ref|NM_001193223.1|_Bos_taurus_eukaryotic_translation_initiation_factor_5_(EIF5),_mRNA	4372	0	5850	46.4644	4372	0	6350	46.1165	46.4644	46.1165
gi|297474983|ref|XM_002687658.1|_PREDICTED:_Bos_taurus_cytoskeleton-associated_protein_4,_transcript_variant_1_(CKAP4),_mRNA	3187	0	4365	47.5606	3187	0	4628	46.1078	47.5606	46.1078
gi|147899140|ref|NM_001098070.1|_Bos_taurus_O-linked_N-acetylglucosamine_(GlcNAc)_transferase_(UDP-N-acetylglucosamine:polypeptide-N-acetylglucosaminyl_transferase)_(OGT),_mRNA	4302	4391	4699	37.9298	4302	5795	6246	46.0993	37.9298	46.0993
gi|77735960|ref|NM_001034507.1|_Bos_taurus_TMEM9_domain_family,_member_B_(TMEM9B),_mRNA	1944	2684	2706	48.3367	1944	2799	2820	46.0591	48.3367	46.0591
gi|118151299|ref|NM_001078116.1|_Bos_taurus_abhydrolase_domain_containing_12_(ABHD12),_mRNA	2011	2575	2576	44.4814	2011	2907	2908	45.914	44.4814	45.914
gi|139947577|ref|NM_001083658.1|_Bos_taurus_translocase_of_inner_mitochondrial_membrane_23_homolog_(yeast)_(TIMM23),_nuclear_gene_encoding_mitochondrial_protein,_mRNA	1160	1571	1571	47.0287	1160	1675	1676	45.8753	47.0287	45.8753
gi|118151383|ref|NM_001077880.1|_Bos_taurus_phosphatidylinositol_glycan_anchor_biosynthesis,_class_K_(PIGK),_mRNA	1512	446	2010	46.1625	1512	487	2184	45.8631	46.1625	45.8631
gi|226874888|ref|NM_001159409.1|_Bos_taurus_prolyl_4-hydroxylase,_alpha_polypeptide_II_(P4HA2),_transcript_variant_1,_mRNA	2278	187	2371	36.1429	2278	254	3285	45.7872	36.1429	45.7872
gi|297468856|ref|XM_001249851.2|_PREDICTED:_Bos_taurus_epsin-1-like_(EPN1),_mRNA	2504	447	2988	41.4373	2504	546	3605	45.7124	41.4373	45.7124
gi|164420701|ref|NM_177498.3|_Bos_taurus_farnesyltransferase,_CAAX_box,_alpha_(FNTA),_mRNA	1651	2178	2178	45.8095	1651	2376	2376	45.6943	45.8095	45.6943
gi|89191831|ref|NM_174153.3|_Bos_taurus_peptidylprolyl_isomerase_D_(PPID),_mRNA	1511	2002	2002	46.0092	1511	2174	2174	45.6833	46.0092	45.6833
gi|297463025|ref|XM_002702413.1|_PREDICTED:_Bos_taurus_COX17_homolog,_cytochrome_c_oxidase_assembly_protein_(LOC100295800),_mRNA	671	200	870	45.0238	671	228	965	45.6633	45.0238	45.6633
gi|198282092|ref|NM_001101179.1|_Bos_taurus_signal_recognition_particle_68kDa_(SRP68),_mRNA	2482	3081	3081	43.1057	2482	3565	3565	45.6058	43.1057	45.6058
gi|134085640|ref|NM_001083394.1|_Bos_taurus_lipolysis_stimulated_lipoprotein_receptor_(LSR),_mRNA	1877	1953	2420	44.7709	1877	2174	2691	45.521	44.7709	45.521
gi|156120722|ref|NM_001102038.1|_Bos_taurus_hippocampus_abundant_transcript_1_(HIAT1),_mRNA	2590	3603	3603	48.3069	2590	3704	3705	45.4204	48.3069	45.4204
gi|114053058|ref|NM_001046566.1|_Bos_taurus_NFU1_iron-sulfur_cluster_scaffold_homolog_(S._cerevisiae)_(NFU1),_nuclear_gene_encoding_mitochondrial_protein,_mRNA	1032	1394	1394	46.906	1032	1476	1476	45.4119	46.906	45.4119
gi|114052063|ref|NM_001045940.1|_Bos_taurus_zinc_finger,_MYND-type_containing_11_(ZMYND11),_mRNA	3583	4797	4798	46.5006	3583	5120	5122	45.3895	46.5006	45.3895
gi|83320118|ref|NM_001035100.1|_Bos_taurus_mitochondrial_ribosomal_protein_L45_(MRPL45),_nuclear_gene_encoding_mitochondrial_protein,_mRNA	1411	1766	1768	43.5111	1411	2016	2016	45.3656	43.5111	45.3656
gi|297465518|ref|XM_867242.4|_PREDICTED:_Bos_taurus_neurogenic_locus_notch_homolog_protein_2-like_(NOTCH2),_mRNA	10681	172	12258	39.8522	10681	190	15252	45.3396	39.8522	45.3396
gi|157074147|ref|NM_001103316.1|_Bos_taurus_protein_tyrosine_phosphatase-like_A_domain_containing_1_(PTPLAD1),_mRNA	2843	3796	3796	46.3654	2843	4058	4058	45.3208	46.3654	45.3208
gi|84992998|ref|NM_001034310.2|_Bos_taurus_pituitary_tumor-transforming_1_(PTTG1),_mRNA	1464	1562	1655	39.2556	1464	1963	2089	45.3065	39.2556	45.3065
gi|77735866|ref|NM_001034458.1|_Bos_taurus_DnaJ_(Hsp40)_homolog,_subfamily_C,_member_19_(DNAJC19),_mRNA	551	554	731	46.0692	551	610	785	45.2356	46.0692	45.2356
gi|84000150|ref|NM_001038092.1|_Bos_taurus_MLL1/MLL_complex_subunit_C17orf49_homolog_(C19H17orf49),_mRNA	860	1137	1137	45.91	860	1224	1224	45.1904	45.91	45.1904
gi|284795262|ref|NM_001034517.2|_Bos_taurus_hepatitis_B_virus_x_interacting_protein_(HBXIP),_mRNA	630	915	925	50.9854	630	887	896	45.1575	50.9854	45.1575
gi|221136845|ref|NM_001144081.1|_Bos_taurus_mitogen-activated_protein_kinase_kinase_kinase_5_(MAP3K5),_mRNA	5283	7039	7040	46.274	5283	7511	7511	45.1419	46.274	45.1419
gi|139948979|ref|NM_001083642.1|_Bos_taurus_sialidase_1_(lysosomal_sialidase)_(NEU1),_mRNA	1887	2553	2555	47.018	1887	2678	2681	45.1115	47.018	45.1115
gi|116004206|ref|NM_001076995.1|_Bos_taurus_angio-associated,_migratory_cell_protein_(AAMP),_mRNA	1787	844	2301	44.7133	1787	939	2537	45.0774	44.7133	45.0774
gi|77736476|ref|NM_001034766.1|_Bos_taurus_transmembrane_and_coiled-coil_domains_1_(TMCO1),_mRNA	1282	1726	1726	46.7517	1282	1818	1819	45.0513	46.7517	45.0513
gi|156120938|ref|NM_001102146.1|_Bos_taurus_arginine/serine-rich_coiled-coil_2_(RSRC2),_mRNA	2248	2704	2704	41.7691	2248	3189	3189	45.0423	41.7691	45.0423
gi|115497091|ref|NM_001076066.1|_Bos_taurus_adenosine_kinase_(ADK),_mRNA	1990	2743	2744	47.8824	1990	2821	2821	45.0104	47.8824	45.0104
gi|157427797|ref|NM_001105335.1|_Bos_taurus_phospholipase_A2-activating_protein_(PLAA),_mRNA	2776	3583	3583	44.8201	2776	3931	3931	44.9621	44.8201	44.9621
gi|297464199|ref|XR_083160.1|_PREDICTED:_Bos_taurus_ubiquilin_1_(LOC783466),_miscRNA	3663	2569	4812	45.6177	3663	2727	5180	44.901	45.6177	44.901
gi|297461943|ref|XM_002701872.1|_PREDICTED:_Bos_taurus_enoyl_Coenzyme_A_hydratase_1,_peroxisomal,_transcript_variant_1_(ECH1),_mRNA	1814	18	2302	44.067	1814	13	2562	44.844	44.067	44.844
gi|84370098|ref|NM_001038534.1|_Bos_taurus_ribonuclease_H2,_subunit_A_(RNASEH2A),_mRNA	1656	1796	1796	37.6609	1656	2337	2337	44.8086	37.6609	44.8086
gi|221325669|ref|NM_001144853.1|_Bos_taurus_malic_enzyme_1,_NADP(+)-dependent,_cytosolic_(ME1),_mRNA	3282	4159	4159	44.0043	3282	4628	4628	44.7731	44.0043	44.7731
gi|84000114|ref|NM_001038073.1|_Bos_taurus_alanyl-tRNA_synthetase_domain_containing_1_(AARSD1),_transcript_variant_1,_mRNA	1521	1944	1944	44.3825	1521	2144	2144	44.7567	44.3825	44.7567
gi|77736611|ref|NM_001033990.2|_Bos_taurus_sterol_carrier_protein_2_(SCP2),_mRNA	2641	3467	3707	48.7415	2641	3464	3721	44.7357	48.7415	44.7357
gi|149642766|ref|NM_001099116.1|_Bos_taurus_SWI/SNF_related,_matrix_associated,_actin_dependent_regulator_of_chromatin,_subfamily_e,_member_1_(SMARCE1),_mRNA	2420	3092	3092	44.3679	2420	3409	3409	44.7275	44.3679	44.7275
gi|149642810|ref|NM_001098898.1|_Bos_taurus_TPX2,_microtubule-associated,_homolog_(Xenopus_laevis)_(TPX2),_mRNA	3062	3473	3473	39.3863	3062	4311	4311	44.7029	39.3863	44.7029
gi|114052371|ref|NM_001046536.1|_Bos_taurus_family_with_sequence_similarity_108,_member_A1_(FAM108A),_mRNA	1511	1838	1840	42.2862	1511	2125	2125	44.6537	42.2862	44.6537
gi|122692366|ref|NM_001080355.1|_Bos_taurus_ribosomal_L24_domain_containing_1_(RSL24D1),_mRNA	1281	1686	1687	45.731	1281	1801	1801	44.6403	45.731	44.6403
gi|60592783|ref|NM_001012668.1|_Bos_taurus_hexokinase_1_(HK1),_nuclear_gene_encoding_mitochondrial_protein,_mRNA	3609	4216	4321	41.576	3609	4952	5070	44.605	41.576	44.605
gi|297489691|ref|XM_002697729.1|_PREDICTED:_Bos_taurus_KIAA1772-like_(LOC535053),_mRNA	6289	139	7427	41.0088	6289	185	8833	44.5953	41.0088	44.5953
gi|297484711|ref|XM_002694560.1|_PREDICTED:_Bos_taurus_ribosomal_protein_S14-like_(RPS14),_mRNA	507	0	605	41.4374	507	0	712	44.5897	41.4374	44.5897
gi|297464013|ref|XM_001253596.3|_PREDICTED:_Bos_taurus_GATA-6_(LOC654400),_mRNA	2777	205	4962	62.0477	2777	170	3897	44.5571	62.0477	44.5571
gi|219282739|ref|NM_001077919.2|_Bos_taurus_bucentaur-2_(BCNT2),_mRNA	3521	4062	4261	42.0233	3521	4719	4941	44.5566	42.0233	44.5566
gi|78369447|ref|NM_001035500.1|_Bos_taurus_mitochondrial_ribosomal_protein_S34_(MRPS34),_nuclear_gene_encoding_mitochondrial_protein,_mRNA	1087	1282	1282	40.9547	1087	1525	1525	44.5454	40.9547	44.5454
gi|166063944|ref|NM_001098077.2|_Bos_taurus_transmembrane_9_superfamily_protein_member_4_(TM9SF4),_mRNA	4008	4889	4889	42.3582	4008	5620	5621	44.5296	42.3582	44.5296
gi|115495832|ref|NM_001075534.1|_Bos_taurus_epoxide_hydrolase_2,_cytoplasmic_(EPHX2),_mRNA	2173	1735	2873	45.9114	2173	1803	3047	44.5221	45.9114	44.5221
gi|83035074|ref|NM_001037608.1|_Bos_taurus_transmembrane_protein_126A_(TMEM126A),_mRNA	791	970	970	42.5834	791	1109	1109	44.5162	42.5834	44.5162
gi|114051442|ref|NM_001046166.1|_Bos_taurus_PWP1_homolog_(S._cerevisiae)_(PWP1),_mRNA	1899	2397	2397	43.8317	1899	2660	2660	44.4754	43.8317	44.4754
gi|300794598|ref|NM_001192976.1|_Bos_taurus_TRK-fused_gene_(TFG),_mRNA	1948	229	2626	46.8113	1948	215	2727	44.4487	46.8113	44.4487
gi|297485325|ref|XM_002694806.1|_PREDICTED:_Bos_taurus_KIAA1348_protein-like_(LOC100299267),_mRNA	4694	6225	6225	46.0512	4694	6561	6561	44.3802	46.0512	44.3802
gi|115495586|ref|NM_001075557.1|_Bos_taurus_PRP4_pre-mRNA_processing_factor_4_homolog_B_(yeast)_(PRPF4B),_mRNA	4163	5178	5180	43.2084	4163	5815	5816	44.3589	43.2084	44.3589
gi|150247123|ref|NM_001099365.1|_Bos_taurus_mitochondrial_ribosomal_protein_L41_(MRPL41),_nuclear_gene_encoding_mitochondrial_protein,_mRNA	755	973	973	44.7518	755	1054	1054	44.3258	44.7518	44.3258
gi|148226663|ref|NM_001097989.1|_Bos_taurus_neuroblastoma_RAS_viral_(v-ras)_oncogene_homolog_(NRAS),_mRNA	4283	5744	5744	46.5706	4283	5976	5976	44.3022	46.5706	44.3022
gi|164518973|ref|NM_001113308.1|_Bos_taurus_mitochondrial_ribosomal_protein_L33_(MRPL33),_nuclear_gene_encoding_mitochondrial_protein,_mRNA	568	453	734	44.8738	568	510	792	44.2731	44.8738	44.2731
gi|78370164|ref|NM_001035300.1|_Bos_taurus_testis_expressed_261_(TEX261),_mRNA	1501	1822	1822	42.1515	1501	2091	2091	44.2319	42.1515	44.2319
gi|297458560|ref|XM_594479.5|_PREDICTED:_Bos_taurus_lamin_B2_(LMNB2),_mRNA	2662	98	3067	40.0084	2662	105	3704	44.18	40.0084	44.18
gi|77735936|ref|NM_001034493.1|_Bos_taurus_immature_colon_carcinoma_transcript_1_(ICT1),_mRNA	890	1083	1083	42.2555	890	1238	1238	44.1665	42.2555	44.1665
gi|77735876|ref|NM_001034463.1|_Bos_taurus_es1_protein_(C1H21orf33),_mRNA	1288	1616	1616	43.5683	1288	1790	1791	44.1512	43.5683	44.1512
gi|77735844|ref|NM_001034445.1|_Bos_taurus_NAD_kinase_(NADK),_mRNA	1807	2252	2252	43.2768	1807	2511	2512	44.1392	43.2768	44.1392
gi|329663164|ref|NM_001206313.1|_Bos_taurus_polymerase_(RNA)_II_(DNA_directed)_polypeptide_A,_220kDa_(POLR2A),_mRNA	6341	1420	8099	44.3526	6341	1530	8814	44.1345	44.3526	44.1345
gi|116004336|ref|NM_001077059.1|_Bos_taurus_WD_repeat_domain_26_(WDR26),_mRNA	2259	3010	3010	46.2696	2259	3140	3140	44.1343	46.2696	44.1343
gi|255652998|ref|NM_001163939.1|_Bos_taurus_transmembrane_protein_63B_(TMEM63B),_mRNA	3422	4004	4005	40.6413	3422	4754	4754	44.1105	40.6413	44.1105
gi|117935059|ref|NM_001031768.2|_Bos_taurus_transmembrane_protein_229B_(TMEM229B),_mRNA	4094	5507	5509	46.7272	4094	5682	5686	44.0983	46.7272	44.0983
gi|116004216|ref|NM_001076999.1|_Bos_taurus_COMM_domain_containing_3_(COMMD3),_mRNA	912	1259	1259	47.9376	912	1265	1265	44.0411	47.9376	44.0411
gi|149944704|ref|NM_001098891.1|_Bos_taurus_suppressor_of_defective_silencing_3_homolog_(S._cerevisiae)_(SUDS3),_mRNA	1243	1501	1501	41.9329	1243	1724	1724	44.0381	41.9329	44.0381
gi|116004486|ref|NM_001077133.1|_Bos_taurus_ORM1-like_1_(S._cerevisiae)_(ORMDL1),_mRNA	2007	2728	2728	47.2	2007	2782	2783	44.028	47.2	44.028
gi|157954078|ref|NM_001109789.1|_Bos_taurus_PRP39_pre-mRNA_processing_factor_39_homolog_(S._cerevisiae)_(PRPF39),_mRNA	3171	3548	3548	38.8537	3171	4394	4394	43.9974	38.8537	43.9974
gi|77736298|ref|NM_001034677.1|_Bos_taurus_guanine_nucleotide_binding_protein_(G_protein),_alpha_inhibiting_activity_polypeptide_3_(GNAI3),_mRNA	2293	3138	3138	47.5219	2293	3177	3177	43.9922	47.5219	43.9922
gi|115496519|ref|NM_001076008.1|_Bos_taurus_heterogeneous_nuclear_ribonucleoprotein_H2_(H')_(HNRNPH2),_mRNA	2370	2890	2897	42.4468	2370	3277	3283	43.983	42.4468	43.983
gi|114051220|ref|NM_001046028.1|_Bos_taurus_TAF7_RNA_polymerase_II,_TATA_box_binding_protein_(TBP)-associated_factor,_55kDa_(TAF7),_mRNA	2373	2982	2982	43.637	2373	3282	3283	43.9274	43.637	43.9274
gi|126165265|ref|NM_001081718.1|_Bos_taurus_family_with_sequence_similarity_8,_member_A1_(FAM8A1),_mRNA	1406	1713	1714	42.3322	1406	1945	1945	43.9235	42.3322	43.9235
gi|297462520|ref|XM_001252475.3|_PREDICTED:_Bos_taurus_transducer_of_ERBB2,_1,_transcript_variant_1_(TOB1),_mRNA	1624	1048	2148	45.9297	1624	1092	2246	43.9123	45.9297	43.9123
gi|77735904|ref|NM_001034477.1|_Bos_taurus_ADP-ribosylation_factor_interacting_protein_2_(ARFIP2),_mRNA	1779	2323	2323	45.3438	1779	2460	2460	43.9058	45.3438	43.9058
gi|157427803|ref|NM_001105338.1|_Bos_taurus_arginyl-tRNA_synthetase_(RARS),_mRNA	2141	2659	2659	43.1268	2141	2960	2960	43.8973	43.1268	43.8973
gi|164420718|ref|NM_001075214.2|_Bos_taurus_glutathione_S-transferase_omega_1_(GSTO1),_mRNA	882	1068	1081	42.5601	882	1202	1219	43.8832	42.5601	43.8832
gi|114051645|ref|NM_001045984.1|_Bos_taurus_replication_protein_A2,_32kDa_(RPA2),_mRNA	1824	1958	2177	41.4456	1824	2224	2520	43.8671	41.4456	43.8671
gi|118601783|ref|NM_001079593.1|_Bos_taurus_TM2_domain_containing_1_(TM2D1),_mRNA	1005	1389	1389	47.9934	1005	1386	1387	43.8201	47.9934	43.8201
gi|114052902|ref|NM_001046224.1|_Bos_taurus_ubiquitin_specific_peptidase_1_(USP1),_mRNA	2754	3285	3285	41.4206	2754	3800	3800	43.8109	41.4206	43.8109
gi|31341592|ref|NM_174590.2|_Bos_taurus_protein_tyrosine_phosphatase,_non-receptor_type_13_(APO-1/CD95_(Fas)-associated_phosphatase)_(PTPN13),_mRNA	8411	5115	11574	47.7838	8411	5050	11597	43.7785	47.7838	43.7785
gi|330340362|ref|NM_001206414.1|_Bos_taurus_HIV-1_Tat_specific_factor_1_(HTATSF1),_mRNA	3601	4594	4683	45.1592	3601	4867	4965	43.7783	45.1592	43.7783
gi|31340790|ref|NM_174665.2|_Bos_taurus_platelet-activating_factor_acetylhydrolase_1b,_catalytic_subunit_3_(29kDa)_(PAFAH1B3),_mRNA	816	984	984	41.8745	816	1125	1125	43.7749	41.8745	43.7749
gi|156139060|ref|NM_001102377.1|_Bos_taurus_adenylosuccinate_lyase_(ADSL),_mRNA	1680	1969	1970	40.7195	1680	2314	2314	43.7338	40.7195	43.7338
gi|114052467|ref|NM_001046334.1|_Bos_taurus_hydroxyacyl-CoA_dehydrogenase_(HADH),_nuclear_gene_encoding_mitochondrial_protein,_mRNA	1858	2172	2172	40.5938	1858	2558	2559	43.7308	40.5938	43.7308
gi|77735548|ref|NM_001034298.1|_Bos_taurus_non_imprinted_in_Prader-Willi/Angelman_syndrome_2_(NIPA2),_mRNA	1433	1868	1868	45.2664	1433	1973	1973	43.7163	45.2664	43.7163
gi|114051363|ref|NM_001046180.1|_Bos_taurus_mitochondrial_ribosomal_protein_L50_(MRPL50),_nuclear_gene_encoding_mitochondrial_protein,_mRNA	828	932	932	39.0868	828	1139	1139	43.6773	39.0868	43.6773
gi|115496243|ref|NM_001075176.1|_Bos_taurus_replication_protein_A1,_70kDa_(RPA1),_mRNA	2894	3545	3545	42.5366	2894	3976	3976	43.6225	42.5366	43.6225
gi|115496657|ref|NM_001075702.1|_Bos_taurus_adaptor-related_protein_complex_2,_alpha_2_subunit_(AP2A2),_mRNA	3269	3935	3994	42.4266	3269	4428	4489	43.6011	42.4266	43.6011
gi|115497835|ref|NM_001076113.1|_Bos_taurus_ribosomal_modification_protein_rimK-like_family_member_B_(RIMKLB),_mRNA	2288	2873	2873	43.6038	2288	3141	3141	43.5888	43.6038	43.5888
gi|297489817|ref|XM_002697768.1|_PREDICTED:_Bos_taurus_methyl-CpG_binding_domain_protein_2-like_(LOC100337206),_mRNA	1186	1378	1632	47.7838	1186	1320	1627	43.5578	47.7838	43.5578
gi|329664703|ref|NM_001206264.1|_Bos_taurus_CDC-like_kinase_2_(CLK2),_mRNA	2126	2358	2358	38.5146	2126	2915	2915	43.5349	38.5146	43.5349
gi|329755355|ref|NM_001206405.1|_Bos_taurus_WW_domain_binding_protein_11_(WBP11),_mRNA	3131	3400	3808	42.2337	3131	3861	4290	43.5048	42.2337	43.5048
gi|114053222|ref|NM_001046215.1|_Bos_taurus_golgi_transport_1B_(GOLT1B),_mRNA	1090	1342	1342	42.7534	1090	1493	1493	43.4907	42.7534	43.4907
gi|116004068|ref|NM_001076922.1|_Bos_taurus_tumor_protein_D52_(TPD52),_mRNA	2325	3105	3105	46.375	2325	3182	3182	43.455	46.375	43.455
gi|297461453|ref|XR_082957.1|_PREDICTED:_Bos_taurus_matrin_3_(LOC783390),_miscRNA	2445	1963	3298	46.84	2445	1988	3346	43.452	46.84	43.452
gi|28461282|ref|NM_175830.1|_Bos_taurus_NADH_dehydrogenase_(ubiquinone)_flavoprotein_3,_10kDa_(NDUFV3),_nuclear_gene_encoding_mitochondrial_protein,_mRNA	797	947	947	41.2607	797	1090	1090	43.4241	41.2607	43.4241
gi|262073123|ref|NM_001166529.1|_Bos_taurus_collagen,_type_IV,_alpha_3_(Goodpasture_antigen)_(COL4A3),_mRNA	5013	6060	6060	41.9778	5013	6852	6852	43.3993	41.9778	43.3993
gi|77735966|ref|NM_001034510.1|_Bos_taurus_ring_finger_protein_181_(RNF181),_mRNA	680	786	786	40.1383	680	929	929	43.378	40.1383	43.378
gi|155372180|ref|NM_001101231.1|_Bos_taurus_serine/arginine-rich_splicing_factor_4_(SRSF4),_mRNA	2406	2548	2548	36.7747	2406	3286	3287	43.3777	36.7747	43.3777
gi|190360746|ref|NM_001128509.1|_Bos_taurus_solute_carrier_family_24,_member_5_(SLC24A5),_mRNA	1506	1889	1889	43.5564	1506	2057	2057	43.3683	43.5564	43.3683
gi|114053258|ref|NM_001046081.1|_Bos_taurus_chromosome_7_open_reading_frame_42_ortholog_(C25H7orf42),_mRNA	1561	1962	1962	43.6457	1561	2129	2129	43.3047	43.6457	43.3047
gi|115496945|ref|NM_001075302.1|_Bos_taurus_heat_shock_105kDa/110kDa_protein_1_(HSPH1),_mRNA	3638	4502	4502	42.9722	3638	4959	4959	43.2807	42.9722	43.2807
gi|114051891|ref|NM_001046404.1|_Bos_taurus_UDP-N-acteylglucosamine_pyrophosphorylase_1_(UAP1),_mRNA	2188	3009	3009	47.7551	2188	2982	2982	43.2736	47.7551	43.2736
gi|84000334|ref|NM_001038183.1|_Bos_taurus_cysteine_and_glycine-rich_protein_2_(CSRP2),_mRNA	901	1081	1081	41.6626	901	1227	1227	43.2397	41.6626	43.2397
gi|190360742|ref|NM_001128506.1|_Bos_taurus_chromatin_modifying_protein_4B_(CHMP4B),_mRNA	1640	1929	1929	40.8445	1640	2233	2233	43.2322	40.8445	43.2322
gi|77735492|ref|NM_001034269.1|_Bos_taurus_Yip1_interacting_factor_homolog_A_(S._cerevisiae)_(YIF1A),_mRNA	1121	1349	1349	41.788	1121	1526	1526	43.2227	41.788	43.2227
gi|114053142|ref|NM_001046257.1|_Bos_taurus_nitric_oxide_synthase_trafficker_(NOSTRIN),_mRNA	1754	1981	1982	39.2391	1754	2385	2385	43.1739	39.2391	43.1739
gi|148235720|ref|NM_001098149.1|_Bos_taurus_tubulin,_gamma_complex_associated_protein_2_(TUBGCP2),_mRNA	2932	3400	3400	40.268	2932	3983	3985	43.1546	40.268	43.1546
gi|156120648|ref|NM_001102001.1|_Bos_taurus_phospholipase_D1,_phosphatidylcholine-specific_(PLD1),_mRNA	3597	5238	5238	50.5673	3597	4885	4885	43.1208	50.5673	43.1208
gi|78369281|ref|NM_001035471.1|_Bos_taurus_spermine_synthase_(SMS),_mRNA	1690	1772	1980	40.684	1690	2034	2295	43.118	40.684	43.118
gi|78050062|ref|NM_001035063.1|_Bos_taurus_interferon_gamma_receptor_1_(IFNGR1),_mRNA	2322	2897	3008	44.9843	2322	2986	3153	43.1146	44.9843	43.1146
gi|115497093|ref|NM_001076396.1|_Bos_taurus_pyrophosphatase_(inorganic)_2_(PPA2),_nuclear_gene_encoding_mitochondrial_protein,_mRNA	1230	1477	1477	41.6985	1230	1669	1670	43.1096	41.6985	43.1096
gi|62460437|ref|NM_001014873.1|_Bos_taurus_WD_repeat_domain_55_(WDR55),_mRNA	1622	1939	1939	41.5118	1622	2202	2202	43.1052	41.5118	43.1052
gi|156121220|ref|NM_001102288.1|_Bos_taurus_ependymin_related_protein_1_(zebrafish)_(EPDR1),_mRNA	2503	2888	2888	40.0665	2503	3396	3398	43.1048	40.0665	43.1048
gi|78369485|ref|NM_001035412.1|_Bos_taurus_mitochondrial_fission_regulator_1_(MTFR1),_nuclear_gene_encoding_mitochondrial_protein,_mRNA	1871	2477	2477	45.9724	1871	2539	2540	43.1045	45.9724	43.1045
gi|149642952|ref|NM_001098885.1|_Bos_taurus_golgi_SNAP_receptor_complex_member_2_(GOSR2),_mRNA	3329	3916	3916	40.8483	3329	4519	4519	43.1014	40.8483	43.1014
gi|114051428|ref|NM_001046146.1|_Bos_taurus_transmembrane_protein_98_(TMEM98),_mRNA	1486	1857	1857	43.3948	1486	2016	2016	43.0759	43.3948	43.0759
gi|115496579|ref|NM_001075337.1|_Bos_taurus_DnaJ_(Hsp40)_homolog,_subfamily_C,_member_2_(DNAJC2),_mRNA	2091	2096	2576	42.7796	2091	2274	2834	43.0337	42.7796	43.0337
gi|115497865|ref|NM_001076111.1|_Bos_taurus_TSPY-like_1_(TSPYL1),_mRNA	3276	4186	4234	44.8799	3276	4381	4438	43.0136	44.8799	43.0136
gi|208879410|ref|NM_001105505.1|_Bos_taurus_apoptosis_related_protein_3_(APR3),_mRNA	1069	1327	1328	43.1385	1069	1446	1448	43.0084	43.1385	43.0084
gi|114052353|ref|NM_001045913.1|_Bos_taurus_Ras-related_associated_with_diabetes_(RRAD),_mRNA	1450	1996	1996	47.8011	1450	1964	1964	43.0067	47.8011	43.0067
gi|77735402|ref|NM_001034226.1|_Bos_taurus_chromosome_11_open_reading_frame_73_ortholog_(C29H11orf73),_mRNA	966	1288	1288	46.3003	966	1307	1307	42.9597	46.3003	42.9597
gi|116004142|ref|NM_001076964.1|_Bos_taurus_peptidase_(mitochondrial_processing)_alpha_(PMPCA),_nuclear_gene_encoding_mitochondrial_protein,_mRNA	2346	2790	2790	41.2973	2346	3173	3173	42.9442	41.2973	42.9442
gi|62460429|ref|NM_001014869.1|_Bos_taurus_peptidylprolyl_isomerase_(cyclophilin)-like_1_(PPIL1),_mRNA	1465	1776	1834	43.4717	1465	1906	1978	42.8698	43.4717	42.8698
gi|115495232|ref|NM_001075948.1|_Bos_taurus_golgi_phosphoprotein_3_(coat-protein)_(GOLPH3),_mRNA	2710	2995	3376	43.2592	2710	3214	3658	42.8585	43.2592	42.8585
gi|114052936|ref|NM_001046106.1|_Bos_taurus_3-hydroxyisobutyrate_dehydrogenase_(HIBADH),_mRNA	1853	2441	2442	45.7631	1853	2500	2500	42.8378	45.7631	42.8378
gi|300797267|ref|NM_001192340.1|_Bos_taurus_guanine_nucleotide_binding_protein_(G_protein),_beta_polypeptide_1-like_(GNB1L),_mRNA	1359	184	1452	37.1016	1359	228	1833	42.8258	37.1016	42.8258
gi|129270104|ref|NM_001082423.1|_Bos_taurus_VAMP_(vesicle-associated_membrane_protein)-associated_protein_B_and_C_(VAPB),_mRNA	2283	2802	2803	42.6346	2283	3077	3077	42.7941	42.6346	42.7941
gi|300794307|ref|NM_001193217.1|_Bos_taurus_transmembrane_9_superfamily_member_3_(TM9SF3),_mRNA	5282	4	4629	30.4322	5282	7	7111	42.746	30.4322	42.746
gi|194675964|ref|XR_028724.2|_PREDICTED:_Bos_taurus_chromodomain_helicase_DNA_binding_protein_3_(CHD3),_miscRNA	7316	233	9087	43.1312	7316	224	9847	42.7359	43.1312	42.7359
gi|115496124|ref|NM_001075749.1|_Bos_taurus_radixin_(RDX),_mRNA	4366	5344	5344	42.5038	4366	5875	5876	42.7327	42.5038	42.7327
gi|78370154|ref|NM_001035292.1|_Bos_taurus_zinc_finger,_DHHC-type_containing_4_(ZDHHC4),_mRNA	1343	1754	1754	45.3522	1343	1807	1807	42.7213	45.3522	42.7213
gi|215490084|ref|NM_001035467.2|_Bos_taurus_Sin3A-associated_protein,_18kDa_(SAP18),_mRNA	2115	2542	2615	42.9345	2115	2738	2845	42.7105	42.9345	42.7105
gi|94966874|ref|NM_001040541.1|_Bos_taurus_ubiquitin_carboxyl-terminal_esterase_L3_(ubiquitin_thiolesterase)_(UCHL3),_mRNA	861	1134	1134	45.7357	861	1158	1158	42.704	45.7357	42.704
gi|60097920|ref|NM_174264.3|_Bos_taurus_cyclin_B2_(CCNB2),_mRNA	1505	1438	1446	33.3639	1505	2021	2024	42.7009	33.3639	42.7009
gi|125630726|ref|NM_001081546.1|_Bos_taurus_hematological_and_neurological_expressed_1-like_(HN1L),_mRNA	2985	3705	3705	43.1012	2985	4008	4008	42.633	43.1012	42.633
gi|116734830|ref|NM_001075179.1|_Bos_taurus_mannose-P-dolichol_utilization_defect_1_(MPDU1),_mRNA	1344	1604	1604	41.4429	1344	1804	1804	42.6187	41.4429	42.6187
gi|329744635|ref|NM_001206358.1|_Bos_taurus_protein_phosphatase_2,_regulatory_subunit_B',_delta_(PPP2R5D),_mRNA	2965	3503	3510	41.1081	2965	3968	3979	42.61	41.1081	42.61
gi|297467757|ref|XM_001250118.3|_PREDICTED:_Bos_taurus_cytochrome_c_oxidase_subunit_VIc_(COX6C),_mRNA	436	0	538	42.849	436	0	585	42.6022	42.849	42.6022
gi|115496505|ref|NM_001075511.1|_Bos_taurus_aspartylglucosaminidase_(AGA),_mRNA	1303	1507	1507	40.1619	1303	1748	1748	42.5951	40.1619	42.5951
gi|155372080|ref|NM_001101177.1|_Bos_taurus_LSM2_homolog,_U6_small_nuclear_RNA_associated_(S._cerevisiae)_(LSM2),_mRNA	942	1046	1051	38.7433	942	1255	1263	42.5711	38.7433	42.5711
gi|155371882|ref|NM_001101076.1|_Bos_taurus_RuvB-like_1_(E._coli)_(RUVBL1),_mRNA	1747	2016	2016	40.0722	1747	2341	2341	42.5472	40.0722	42.5472
gi|148224063|ref|NM_001098081.1|_Bos_taurus_YY1_transcription_factor_(YY1),_mRNA	2053	2487	2490	42.1168	2053	2745	2748	42.5002	42.1168	42.5002
gi|115496219|ref|NM_001075901.1|_Bos_taurus_G_protein-coupled_receptor_172A_(GPR172A),_mRNA	2240	2450	2450	37.9807	2240	2997	2997	42.4817	37.9807	42.4817
gi|78369263|ref|NM_001035438.1|_Bos_taurus_mitochondrial_ribosomal_protein_S36_(MRPS36),_nuclear_gene_encoding_mitochondrial_protein,_mRNA	444	614	614	48.0209	444	594	594	42.4782	48.0209	42.4782
gi|77735752|ref|NM_001034399.1|_Bos_taurus_FXYD_domain_containing_ion_transport_regulator_6_(FXYD6),_mRNA	1564	1649	1649	36.6125	1564	2089	2089	42.4096	36.6125	42.4096
[truncated: 13,522 more rows]
