# Supplementary material for: Unraveling proteome changes and potential regulatory proteins of bovine follicular Granulosa cells by mass spectrometry and multi-omics analysis
Source: Proteome Sci. 2019 Oct 25;17:4. doi: 10.1186/s12953-019-0152-1 (PMC6815045; doi:10.1186/s12953-019-0152-1)
Supplement: Supplementary file 3 — Table S3. List of Go analysis of 259 differentially expressed proteins. [file 12953_2019_152_MOESM3_ESM.xlsx]

## Sheet: Sheet1
Table S3. List of Go analysis of 259 differentially expressed proteins
biological_process
GO:0006139	nucleobase-containing compound metabolic process	0.0702041	86
GO:0006520	cellular amino acid metabolic process	0.00489796	6
GO:0006810	transport	0.04	49
GO:0006928	movement of cell or subcellular component	0.0122449	15
GO:0006944	membrane fusion	0.00163265	2
GO:0007154	cell communication	0.0277551	34
GO:0007275	multicellular organism development	0.0310204	38
GO:0007610	behavior	0.00163265	2
GO:0008152	metabolic process	0.147755	181
GO:0008219	cell death	0.0155102	19
GO:0009056	catabolic process	0.0285714	35
GO:0009058	biosynthetic process	0.0930612	114
GO:0009987	cellular process	0.17551	215
GO:0030154	cell differentiation	0.0269388	33
GO:0032501	multicellular organismal process	0.0310204	38
GO:0043062	extracellular structure organization	0.000816327	1
GO:0043170	macromolecule metabolic process	0.12	147
GO:0046903	secretion	0.00571429	7
GO:0050789	regulation of biological process	0.0930612	114
GO:0050896	response to stimulus	0.0563265	69
GO:0051704	multi-organism process	0.0163265	20
			1225
molecular_function
GO:0003676	nucleic acid binding	0.200358	112
GO:0003774	motor activity	0.00894454	5
GO:0003824	catalytic activity	0.0250447	14
GO:0004386	helicase activity	0.0178891	10
GO:0004871	signal transducer activity	0.00178891	1
GO:0005198	structural molecule activity	0.0769231	43
GO:0005215	transporter activity	0.0125224	7
GO:0005488	binding	0.26297	147
GO:0005515	protein binding	0.178891	100
GO:0008565	protein transporter activity	0.00357782	2
GO:0009055	electron carrier activity	0.00536673	3
GO:0015075	ion transmembrane transporter activity	0.00894454	5
GO:0015267	channel activity	0.00357782	2
GO:0016209	antioxidant activity	0.00357782	2
GO:0016301	kinase activity	0.00894454	5
GO:0016491	oxidoreductase activity	0.019678	11
GO:0016740	transferase activity	0.039356	22
GO:0016787	hydrolase activity	0.0751342	42
GO:0016829	lyase activity	0.00894454	5
GO:0016853	isomerase activity	0.00715564	4
GO:0016874	ligase activity	0.00894454	5
GO:0030234	enzyme regulator activity	0.0214669	12
			559
cellular_component
GO:0005576	extracellular region	0.0864322	86
GO:0005578	proteinaceous extracellular matrix	0.00100503	1
GO:0005615	extracellular space	0.0874372	87
GO:0005622	intracellular	0.20201	201
GO:0005623	cell	0.205025	204
GO:0005634	nucleus	0.114573	114
GO:0005694	chromosome	0.0201005	20
GO:0005737	cytoplasm	0.186935	186
GO:0009986	cell surface	0.00301508	3
GO:0016020	membrane	0.0934673	93
			995
