# Supplementary material for: Unraveling proteome changes and potential regulatory proteins of bovine follicular Granulosa cells by mass spectrometry and multi-omics analysis
Source: Proteome Sci. 2019 Oct 25;17:4. doi: 10.1186/s12953-019-0152-1 (PMC6815045; doi:10.1186/s12953-019-0152-1)
Supplement: Supplementary file 4 — Table S4. List of KEGG pathway analysis of 259 differentially expressed proteins. [file 12953_2019_152_MOESM4_ESM.xlsx]

## Sheet: Sheet1
Table S4. List of KEGG pathway analysis of 259 differentially expressed proteins
##Databases: PANTHER, KEGG PATHWAY
##Statistical test method: hypergeometric test / Fisher's exact test
##FDR correction method: Benjamini and Hochberg
#Term	Database	ID	Input number	Background number	P-Value	Corrected P-Value	Input	Hyperlink
Ribosome	KEGG PATHWAY	bta03010	27	133	4.84504e-23	2.06537e-20	Q3T057|Q3T051|Q3T171|Q58DW5|Q5E995|Q3T0R1|Q3SZQ6|Q58DW0|P61257|Q3T025|Q56K10|Q56JX8|P61356|Q3SZ90|Q3T0L7|Q56JZ1|F1N301|Q56JV9|Q3T0F4|Q2HJJ1|Q58DT1|Q3ZBH8|Q861S4|Q3T0W9|Q3MIC0|Q32PD5|Q862I1	http://www.genome.jp/kegg-bin/show_pathway?bta03010/bta:326584%09red/bta:326602%09red/bta:404137%09red/bta:787914%09red/bta:508216%09red/bta:618702%09red/bta:514046%09red/bta:513222%09red/bta:514966%09red/bta:510615%09red/bta:510547%09red/bta:282053%09red/bta:768327%09red/bta:515238%09red/bta:514569%09red/bta:615556%09red/bta:504876%09red/bta:767908%09red/bta:508221%09red/bta:616065%09red/bta:516…
RNA transport	KEGG PATHWAY	bta03013	10	122	6.58492e-06	0.000190771	P68103|P61286|Q3SZ54|F1N0F7|Q5E938|Q2KHU8|Q32LJ9|Q3T0I4|Q5E966|A4IFC3	http://www.genome.jp/kegg-bin/show_pathway?bta03013/bta:509764%09red/bta:534576%09red/bta:282296%09red/bta:512350%09red/bta:537706%09red/bta:521747%09red/bta:504958%09red/bta:513481%09red/bta:504752%09red/bta:282220%09red
Cytoskeletal regulation by Rho GTPase	PANTHER	P00016	6	42	2.93954e-05	0.000762747	Q2KJD0|Q3T0C7|Q5E9F7|Q3MHM5|P62739|Q1JP79	http://www.pantherdb.org/pathway/pathwayDiagram.jsp?catAccession=P00016
Phagosome	KEGG PATHWAY	bta04145	9	146	0.000153898	0.00353255	Q2KJD0|Q0III3|Q3ZCJ7|P81947|A7MAZ2|Q3ZBT5|P31408|Q3MHM5|P11019	http://www.genome.jp/kegg-bin/show_pathway?bta04145/bta:539882%09red/bta:287017%09red/bta:526329%09red/bta:539149%09red/bta:338082%09red/bta:615087%09red/bta:507031%09red/bta:504244%09red/bta:505538%09red
Vasopressin-regulated water reabsorption	KEGG PATHWAY	bta04962	4	41	0.00244418	0.0392119	Q0III3|P19803|Q3ZCF0|Q3MHP2	http://www.genome.jp/kegg-bin/show_pathway?bta04962/bta:532723%09red/bta:526329%09red/bta:338054%09red/bta:527201%09red
Cell cycle	KEGG PATHWAY	bta04110	6	104	0.0026967	0.0430318	Q2KIZ8|A7Z057|P68509|A0A140T894|Q3SZI4|Q3ZCF3	http://www.genome.jp/kegg-bin/show_pathway?bta04110/bta:768311%09red/bta:286863%09red/bta:286862%09red/bta:282126%09red/bta:615427%09red/bta:517812%09red
Huntington disease	PANTHER	P00029	5	76	0.00358313	0.0544997	Q2KJD0|Q0III3|Q3MHM5|P62739|Q1JP79	http://www.pantherdb.org/pathway/pathwayDiagram.jsp?catAccession=P00029
Prion diseases	KEGG PATHWAY	bta05020	3	29	0.0075011	0.0986047	F1N102|A8YXZ2|Q3ZBZ8	http://www.genome.jp/kegg-bin/show_pathway?bta05020/bta:513217%09red/bta:517356%09red/bta:617109%09red
Parkinson disease	PANTHER	P00049	4	58	0.00775526	0.100616	A7MAZ2|A0A140T894|Q3SZI4|Q3ZBT5	http://www.pantherdb.org/pathway/pathwayDiagram.jsp?catAccession=P00049
Oocyte meiosis	KEGG PATHWAY	bta04114	5	98	0.00981618	0.120541	A7Z057|A0A140T894|Q3SZI4|P68509|Q3ZCF3	http://www.genome.jp/kegg-bin/show_pathway?bta04114/bta:615427%09red/bta:768311%09red/bta:282126%09red/bta:286862%09red/bta:286863%09red
Biosynthesis of amino acids	KEGG PATHWAY	bta01230	4	70	0.0142427	0.146826	Q29RI9|G5E5C8|A5D984|Q3SZ20	http://www.genome.jp/kegg-bin/show_pathway?bta01230/bta:507197%09red/bta:512571%09red/bta:513453%09red/bta:614177%09red
Gap junction	KEGG PATHWAY	bta04540	4	73	0.0162734	0.161423	Q2KJD0|Q3MHM5|Q3ZCJ7|P81947	http://www.genome.jp/kegg-bin/show_pathway?bta04540/bta:539882%09red/bta:615087%09red/bta:504244%09red/bta:539149%09red
Complement and coagulation cascades	KEGG PATHWAY	bta04610	4	78	0.0200443	0.184606	F1N102|A8YXZ2|P01045|F1MAV0	http://www.genome.jp/kegg-bin/show_pathway?bta04610/bta:513217%09red/bta:510522%09red/bta:517356%09red/bta:280833%09red
Adrenaline and noradrenaline biosynthesis	PANTHER	P00001	2	16	0.0212416	0.191495	A7MAZ2|Q3ZBT5	http://www.pantherdb.org/pathway/pathwayDiagram.jsp?catAccession=P00001
One carbon pool by folate	KEGG PATHWAY	bta00670	2	17	0.0235462	0.207875	A4FUD0|Q3SZ20	http://www.genome.jp/kegg-bin/show_pathway?bta00670/bta:507197%09red/bta:534382%09red
PI3K-Akt signaling pathway	KEGG PATHWAY	bta04151	8	270	0.0249332	0.216281	Q76LV1|A7Z057|P68509|Q3SZ98|A0A140T894|Q3SZI4|Q5E995|Q5EAC6	http://www.genome.jp/kegg-bin/show_pathway?bta04151/bta:768311%09red/bta:286863%09red/bta:286862%09red/bta:767874%09red/bta:787914%09red/bta:520883%09red/bta:282126%09red/bta:613930%09red
Epstein-Barr virus infection	KEGG PATHWAY	bta05169	6	177	0.0286715	0.235043	Q32L22|A7Z057|P68509|A0A140T894|Q3SZI4|P01252	http://www.genome.jp/kegg-bin/show_pathway?bta05169/bta:768311%09red/bta:286863%09red/bta:286862%09red/bta:282126%09red/bta:516337%09red/bta:786336%09red
Huntington's disease	KEGG PATHWAY	bta05016	6	178	0.0293394	0.23986	Q02367|P00428|P41976|Q3SZT9|P00129|Q3ZCF0	http://www.genome.jp/kegg-bin/show_pathway?bta05016/bta:616871%09red/bta:287012%09red/bta:781996%09red/bta:281496%09red/bta:327665%09red/bta:527201%09red
Viral carcinogenesis	KEGG PATHWAY	bta05203	6	179	0.0300175	0.244066	A7Z057|P68509|A0A140T894|Q3SZI4|A5D984|G5E631	http://www.genome.jp/kegg-bin/show_pathway?bta05203/bta:768311%09red/bta:286863%09red/bta:286862%09red/bta:510093%09red/bta:282126%09red/bta:512571%09red
Renal cell carcinoma	KEGG PATHWAY	bta05211	3	52	0.0321625	0.25457	E1BQ32|Q3SZ32|Q2KII4	http://www.genome.jp/kegg-bin/show_pathway?bta05211/bta:540859%09red/bta:617277%09red/bta:512841%09red
Oxidative phosphorylation	KEGG PATHWAY	bta00190	5	146	0.0426047	0.308574	Q02367|P31408|P00129|P00428|P11019	http://www.genome.jp/kegg-bin/show_pathway?bta00190/bta:616871%09red/bta:338082%09red/bta:327665%09red/bta:287012%09red/bta:287017%09red
Collecting duct acid secretion	KEGG PATHWAY	bta04966	2	25	0.0452691	0.32394	P31408|P11019	http://www.genome.jp/kegg-bin/show_pathway?bta04966/bta:338082%09red/bta:287017%09red
Carbon metabolism	KEGG PATHWAY	bta01200	4	105	0.0492565	0.341817	Q0III1|A5D984|G5E5C8|Q3SZ20	http://www.genome.jp/kegg-bin/show_pathway?bta01200/bta:507197%09red/bta:280871%09red/bta:512571%09red/bta:513453%09red
RNA degradation	KEGG PATHWAY	bta03018	3	63	0.0507968	0.343141	F1N6T3|P61286|A4IFC3	http://www.genome.jp/kegg-bin/show_pathway?bta03018/bta:282296%09red/bta:509920%09red/bta:534576%09red
Herpes simplex infection	KEGG PATHWAY	bta05168	5	154	0.0511547	0.343141	Q3SZT9|P02316|A5D989|Q3T0I4|Q3ZCF3	http://www.genome.jp/kegg-bin/show_pathway?bta05168/bta:537706%09red/bta:516473%09red/bta:615427%09red/bta:614915%09red/bta:781996%09red
Glyoxylate and dicarboxylate metabolism	KEGG PATHWAY	bta00630	2	27	0.0515171	0.343141	Q0III1|Q3SZ20	http://www.genome.jp/kegg-bin/show_pathway?bta00630/bta:507197%09red/bta:280871%09red
Hippo signaling pathway	KEGG PATHWAY	bta04390	4	110	0.0563452	0.366305	A7Z057|A0A140T894|Q3SZI4|P68509	http://www.genome.jp/kegg-bin/show_pathway?bta04390/bta:286863%09red/bta:768311%09red/bta:282126%09red/bta:286862%09red
Cardiac muscle contraction	KEGG PATHWAY	bta04260	3	68	0.0606614	0.380684	P00129|Q5KR47|P00428	http://www.genome.jp/kegg-bin/show_pathway?bta04260/bta:616871%09red/bta:497019%09red/bta:287012%09red
mRNA surveillance pathway	KEGG PATHWAY	bta03015	3	68	0.0606614	0.380684	A4IFC3|P61286|Q3T0I4	http://www.genome.jp/kegg-bin/show_pathway?bta03015/bta:537706%09red/bta:282296%09red/bta:534576%09red
DNA replication	KEGG PATHWAY	bta03030	2	30	0.061423	0.381846	Q0VCV0|Q2KIZ8	http://www.genome.jp/kegg-bin/show_pathway?bta03030/bta:504844%09red/bta:517812%09red
Metabolic pathways	KEGG PATHWAY	bta01100	20	1079	0.062172	0.384377	Q32L22|Q02367|P00428|A4FUD0|Q0III1|Q29RI9|Q2HJ26|Q2KJJ8|Q3SZ20|P00129|E1BGC1|Q3SZT9|P31408|Q3ZCJ2|P11019|A5D984|G5E5C8|Q58DK5|P68401|P46195	http://www.genome.jp/kegg-bin/show_pathway?bta01100/bta:616871%09red/bta:613932%09red/bta:280871%09red/bta:510679%09red/bta:287017%09red/bta:781996%09red/bta:534382%09red/bta:513453%09red/bta:282514%09red/bta:512571%09red/bta:404170%09red/bta:614177%09red/bta:516337%09red/bta:338082%09red/bta:618607%09red/bta:281217%09red/bta:287012%09red/bta:327665%09red/bta:513504%09red/bta:507197%09red
Spliceosome	KEGG PATHWAY	bta03040	4	114	0.0623907	0.384377	Q3T0I4|F1N6T3|Q5E9A3|F1MBQ8	http://www.genome.jp/kegg-bin/show_pathway?bta03040/bta:509917%09red/bta:537706%09red/bta:533700%09red/bta:509920%09red
Serine glycine biosynthesis	PANTHER	P02776	1	5	0.0734231	0.384377	Q3SZ20	http://www.pantherdb.org/pathway/pathwayDiagram.jsp?catAccession=P02776
Fc gamma R-mediated phagocytosis	KEGG PATHWAY	bta04666	3	76	0.0781402	0.399264	E1BQ32|Q1JP79|Q5E9F7	http://www.genome.jp/kegg-bin/show_pathway?bta04666/bta:534553%09red/bta:508402%09red/bta:512841%09red
Hepatitis B	KEGG PATHWAY	bta05161	4	130	0.0898021	0.407502	A0A140T894|Q3SZT9|Q3SZI4|G5E631	http://www.genome.jp/kegg-bin/show_pathway?bta05161/bta:768311%09red/bta:781996%09red/bta:286863%09red/bta:510093%09red
Integrin signalling pathway	PANTHER	P00034	3	82	0.0925275	0.407502	E1BQ32|P62739|Q1JP79	http://www.pantherdb.org/pathway/pathwayDiagram.jsp?catAccession=P00034
Nucleotide excision repair	KEGG PATHWAY	bta03420	2	39	0.0944372	0.407502	Q0VCV0|Q29RK4	http://www.genome.jp/kegg-bin/show_pathway?bta03420/bta:530189%09red/bta:504844%09red
Pathways in cancer	KEGG PATHWAY	bta05200	7	301	0.0957662	0.407502	Q76LV1|Q3SZT9|Q2KII4|Q5KR47|Q3SZ98|Q3SZ32|E1BQ32	http://www.genome.jp/kegg-bin/show_pathway?bta05200/bta:497019%09red/bta:767874%09red/bta:781996%09red/bta:512841%09red/bta:613930%09red/bta:540859%09red/bta:617277%09red
Heme biosynthesis	PANTHER	P02746	1	7	0.0966861	0.407502	Q58DK5	http://www.pantherdb.org/pathway/pathwayDiagram.jsp?catAccession=P02746
Ether lipid metabolism	KEGG PATHWAY	bta00565	2	40	0.098367	0.411679	Q2KJJ8|P68401	http://www.genome.jp/kegg-bin/show_pathway?bta00565/bta:613932%09red/bta:282514%09red
Protein processing in endoplasmic reticulum	KEGG PATHWAY	bta04141	4	139	0.107375	0.41249	Q76LV1|Q32KV6|Q3ZCF3|Q29RK4	http://www.genome.jp/kegg-bin/show_pathway?bta04141/bta:520650%09red/bta:615427%09red/bta:767874%09red/bta:530189%09red
HIF-1 signaling pathway	KEGG PATHWAY	bta04066	3	89	0.110577	0.417674	Q5E995|Q3SZ32|Q2KII4	http://www.genome.jp/kegg-bin/show_pathway?bta04066/bta:540859%09red/bta:617277%09red/bta:787914%09red
Valine, leucine and isoleucine degradation	KEGG PATHWAY	bta00280	2	44	0.114523	0.42607	Q0III1|E1BGC1	http://www.genome.jp/kegg-bin/show_pathway?bta00280/bta:513504%09red/bta:280871%09red
NOD-like receptor signaling pathway	KEGG PATHWAY	bta04621	2	47	0.127052	0.435456	Q2KIK0|Q76LV1	http://www.genome.jp/kegg-bin/show_pathway?bta04621/bta:515509%09red/bta:767874%09red
Non-alcoholic fatty liver disease (NAFLD)	KEGG PATHWAY	bta04932	4	149	0.128566	0.435456	Q3SZT9|Q02367|P00129|P00428	http://www.genome.jp/kegg-bin/show_pathway?bta04932/bta:616871%09red/bta:327665%09red/bta:287012%09red/bta:781996%09red
Purine metabolism	KEGG PATHWAY	bta00230	4	149	0.128566	0.435456	Q32L22|Q2HJ26|P46195|A5D984	http://www.genome.jp/kegg-bin/show_pathway?bta00230/bta:516337%09red/bta:512571%09red/bta:404170%09red/bta:281217%09red
Parkinson's disease	KEGG PATHWAY	bta05012	4	150	0.130776	0.435456	Q3SZT9|Q02367|P00129|P00428	http://www.genome.jp/kegg-bin/show_pathway?bta05012/bta:616871%09red/bta:327665%09red/bta:287012%09red/bta:781996%09red
Inflammation mediated by chemokine and cytokine signaling pathway	PANTHER	P00031	3	103	0.150225	0.450438	Q3SZ98|Q1JP79|P62739	http://www.pantherdb.org/pathway/pathwayDiagram.jsp?catAccession=P00031
Sulfur metabolism	KEGG PATHWAY	bta00920	1	12	0.152334	0.450438	Q3SZT9	http://www.genome.jp/kegg-bin/show_pathway?bta00920/bta:781996%09red
Non-homologous end-joining	KEGG PATHWAY	bta03450	1	12	0.152334	0.450438	F1MMD5	http://www.genome.jp/kegg-bin/show_pathway?bta03450/bta:510132%09red
Alzheimer's disease	KEGG PATHWAY	bta05010	4	162	0.158472	0.457269	Q3SZT9|Q02367|P00129|P00428	http://www.genome.jp/kegg-bin/show_pathway?bta05010/bta:616871%09red/bta:327665%09red/bta:287012%09red/bta:781996%09red
Glycolysis / Gluconeogenesis	KEGG PATHWAY	bta00010	2	55	0.161848	0.457269	A5D984|Q3ZCJ2	http://www.genome.jp/kegg-bin/show_pathway?bta00010/bta:618607%09red/bta:512571%09red
Legionellosis	KEGG PATHWAY	bta05134	2	56	0.166313	0.462084	Q3SZT9|P68103	http://www.genome.jp/kegg-bin/show_pathway?bta05134/bta:282220%09red/bta:781996%09red
Ubiquitin mediated proteolysis	KEGG PATHWAY	bta04120	3	110	0.171537	0.463833	Q3SZ32|Q2KII4|Q3ZCF3	http://www.genome.jp/kegg-bin/show_pathway?bta04120/bta:540859%09red/bta:617277%09red/bta:615427%09red
De novo purine biosynthesis	PANTHER	P02738	1	14	0.173626	0.463833	P46195	http://www.pantherdb.org/pathway/pathwayDiagram.jsp?catAccession=P02738
Synaptic vesicle cycle	KEGG PATHWAY	bta04721	2	58	0.175307	0.467485	P31408|P11019	http://www.genome.jp/kegg-bin/show_pathway?bta04721/bta:338082%09red/bta:287017%09red
Apoptosis	KEGG PATHWAY	bta04210	3	112	0.17778	0.473656	Q3SZT9|Q3ZCJ7|P81947	http://www.genome.jp/kegg-bin/show_pathway?bta04210/bta:539882%09red/bta:504244%09red/bta:781996%09red
EGF receptor signaling pathway	PANTHER	P00018	2	59	0.179833	0.475512	A0A140T894|Q3SZI4	http://www.pantherdb.org/pathway/pathwayDiagram.jsp?catAccession=P00018
FGF signaling pathway	PANTHER	P00021	2	62	0.193513	0.481118	A0A140T894|Q3SZI4	http://www.pantherdb.org/pathway/pathwayDiagram.jsp?catAccession=P00021
Bacterial invasion of epithelial cells	KEGG PATHWAY	bta05100	2	63	0.198103	0.486934	E1BQ32|Q1JP79	http://www.genome.jp/kegg-bin/show_pathway?bta05100/bta:508402%09red/bta:512841%09red
mTOR signaling pathway	KEGG PATHWAY	bta04150	3	120	0.203339	0.488485	P31408|Q5E995|P11019	http://www.genome.jp/kegg-bin/show_pathway?bta04150/bta:338082%09red/bta:287017%09red/bta:787914%09red
Mismatch repair	KEGG PATHWAY	bta03430	1	18	0.214629	0.501137	Q0VCV0	http://www.genome.jp/kegg-bin/show_pathway?bta03430/bta:504844%09red
Systemic lupus erythematosus	KEGG PATHWAY	bta05322	3	125	0.219727	0.504599	F1N102|A8YXZ2|Q3ZBX9	http://www.genome.jp/kegg-bin/show_pathway?bta05322/bta:513217%09red/bta:517356%09red/bta:618489%09red
Phenylalanine metabolism	KEGG PATHWAY	bta00360	1	19	0.22456	0.504599	P80177	http://www.genome.jp/kegg-bin/show_pathway?bta00360/bta:280858%09red
Pentose and glucuronate interconversions	KEGG PATHWAY	bta00040	1	19	0.22456	0.504599	Q3ZCJ2	http://www.genome.jp/kegg-bin/show_pathway?bta00040/bta:618607%09red
Histamine H2 receptor mediated signaling pathway	PANTHER	P04386	1	20	0.234365	0.514225	Q3SZ98	http://www.pantherdb.org/pathway/pathwayDiagram.jsp?catAccession=P04386
Salmonella infection	KEGG PATHWAY	bta05132	2	72	0.239888	0.521358	Q0III3|Q1JP79	http://www.genome.jp/kegg-bin/show_pathway?bta05132/bta:526329%09red/bta:508402%09red
Endocytosis	KEGG PATHWAY	bta04144	4	197	0.249184	0.528234	F1N1G7|Q0VD48|Q1JP79|Q3MHP2	http://www.genome.jp/kegg-bin/show_pathway?bta04144/bta:539357%09red/bta:514261%09red/bta:508402%09red/bta:532723%09red
Peroxisome	KEGG PATHWAY	bta04146	2	74	0.249247	0.528234	A1L567|P41976	http://www.genome.jp/kegg-bin/show_pathway?bta04146/bta:507393%09red/bta:281496%09red
Beta3 adrenergic receptor signaling pathway	PANTHER	P04379	1	22	0.253609	0.528404	Q3SZ98	http://www.pantherdb.org/pathway/pathwayDiagram.jsp?catAccession=P04379
Thyroid cancer	KEGG PATHWAY	bta05216	1	23	0.263049	0.535794	Q5KR47	http://www.genome.jp/kegg-bin/show_pathway?bta05216/bta:497019%09red
Circadian rhythm	KEGG PATHWAY	bta04710	1	23	0.263049	0.535794	Q3ZCF3	http://www.genome.jp/kegg-bin/show_pathway?bta04710/bta:615427%09red
Apoptosis - multiple species	KEGG PATHWAY	bta04215	1	24	0.272371	0.542817	Q3SZT9	http://www.genome.jp/kegg-bin/show_pathway?bta04215/bta:781996%09red
Pentose phosphate pathway	KEGG PATHWAY	bta00030	1	24	0.272371	0.542817	G5E5C8	http://www.genome.jp/kegg-bin/show_pathway?bta00030/bta:513453%09red
Amoebiasis	KEGG PATHWAY	bta05146	2	80	0.277369	0.548447	F1N102|A8YXZ2	http://www.genome.jp/kegg-bin/show_pathway?bta05146/bta:513217%09red/bta:517356%09red
5HT4 type receptor mediated signaling pathway	PANTHER	P04376	1	25	0.281575	0.548447	Q3SZ98	http://www.pantherdb.org/pathway/pathwayDiagram.jsp?catAccession=P04376
Angiotensin II-stimulated signaling through G proteins and beta-arrestin	PANTHER	P05911	1	25	0.281575	0.548447	Q3SZ98	http://www.pantherdb.org/pathway/pathwayDiagram.jsp?catAccession=P05911
Cortocotropin releasing factor receptor signaling pathway	PANTHER	P04380	1	25	0.281575	0.548447	Q3SZ98	http://www.pantherdb.org/pathway/pathwayDiagram.jsp?catAccession=P04380
Porphyrin and chlorophyll metabolism	KEGG PATHWAY	bta00860	1	25	0.281575	0.548447	Q58DK5	http://www.genome.jp/kegg-bin/show_pathway?bta00860/bta:510679%09red
Homologous recombination	KEGG PATHWAY	bta03440	1	26	0.290664	0.555988	Q0VCV0	http://www.genome.jp/kegg-bin/show_pathway?bta03440/bta:504844%09red
Opioid prodynorphin pathway	PANTHER	P05916	1	27	0.299638	0.561281	Q3SZ98	http://www.pantherdb.org/pathway/pathwayDiagram.jsp?catAccession=P05916
Alcoholism	KEGG PATHWAY	bta05034	3	150	0.30466	0.564763	Q3ZBX9|Q58DR1|Q3SZ98	http://www.genome.jp/kegg-bin/show_pathway?bta05034/bta:613930%09red/bta:509329%09red/bta:618489%09red
Enkephalin release	PANTHER	P05913	1	28	0.3085	0.564763	Q3SZ98	http://www.pantherdb.org/pathway/pathwayDiagram.jsp?catAccession=P05913
Opioid proenkephalin pathway	PANTHER	P05915	1	28	0.3085	0.564763	Q3SZ98	http://www.pantherdb.org/pathway/pathwayDiagram.jsp?catAccession=P05915
Opioid proopiomelanocortin pathway	PANTHER	P05917	1	28	0.3085	0.564763	Q3SZ98	http://www.pantherdb.org/pathway/pathwayDiagram.jsp?catAccession=P05917
Base excision repair	KEGG PATHWAY	bta03410	1	28	0.3085	0.564763	P10103	http://www.genome.jp/kegg-bin/show_pathway?bta03410/bta:282691%09red
RNA polymerase	KEGG PATHWAY	bta03020	1	28	0.3085	0.564763	Q32L22	http://www.genome.jp/kegg-bin/show_pathway?bta03020/bta:516337%09red
Metabotropic glutamate receptor group III pathway	PANTHER	P00039	1	30	0.32589	0.583356	Q3SZ98	http://www.pantherdb.org/pathway/pathwayDiagram.jsp?catAccession=P00039
Beta2 adrenergic receptor signaling pathway	PANTHER	P04378	1	31	0.334421	0.588738	Q3SZ98	http://www.pantherdb.org/pathway/pathwayDiagram.jsp?catAccession=P04378
Beta1 adrenergic receptor signaling pathway	PANTHER	P04377	1	31	0.334421	0.588738	Q3SZ98	http://www.pantherdb.org/pathway/pathwayDiagram.jsp?catAccession=P04377
Regulation of actin cytoskeleton	KEGG PATHWAY	bta04810	3	159	0.335782	0.590438	E1BQ32|Q1JP79|Q5E9F7	http://www.genome.jp/kegg-bin/show_pathway?bta04810/bta:534553%09red/bta:508402%09red/bta:512841%09red
Rheumatoid arthritis	KEGG PATHWAY	bta05323	2	93	0.337906	0.593071	P31408|P11019	http://www.genome.jp/kegg-bin/show_pathway?bta05323/bta:338082%09red/bta:287017%09red
Metabotropic glutamate receptor group II pathway	PANTHER	P00040	1	32	0.342845	0.593071	Q3SZ98	http://www.pantherdb.org/pathway/pathwayDiagram.jsp?catAccession=P00040
Histamine H1 receptor mediated signaling pathway	PANTHER	P04385	1	32	0.342845	0.593071	Q3SZ98	http://www.pantherdb.org/pathway/pathwayDiagram.jsp?catAccession=P04385
Heterotrimeric G-protein signaling pathway-rod outer segment phototransduction	PANTHER	P00028	1	32	0.342845	0.593071	Q3SZ98	http://www.pantherdb.org/pathway/pathwayDiagram.jsp?catAccession=P00028
SNARE interactions in vesicular transport	KEGG PATHWAY	bta04130	1	32	0.342845	0.593071	Q3ZBT5	http://www.genome.jp/kegg-bin/show_pathway?bta04130/bta:507031%09red
Neurotrophin signaling pathway	KEGG PATHWAY	bta04722	2	95	0.347106	0.596639	P19803|E1BQ32	http://www.genome.jp/kegg-bin/show_pathway?bta04722/bta:512841%09red/bta:338054%09red
AMPK signaling pathway	KEGG PATHWAY	bta04152	2	98	0.360828	0.603875	Q3ZCE2|Q3MHP2	http://www.genome.jp/kegg-bin/show_pathway?bta04152/bta:532723%09red/bta:617316%09red
Propanoate metabolism	KEGG PATHWAY	bta00640	1	35	0.367485	0.606513	Q0III1	http://www.genome.jp/kegg-bin/show_pathway?bta00640/bta:280871%09red
Fanconi anemia pathway	KEGG PATHWAY	bta03460	1	35	0.367485	0.606513	Q0VCV0	http://www.genome.jp/kegg-bin/show_pathway?bta03460/bta:504844%09red
Tyrosine metabolism	KEGG PATHWAY	bta00350	1	35	0.367485	0.606513	P80177	http://www.genome.jp/kegg-bin/show_pathway?bta00350/bta:280858%09red
5HT1 type receptor mediated signaling pathway	PANTHER	P04373	1	36	0.375493	0.611277	Q3SZ98	http://www.pantherdb.org/pathway/pathwayDiagram.jsp?catAccession=P04373
Muscarinic acetylcholine receptor 2 and 4 signaling pathway	PANTHER	P00043	1	36	0.375493	0.611277	Q3SZ98	http://www.pantherdb.org/pathway/pathwayDiagram.jsp?catAccession=P00043
@@Muscarinic acetylcholine receptor 1 and 3 signaling pathway	PANTHER	P00042	1	39	0.398916	0.62949	Q3SZ98	http://www.pantherdb.org/pathway/pathwayDiagram.jsp?catAccession=P00042
Type II diabetes mellitus	KEGG PATHWAY	bta04930	1	36	0.375493	0.611277	A5D984	http://www.genome.jp/kegg-bin/show_pathway?bta04930/bta:512571%09red
Glycine, serine and threonine metabolism	KEGG PATHWAY	bta00260	1	38	0.391207	0.622593	Q3SZ20	http://www.genome.jp/kegg-bin/show_pathway?bta00260/bta:507197%09red
Nicotinic acetylcholine receptor signaling pathway	PANTHER	P00044	1	40	0.406528	0.636788	P62739	http://www.pantherdb.org/pathway/pathwayDiagram.jsp?catAccession=P00044
p53 pathway	PANTHER	P00059	1	40	0.406528	0.636788	P10103	http://www.pantherdb.org/pathway/pathwayDiagram.jsp?catAccession=P00059
Cysteine and methionine metabolism	KEGG PATHWAY	bta00270	1	40	0.406528	0.636788	Q29RI9	http://www.genome.jp/kegg-bin/show_pathway?bta00270/bta:614177%09red
Aminoacyl-tRNA biosynthesis	KEGG PATHWAY	bta00970	1	40	0.406528	0.636788	A7MBD4	http://www.genome.jp/kegg-bin/show_pathway?bta00970/bta:522024%09red
Oxytocin receptor mediated signaling pathway	PANTHER	P04391	1	41	0.414044	0.64339	Q3SZ98	http://www.pantherdb.org/pathway/pathwayDiagram.jsp?catAccession=P04391
Amyotrophic lateral sclerosis (ALS)	KEGG PATHWAY	bta05014	1	41	0.414044	0.64339	Q3SZT9	http://www.genome.jp/kegg-bin/show_pathway?bta05014/bta:781996%09red
Glycerolipid metabolism	KEGG PATHWAY	bta00561	1	41	0.414044	0.64339	Q3ZCJ2	http://www.genome.jp/kegg-bin/show_pathway?bta00561/bta:618607%09red
Wnt signaling pathway	KEGG PATHWAY	bta04310	2	110	0.414539	0.64339	Q3T168|Q3ZCF3	http://www.genome.jp/kegg-bin/show_pathway?bta04310/bta:618428%09red/bta:615427%09red
@@Wnt signaling pathway	PANTHER	P00057	2	127	0.486557	0.684853	P62739|Q3SZ98	http://www.pantherdb.org/pathway/pathwayDiagram.jsp?catAccession=P00057
Insulin signaling pathway	KEGG PATHWAY	bta04910	2	112	0.423279	0.650163	Q5E995|E1BQ32	http://www.genome.jp/kegg-bin/show_pathway?bta04910/bta:512841%09red/bta:787914%09red
Lysosome	KEGG PATHWAY	bta04142	2	113	0.427624	0.650163	Q0P5L5|E1BI28	http://www.genome.jp/kegg-bin/show_pathway?bta04142/bta:504524%09red/bta:536435%09red
Dopaminergic synapse	KEGG PATHWAY	bta04728	2	113	0.427624	0.650163	F1N1G7|Q3SZ98	http://www.genome.jp/kegg-bin/show_pathway?bta04728/bta:514261%09red/bta:613930%09red
MicroRNAs in cancer	KEGG PATHWAY	bta05206	2	114	0.431952	0.653955	Q3T0C7|E1BQ32	http://www.genome.jp/kegg-bin/show_pathway?bta05206/bta:616317%09red/bta:512841%09red
Pyruvate metabolism	KEGG PATHWAY	bta00620	1	44	0.43603	0.654483	A5D984	http://www.genome.jp/kegg-bin/show_pathway?bta00620/bta:512571%09red
Adrenergic signaling in cardiomyocytes	KEGG PATHWAY	bta04261	2	116	0.440556	0.657599	Q5KR47|D3K0R6	http://www.genome.jp/kegg-bin/show_pathway?bta04261/bta:497019%09red/bta:282146%09red
Thyrotropin-releasing hormone receptor signaling pathway	PANTHER	P04394	1	45	0.443174	0.657599	Q3SZ98	http://www.pantherdb.org/pathway/pathwayDiagram.jsp?catAccession=P04394
Proteasome	KEGG PATHWAY	bta03050	1	45	0.443174	0.657599	Q3MHN0	http://www.genome.jp/kegg-bin/show_pathway?bta03050/bta:510069%09red
5HT2 type receptor mediated signaling pathway	PANTHER	P04374	1	46	0.450229	0.661488	Q3SZ98	http://www.pantherdb.org/pathway/pathwayDiagram.jsp?catAccession=P04374
Apoptosis signaling pathway	PANTHER	P00006	1	49	0.470864	0.676159	Q3SZT9	http://www.pantherdb.org/pathway/pathwayDiagram.jsp?catAccession=P00006
Cadherin signaling pathway	PANTHER	P00012	1	49	0.470864	0.676159	P62739	http://www.pantherdb.org/pathway/pathwayDiagram.jsp?catAccession=P00012
Longevity regulating pathway - multiple species	KEGG PATHWAY	bta04213	1	51	0.484191	0.68281	P41976	http://www.genome.jp/kegg-bin/show_pathway?bta04213/bta:281496%09red
Cytosolic DNA-sensing pathway	KEGG PATHWAY	bta04623	1	51	0.484191	0.68281	Q32L22	http://www.genome.jp/kegg-bin/show_pathway?bta04623/bta:516337%09red
Central carbon metabolism in cancer	KEGG PATHWAY	bta05230	1	51	0.484191	0.68281	A5D984	http://www.genome.jp/kegg-bin/show_pathway?bta05230/bta:512571%09red
Transcriptional misregulation in cancer	KEGG PATHWAY	bta05202	2	130	0.498694	0.691819	A0A140T861|F1MBQ8	http://www.genome.jp/kegg-bin/show_pathway?bta05202/bta:280796%09red/bta:533700%09red
Chronic myeloid leukemia	KEGG PATHWAY	bta05220	1	54	0.503558	0.694049	E1BQ32	http://www.genome.jp/kegg-bin/show_pathway?bta05220/bta:512841%09red
Alzheimer disease-presenilin pathway	PANTHER	P00004	1	57	0.522202	0.705987	P62739	http://www.pantherdb.org/pathway/pathwayDiagram.jsp?catAccession=P00004
Small cell lung cancer	KEGG PATHWAY	bta05222	1	58	0.528261	0.709739	Q3SZT9	http://www.genome.jp/kegg-bin/show_pathway?bta05222/bta:781996%09red
Colorectal cancer	KEGG PATHWAY	bta05210	1	58	0.528261	0.709739	Q3SZT9	http://www.genome.jp/kegg-bin/show_pathway?bta05210/bta:781996%09red
Viral myocarditis	KEGG PATHWAY	bta05416	1	59	0.534243	0.712324	Q3SZT9	http://www.genome.jp/kegg-bin/show_pathway?bta05416/bta:781996%09red
Platinum drug resistance	KEGG PATHWAY	bta01524	1	59	0.534243	0.712324	Q3SZT9	http://www.genome.jp/kegg-bin/show_pathway?bta01524/bta:781996%09red
p53 signaling pathway	KEGG PATHWAY	bta04115	1	60	0.54015	0.717315	Q3SZT9	http://www.genome.jp/kegg-bin/show_pathway?bta04115/bta:781996%09red
Hypertrophic cardiomyopathy (HCM)	KEGG PATHWAY	bta05410	1	60	0.54015	0.717315	Q5KR47	http://www.genome.jp/kegg-bin/show_pathway?bta05410/bta:497019%09red
ErbB signaling pathway	KEGG PATHWAY	bta04012	1	63	0.557427	0.726359	E1BQ32	http://www.genome.jp/kegg-bin/show_pathway?bta04012/bta:512841%09red
RIG-I-like receptor signaling pathway	KEGG PATHWAY	bta04622	1	63	0.557427	0.726359	G5E631	http://www.genome.jp/kegg-bin/show_pathway?bta04622/bta:510093%09red
EGFR tyrosine kinase inhibitor resistance	KEGG PATHWAY	bta01521	1	65	0.568585	0.734484	Q5E995	http://www.genome.jp/kegg-bin/show_pathway?bta01521/bta:787914%09red
Ribosome biogenesis in eukaryotes	KEGG PATHWAY	bta03008	1	65	0.568585	0.734484	Q9TU47	http://www.genome.jp/kegg-bin/show_pathway?bta03008/bta:286811%09red
PDGF signaling pathway	PANTHER	P00047	1	66	0.574059	0.736771	Q3MHP2	http://www.pantherdb.org/pathway/pathwayDiagram.jsp?catAccession=P00047
TGF-beta signaling pathway	KEGG PATHWAY	bta04350	1	66	0.574059	0.736771	Q3ZCF3	http://www.genome.jp/kegg-bin/show_pathway?bta04350/bta:615427%09red
Dilated cardiomyopathy	KEGG PATHWAY	bta05414	1	68	0.5848	0.743838	Q5KR47	http://www.genome.jp/kegg-bin/show_pathway?bta05414/bta:497019%09red
Prostate cancer	KEGG PATHWAY	bta05215	1	69	0.590069	0.747354	Q76LV1	http://www.genome.jp/kegg-bin/show_pathway?bta05215/bta:767874%09red
Antigen processing and presentation	KEGG PATHWAY	bta04612	1	69	0.590069	0.747354	Q76LV1	http://www.genome.jp/kegg-bin/show_pathway?bta04612/bta:767874%09red
PPAR signaling pathway	KEGG PATHWAY	bta03320	1	69	0.590069	0.747354	Q9TUM6	http://www.genome.jp/kegg-bin/show_pathway?bta03320/bta:280981%09red
Chemokine signaling pathway	KEGG PATHWAY	bta04062	2	155	0.592451	0.749735	E1BQ32|Q3SZ98	http://www.genome.jp/kegg-bin/show_pathway?bta04062/bta:613930%09red/bta:512841%09red
Pertussis	KEGG PATHWAY	bta05133	1	70	0.595272	0.750622	Q5E9F7	http://www.genome.jp/kegg-bin/show_pathway?bta05133/bta:534553%09red
Progesterone-mediated oocyte maturation	KEGG PATHWAY	bta04914	1	70	0.595272	0.750622	Q76LV1	http://www.genome.jp/kegg-bin/show_pathway?bta04914/bta:767874%09red
Salivary secretion	KEGG PATHWAY	bta04970	1	71	0.600409	0.752781	D3K0R6	http://www.genome.jp/kegg-bin/show_pathway?bta04970/bta:282146%09red
Glycerophospholipid metabolism	KEGG PATHWAY	bta00564	1	71	0.600409	0.752781	Q2KJJ8	http://www.genome.jp/kegg-bin/show_pathway?bta00564/bta:613932%09red
Longevity regulating pathway	KEGG PATHWAY	bta04211	1	72	0.605481	0.755648	P41976	http://www.genome.jp/kegg-bin/show_pathway?bta04211/bta:281496%09red
Heterotrimeric G-protein signaling pathway-Gq alpha and Go alpha mediated pathway	PANTHER	P00027	1	73	0.610489	0.758725	Q3SZ98	http://www.pantherdb.org/pathway/pathwayDiagram.jsp?catAccession=P00027
GABAergic synapse	KEGG PATHWAY	bta04727	1	73	0.610489	0.758725	Q3SZ98	http://www.genome.jp/kegg-bin/show_pathway?bta04727/bta:613930%09red
Circadian entrainment	KEGG PATHWAY	bta04713	1	73	0.610489	0.758725	Q3SZ98	http://www.genome.jp/kegg-bin/show_pathway?bta04713/bta:613930%09red
Morphine addiction	KEGG PATHWAY	bta05032	1	76	0.625137	0.76829	Q3SZ98	http://www.genome.jp/kegg-bin/show_pathway?bta05032/bta:613930%09red
Proteoglycans in cancer	KEGG PATHWAY	bta05205	2	166	0.629392	0.770649	Q5E995|F1MBQ8	http://www.genome.jp/kegg-bin/show_pathway?bta05205/bta:533700%09red/bta:787914%09red
Angiogenesis	PANTHER	P00005	1	78	0.634597	0.773545	E1BQ32	http://www.pantherdb.org/pathway/pathwayDiagram.jsp?catAccession=P00005
Estrogen signaling pathway	KEGG PATHWAY	bta04915	1	80	0.643819	0.777167	Q76LV1	http://www.genome.jp/kegg-bin/show_pathway?bta04915/bta:767874%09red
Pancreatic secretion	KEGG PATHWAY	bta04972	1	80	0.643819	0.777167	D3K0R6	http://www.genome.jp/kegg-bin/show_pathway?bta04972/bta:282146%09red
Retrograde endocannabinoid signaling	KEGG PATHWAY	bta04723	1	83	0.657221	0.785402	Q3SZ98	http://www.genome.jp/kegg-bin/show_pathway?bta04723/bta:613930%09red
Glucagon signaling pathway	KEGG PATHWAY	bta04922	1	84	0.661576	0.78871	A5D984	http://www.genome.jp/kegg-bin/show_pathway?bta04922/bta:512571%09red
Glutamatergic synapse	KEGG PATHWAY	bta04724	1	86	0.670121	0.793824	Q3SZ98	http://www.genome.jp/kegg-bin/show_pathway?bta04724/bta:613930%09red
Pyrimidine metabolism	KEGG PATHWAY	bta00240	1	87	0.674313	0.796891	Q32L22	http://www.genome.jp/kegg-bin/show_pathway?bta00240/bta:516337%09red
Heterotrimeric G-protein signaling pathway-Gi alpha and Gs alpha mediated pathway	PANTHER	P00026	1	91	0.690557	0.809993	Q3SZ98	http://www.pantherdb.org/pathway/pathwayDiagram.jsp?catAccession=P00026
Cholinergic synapse	KEGG PATHWAY	bta04725	1	92	0.694491	0.812372	Q3SZ98	http://www.genome.jp/kegg-bin/show_pathway?bta04725/bta:613930%09red
Serotonergic synapse	KEGG PATHWAY	bta04726	1	95	0.705996	0.818133	Q3SZ98	http://www.genome.jp/kegg-bin/show_pathway?bta04726/bta:613930%09red
Platelet activation	KEGG PATHWAY	bta04611	1	98	0.71707	0.824244	F1MAV0	http://www.genome.jp/kegg-bin/show_pathway?bta04611/bta:510522%09red
Vascular smooth muscle contraction	KEGG PATHWAY	bta04270	1	100	0.724221	0.828634	P62739	http://www.genome.jp/kegg-bin/show_pathway?bta04270/bta:515610%09red
Toxoplasmosis	KEGG PATHWAY	bta05145	1	103	0.734613	0.836405	Q3SZT9	http://www.genome.jp/kegg-bin/show_pathway?bta05145/bta:781996%09red
MAPK signaling pathway	KEGG PATHWAY	bta04010	2	203	0.734657	0.836405	Q3T0C7|E1BQ32	http://www.genome.jp/kegg-bin/show_pathway?bta04010/bta:616317%09red/bta:512841%09red
FoxO signaling pathway	KEGG PATHWAY	bta04068	1	108	0.751073	0.843805	P41976	http://www.genome.jp/kegg-bin/show_pathway?bta04068/bta:281496%09red
Axon guidance	KEGG PATHWAY	bta04360	1	120	0.786554	0.8664	Q5E9F7	http://www.genome.jp/kegg-bin/show_pathway?bta04360/bta:534553%09red
cGMP-PKG signaling pathway	KEGG PATHWAY	bta04022	1	137	0.828377	0.893019	D3K0R6	http://www.genome.jp/kegg-bin/show_pathway?bta04022/bta:282146%09red
Calcium signaling pathway	KEGG PATHWAY	bta04020	1	137	0.828377	0.893019	D3K0R6	http://www.genome.jp/kegg-bin/show_pathway?bta04020/bta:282146%09red
Focal adhesion	KEGG PATHWAY	bta04510	1	140	0.834861	0.896769	E1BQ32	http://www.genome.jp/kegg-bin/show_pathway?bta04510/bta:512841%09red
Influenza A	KEGG PATHWAY	bta05164	1	152	0.85845	0.916171	Q3SZT9	http://www.genome.jp/kegg-bin/show_pathway?bta05164/bta:781996%09red
cAMP signaling pathway	KEGG PATHWAY	bta04024	1	154	0.862042	0.917623	D3K0R6	http://www.genome.jp/kegg-bin/show_pathway?bta04024/bta:282146%09red
Tuberculosis	KEGG PATHWAY	bta05152	1	160	0.872283	0.923011	Q3SZT9	http://www.genome.jp/kegg-bin/show_pathway?bta05152/bta:781996%09red
Rap1 signaling pathway	KEGG PATHWAY	bta04015	1	166	0.881768	0.928438	E1BQ32	http://www.genome.jp/kegg-bin/show_pathway?bta04015/bta:512841%09red
Ras signaling pathway	KEGG PATHWAY	bta04014	1	185	0.907421	0.944452	Q3SZ98	http://www.genome.jp/kegg-bin/show_pathway?bta04014/bta:613930%09red
