# Supplementary material for: Unraveling proteome changes and potential regulatory proteins of bovine follicular Granulosa cells by mass spectrometry and multi-omics analysis
Source: Proteome Sci. 2019 Oct 25;17:4. doi: 10.1186/s12953-019-0152-1 (PMC6815045; doi:10.1186/s12953-019-0152-1)
Supplement: Supplementary file 6 — Table S5. List of COG analysis of 259 differentially expressed proteins. [file 12953_2019_152_MOESM6_ESM.xlsx]

## Sheet: Sheet1
Table S5. List of COG analysis of 259 differentially expressed proteins
	#Term	Input number
1	extracellular matrix protein (PC00102)	1
2	cytoskeletal protein (PC00085)	17
3	transporter (PC00227)	5
4	transferase (PC00220)	11
5	oxidoreductase (PC00176)	10
6	lyase (PC00144)	2
7	cell adhesion molecule (PC00069)	1
8	ligase (PC00142)	8
9	nucleic acid binding (PC00171)	69
10	signaling molecule (PC00207)	8
11	enzyme modulator (PC00095)	19
12	calcium-binding protein (PC00060)	3
13	defense/immunity protein (PC00090)	1
14	hydrolase (PC00121)	18
15	transfer/carrier protein (PC00219)	3
16	membrane traffic protein (PC00150)	4
17	transcription factor (PC00218)	10
18	chaperone (PC00072)	9
19	isomerase (PC00135)	1
20	receptor (PC00197)	3
