# Supplementary material for: Unraveling proteome changes and potential regulatory proteins of bovine follicular Granulosa cells by mass spectrometry and multi-omics analysis
Source: Proteome Sci. 2019 Oct 25;17:4. doi: 10.1186/s12953-019-0152-1 (PMC6815045; doi:10.1186/s12953-019-0152-1)
Supplement: Supplementary file 8 — Table S7. List of 13 differentially expressed genes in DF and SF. [file 12953_2019_152_MOESM8_ESM.xlsx]

## Sheet: Sheet1
Table S7. List of 13 differentially expressed genes in DF and SF
Feature ID	gi number	Gene length	Unique gene reads	Total gene reads	DF-RPKM	SF-RPKM	DF/SF	gene name
gi|114051330|ref|NM_001046045.1|_Bos_taurus_Obg-like_ATPase_1_OLA1_mRNA	114051330	1697	0	85	1.73933	4.1724	0.417	OLA1
gi|78045237|ref|NM_001034502.1|_Bos_taurus_actin_alpha_2_smooth_muscle_aorta_ACTA2_mRNA	78045237	1364	268	358	9.1141	3.79434	2.402	ACTA2
gi|148540185|ref|NM_173946.2|_Bos_taurus_osteoglycin_OGN_mRNA	148540185	2166	141	141	2.26051	0.908858	2.487	OGN
gi|274325363|ref|NM_001034595.2|_Bos_taurus_chaperonin_containing_TCP1_subunit_5_epsilon_CCT5_mRNA	274325363	2105	0	245	4.04165	8.49218	0.476	CCT5
gi|297467098|ref|XM_002704828.1|_PREDICTED:_Bos_taurus_DAZ_associated_protein_1_DAZAP1_mRNA	297467098	1194	0	16	0.46533	0.957328	0.486	DAZAP1
gi|226874897|ref|NM_001159413.1|_Bos_taurus_guanylate_kinase_1_GUK1_transcript_variant_3_mRNA	226874897	974	0	7	0.249565	0.717177	0.348	GUK1
gi|297470381|ref|XM_002683866.1|_PREDICTED:_Bos_taurus_ribosomal_protein_S26-like_RPS26_mRNA	297470381	440	4	33	2.60439	0.865947	3.008	RPS26
gi|297463674|ref|XM_864933.4|_PREDICTED:_Bos_taurus_ATPase_Ca++_transporting_plasma_membrane_4_transcript_variant_2_ATP2B4_mRNA	297463674	9128	0	2	0.007609	0.024349	0.312	ATP2B4
gi|297480719|ref|XM_002691579.1|_PREDICTED:_Bos_taurus_ribosomal_protein_S20-like_RPS20_mRNA	297480719	394	0	6	0.528811	0.080587	6.562	RPS20
gi|194097362|ref|NM_001046141.2|_Bos_taurus_complement_component_8_beta_polypeptide_C8B_mRNA	194097362	2272	1	1	0.015284	0.041925	0.365	C8B
gi|297480292|ref|XM_002691258.1|_PREDICTED:_Bos_taurus_ribosomal_protein_L17-like_RPL17_mRNA	297480292	570	0	9	0.548293	0.222817	2.461	RPL17
gi|297465248|ref|XM_591464.5|_PREDICTED:_Bos_taurus_stress-induced-phosphoprotein_1_Hsp70/Hsp90-organizing_protein_STIP1_mRNA	297465248	1985	0	4	0.069975	0.031991	2.187	STIP1
gi|75812953|ref|NM_001033626.1|_Bos_taurus_fibrinogen_alpha_chain_FGA_mRNA	75812953	2171	0	0	0	0.014625	0	FGA
